# Supplementary material for: Cell-Penetrating Peptides Predicted From CASC3, AKIP1, and AHRR Proteins
Source: Front Pharmacol. 2021 Aug 24;12:716226. doi: 10.3389/fphar.2021.716226 (PMC8421526; doi:10.3389/fphar.2021.716226)
Supplement: Supplementary file 2 [file DataSheet2.xlsx]

## Sheet: AKIP1
Prediction results and scores from prediction program.		Formatted and cleaned		CellPPD (https://webs.iiitd.edu.in/raghava/cellppd)						SkipCPP-Pred		http://server.malab.cn/SkipCPP-Pred/Index.html).
First aa position in the protein/sequenqe/score			Input sequences for next round:		Sequence	SVM score	Prediction	Molecular weight		Predicted class:	Confidence:
12 GVDRR 1		Predicted scored 2	RSARL		RSARL	-0.20	Non-CPP	601.76
13 VDRRS 1			LQRSAR		LQRSAR	-0.20	Non-CPP	729.91
14 DRRSL 1			QRSARL		QRSARL	-0.20	Non-CPP	729.91
15 RRSLQ 1			LERAKR		LERAKR	-0.20	Non-CPP	771.99
16 RSLQR 1			KRRAVD		KRRAVD	-0.20	Non-CPP	743.93
17 SLQRS 1			KRRAVDW		KRRAVDW	-0.20	Non-CPP	930.16
18 LQRSA 1			RRSLQRSA		RRSLQRSA	-0.20	Non-CPP	973.20
19 QRSAR 1			RSLQRSAR		RSLQRSAR	-0.20	Non-CPP	973.20
20 RSARL 2			LERAKRRA		LERAKRRA	-0.20	Non-CPP	999.28
22 ARLAL 1			ERAKRRAV		ERAKRRAV	-0.20	Non-CPP	985.25
23 RLALE 1			RAKRRAVD		RAKRRAVD	-0.20	Non-CPP	971.22
28 VLERA 1			AKRRAVDW		AKRRAVDW	-0.20	Non-CPP	1001.25
29 LERAK 1			KDRKKTSL		KDRKKTSL	-0.20	Non-CPP	975.26
30 ERAKR 1			DRRSLQRSA		DRRSLQRSA	-0.20	Non-CPP	1088.30
31 RAKRR 1			RSLQRSARL		RSLQRSARL	-0.20	Non-CPP	1086.38
32 AKRRA 1			EVLERAKRR		EVLERAKRR	-0.20	Non-CPP	1156.47
33 KRRAV 1			VLERAKRRA		VLERAKRRA	-0.20	Non-CPP	1098.43
34 RRAVD 1			LERAKRRAV		LERAKRRAV	-0.20	Non-CPP	1098.43
41 ALERP 1			RAKRRAVDW		RAKRRAVDW	-0.20	Non-CPP	1157.45
42 LERPK 1			RKDRKKTSL		RKDRKKTSL	-0.20	Non-CPP	1131.46
43 ERPKG 1			RRSLQRSARL		RRSLQRSARL	0.30	CPP	1242.58		cell-penetrating	0.9666666666666667
51 VLARE 1			LEVLERAKRR		LEVLERAKRR	0.30	CPP	1269.65		cell-penetrating	0.9333333333333333
52 LAREA 1			EVLERAKRRA		EVLERAKRRA	0.30	CPP	1227.56		cell-penetrating	0.92
66 GPQRV 1			LERAKRRAVD		LERAKRRAVD	0.30	CPP	1213.53		cell-penetrating	0.8866666666666667
67 PQRVL 1			ERAKRRAVDW		ERAKRRAVDW	0.30	CPP	1286.58		cell-penetrating	0.7533333333333333
68 QRVLP 1			RAKRRAVDWH		RAKRRAVDWH	0.30	CPP	1294.61		cell-penetrating	0.76
69 RVLPG 1			AKRRAVDWHA		AKRRAVDWHA	0.30	CPP	1209.50		cell-penetrating	0.74
71 LPGER 1			KRRAVDWHAL		KRRAVDWHAL	0.30	CPP	1251.59		cell-penetrating	0.6866666666666666
75 REERP 1			QRKDRKKTSL		QRKDRKKTSL	0.30	CPP	1259.61		cell-penetrating	0.8133333333333334
114 THVYR 1			VDRRSLQRSAR		VDRRSLQRSAR	0.30	CPP	1343.65		cell-penetrating	0.7933333333333333
115 HVYRY 1			DRRSLQRSARL		DRRSLQRSARL	0.30	CPP	1357.68		cell-penetrating	0.8333333333333334
116 VYRYH 1			RRSLQRSARLA		RRSLQRSARLA	0.30	CPP	1313.67		cell-penetrating	0.9666666666666667
117 YRYHR 1			LERAKRRAVDW		LERAKRRAVDW	0.30	CPP	1399.76		cell-penetrating	0.7666666666666667
118 RYHRG 1			ERAKRRAVDWH		ERAKRRAVDWH	0.30	CPP	1423.74		cell-penetrating	0.64
121 RGESK 1			RAKRRAVDWHA		RAKRRAVDWHA	0.30	CPP	1365.70		cell-penetrating	0.7666666666666667
133 GNGQR 1			AKRRAVDWHAL		AKRRAVDWHAL	0.30	CPP	1322.68		cell-penetrating	0.7333333333333333
134 NGQRK 1			GQRKDRKKTSL		GQRKDRKKTSL	0.30	CPP	1316.68		cell-penetrating	0.7866666666666666
135 GQRKD 1			QRKDRKKTSLG		QRKDRKKTSLG	0.30	CPP	1316.68		cell-penetrating	0.7533333333333333
136 QRKDR 1			RKDRKKTSLGP		RKDRKKTSLGP	0.30	CPP	1285.66		cell-penetrating	0.8666666666666667
137 RKDRK 1			VDRRSLQRSARL		VDRRSLQRSARL	0.30	CPP	1456.83		cell-penetrating	0.8
138 KDRKK 1			DRRSLQRSARLA		DRRSLQRSARLA	0.30	CPP	1428.77		cell-penetrating	0.84
139 DRKKT 1			RSARLALEVLER		RSARLALEVLER	0.30	CPP	1412.82		cell-penetrating	0.8933333333333333
140 RKKTS 1			VLERAKRRAVDW		VLERAKRRAVDW	0.30	CPP	1498.91		cell-penetrating	0.7533333333333333
141 KKTSL 1			LERAKRRAVDWH		LERAKRRAVDWH	0.30	CPP	1536.92		cell-penetrating	0.6666666666666666
188 DLTKK 1			ERAKRRAVDWHA		ERAKRRAVDWHA	0.30	CPP	1494.83		cell-penetrating	0.66
189 LTKKT 1			RAKRRAVDWHAL		RAKRRAVDWHAL	0.30	CPP	1478.88		cell-penetrating	0.76
190 TKKTH 1			KRRAVDWHALER		KRRAVDWHALER	0.30	CPP	1536.92		cell-penetrating	0.68
191 KKTHV 1			QRKDRKKTSLGP		QRKDRKKTSLGP	0.30	CPP	1413.81		cell-penetrating	0.7933333333333333
akip1.txt 5 48			DRRSLQRSARLAL		DRRSLQRSARLAL	0.30	CPP	1541.95		cell-penetrating	0.8466666666666667
10 LNGVDR 1			RRSLQRSARLALE		RRSLQRSARLALE	0.30	CPP	1555.98		cell-penetrating	0.8466666666666667
11 NGVDRR 1			QRSARLALEVLER		QRSARLALEVLER	0.30	CPP	1540.97		cell-penetrating	0.78
12 GVDRRS 1			RSARLALEVLERA		RSARLALEVLERA	0.30	CPP	1483.91		cell-penetrating	0.9066666666666666
13 VDRRSL 1			RLALEVLERAKRR		RLALEVLERAKRR	0.30	CPP	1610.12		cell-penetrating	0.9466666666666667
14 DRRSLQ 1			LEVLERAKRRAVD		LEVLERAKRRAVD	0.30	CPP	1554.99		cell-penetrating	0.8533333333333334
15 RRSLQR 1			LERAKRRAVDWHA		LERAKRRAVDWHA	0.30	CPP	1608.01		cell-penetrating	0.68
16 RSLQRS 1			ERAKRRAVDWHAL		ERAKRRAVDWHAL	0.30	CPP	1608.01		cell-penetrating	0.64
17 SLQRSA 1			RAKRRAVDWHALE		RAKRRAVDWHALE	0.30	CPP	1608.01		cell-penetrating	0.6733333333333333
18 LQRSAR 2			AKRRAVDWHALER		AKRRAVDWHALER	0.30	CPP	1608.01		cell-penetrating	0.7066666666666667
19 QRSARL 2			LDIGNGQRKDRKK		LDIGNGQRKDRKK	0.30	CPP	1527.94		cell-penetrating	0.6466666666666666
20 RSARLA 3			DRRSLQRSARLALE		DRRSLQRSARLALE	0.30	CPP	1671.08		cell-penetrating	0.7666666666666667
21 SARLAL 1			LQRSARLALEVLER		LQRSARLALEVLER	0.30	CPP	1654.15		cell-penetrating	0.8133333333333334
22 ARLALE 1			QRSARLALEVLERA		QRSARLALEVLERA	0.30	CPP	1612.06		cell-penetrating	0.8066666666666666
23 RLALEV 1			ALEVLERAKRRAVD		ALEVLERAKRRAVD	0.30	CPP	1626.08		cell-penetrating	0.86
28 VLERAK 1			LEVLERAKRRAVDW		LEVLERAKRRAVDW	0.30	CPP	1741.22		cell-penetrating	0.72
29 LERAKR 2			VLERAKRRAVDWHA		VLERAKRRAVDWHA	0.30	CPP	1707.16		cell-penetrating	0.6466666666666666
30 ERAKRR 1			LERAKRRAVDWHAL		LERAKRRAVDWHAL	0.30	CPP	1721.19		cell-penetrating	0.6866666666666666
31 RAKRRA 1			RAKRRAVDWHALER		RAKRRAVDWHALER	0.30	CPP	1764.21		cell-penetrating	0.7133333333333334
32 AKRRAV 1			KRRAVDWHALERPK		KRRAVDWHALERPK	0.30	CPP	1762.24		cell-penetrating	0.6933333333333334
33 KRRAVD 2			LQRSARLALEVLERA		LQRSARLALEVLERA	0.30	CPP	1725.24		cell-penetrating	0.8
34 RRAVDW 1			LALEVLERAKRRAVD		LALEVLERAKRRAVD	0.30	CPP	1739.26		cell-penetrating	0.8733333333333333
41 ALERPK 1			ALEVLERAKRRAVDW		ALEVLERAKRRAVDW	0.30	CPP	1812.31		cell-penetrating	0.76
42 LERPKG 1			VLERAKRRAVDWHAL		VLERAKRRAVDWHAL	0.30	CPP	1820.34		cell-penetrating	0.6666666666666666
49 MGVLAR 1			ERAKRRAVDWHALER		ERAKRRAVDWHALER	0.30	CPP	1893.34		cell-penetrating	0.6666666666666666
50 GVLARE 1			RAKRRAVDWHALERP		RAKRRAVDWHALERP	0.30	CPP	1861.34		cell-penetrating	0.7333333333333333
51 VLAREA 1			AKRRAVDWHALERPK		AKRRAVDWHALERPK	0.30	CPP	1833.33		cell-penetrating	0.74
65 AGPQRV 1			AAAALNGVDRRSLQRS		AAAALNGVDRRSLQRS	0.30	CPP	1685.09		cell-penetrating	0.7666666666666667
66 GPQRVL 1			AAALNGVDRRSLQRSA		AAALNGVDRRSLQRSA	0.30	CPP	1685.09		cell-penetrating	0.78
67 PQRVLP 1			LALEVLERAKRRAVDW		LALEVLERAKRRAVDW	0.30	CPP	1925.49		cell-penetrating	0.76
68 QRVLPG 1			LERAKRRAVDWHALER		LERAKRRAVDWHALER	0.30	CPP	2006.52		cell-penetrating	0.6866666666666666
69 RVLPGE 1			ERAKRRAVDWHALERP		ERAKRRAVDWHALERP	0.30	CPP	1990.47		cell-penetrating	0.6666666666666666
70 VLPGER 1			RAKRRAVDWHALERPK		RAKRRAVDWHALERPK	0.30	CPP	1989.53		cell-penetrating	0.7466666666666667
75 REERPP 1			AKRRAVDWHALERPKG		AKRRAVDWHALERPKG	0.30	CPP	1890.40		cell-penetrating	0.7666666666666667
113 ATHVYR 1			DRRSLQRSARLALEVLE		DRRSLQRSARLALEVLE	0.30	CPP	2012.54		cell-penetrating	0.7533333333333333
114 THVYRY 1			RLALEVLERAKRRAVDW		RLALEVLERAKRRAVDW	0.30	CPP	2081.69		cell-penetrating	0.64
115 HVYRYH 1			VLERAKRRAVDWHALER		VLERAKRRAVDWHALER	0.30	CPP	2105.67		cell-penetrating	0.6666666666666666
116 VYRYHR 1			LERAKRRAVDWHALERP		LERAKRRAVDWHALERP	0.30	CPP	2103.65		cell-penetrating	0.66
117 YRYHRG 1			ERAKRRAVDWHALERPK		ERAKRRAVDWHALERPK	0.30	CPP	2118.66		cell-penetrating	0.7866666666666666
118 RYHRGE 1			RAKRRAVDWHALERPKG		RAKRRAVDWHALERPKG	0.30	CPP	2046.60		cell-penetrating	0.7866666666666666
120 HRGESK 1			LAAAALNGVDRRSLQRSA		LAAAALNGVDRRSLQRSA	0.30	CPP	1869.36		cell-penetrating	0.7
121 RGESKL 1			RLALEVLERAKRRAVDWH		RLALEVLERAKRRAVDWH	0.30	CPP	2218.85		cell-penetrating	0.6733333333333333
132 IGNGQR 1			LERAKRRAVDWHALERPK		LERAKRRAVDWHALERPK	0.30	CPP	2231.84		cell-penetrating	0.68
133 GNGQRK 1			ERAKRRAVDWHALERPKG		ERAKRRAVDWHALERPKG	0.30	CPP	2175.73		cell-penetrating	0.78
134 NGQRKD 1			RAKRRAVDWHALERPKGC		RAKRRAVDWHALERPKGC	0.30	CPP	2149.75		cell-penetrating	0.64
135 GQRKDR 1			LEVLERAKRRAVDWHALER		LEVLERAKRRAVDWHALER	0.30	CPP	2347.98		cell-penetrating	0.6933333333333334
136 QRKDRK 1			VLERAKRRAVDWHALERPK		VLERAKRRAVDWHALERPK	0.30	CPP	2330.99		cell-penetrating	0.7066666666666667
137 RKDRKK 1			LERAKRRAVDWHALERPKG		LERAKRRAVDWHALERPKG	0.30	CPP	2288.91		cell-penetrating	0.7133333333333334
138 KDRKKT 1			ALEVLERAKRRAVDWHALER		ALEVLERAKRRAVDWHALER	0.30	CPP	2419.07		cell-penetrating	0.7133333333333334
139 DRKKTS 1			VLERAKRRAVDWHALERPKG		VLERAKRRAVDWHALERPKG	0.30	CPP	2388.06		cell-penetrating	0.7866666666666666
140 RKKTSL 3			CLAAAALNGVDRRSLQRSARL		CLAAAALNGVDRRSLQRSARL	0.30	CPP	2241.89		cell-penetrating	0.82
141 KKTSLG 1			DRRSLQRSARLALEVLERAKR		DRRSLQRSARLALEVLERAKR	0.30	CPP	2524.22		cell-penetrating	0.9
187 NDLTKK 1			RRSLQRSARLALEVLERAKRR		RRSLQRSARLALEVLERAKRR	0.30	CPP	2565.32		cell-penetrating	0.8
189 LTKKTH 1			RSARLALEVLERAKRRAVDWH		RSARLALEVLERAKRRAVDWH	0.30	CPP	2533.23		cell-penetrating	0.7066666666666667
190 TKKTHV 1			RLALEVLERAKRRAVDWHALE		RLALEVLERAKRRAVDWHALE	0.30	CPP	2532.25		cell-penetrating	0.7333333333333333
191 KKTHVV 1			LALEVLERAKRRAVDWHALER		LALEVLERAKRRAVDWHALER	0.30	CPP	2532.25		cell-penetrating	0.7133333333333334
akip1.txt 6 55			LEVLERAKRRAVDWHALERPK		LEVLERAKRRAVDWHALERPK	0.30	CPP	2573.30		cell-penetrating	0.84
10 LNGVDRR 1			DRRSLQRSARLALEVLERAKRR		DRRSLQRSARLALEVLERAKRR	0.30	CPP	2680.42		cell-penetrating	0.9
11 NGVDRRS 1			RRSLQRSARLALEVLERAKRRA		RRSLQRSARLALEVLERAKRRA	0.30	CPP	2636.41		cell-penetrating	0.6933333333333334
12 GVDRRSL 1			QRSARLALEVLERAKRRAVDWH		QRSARLALEVLERAKRRAVDWH	0.30	CPP	2661.38		cell-penetrating	0.74
13 VDRRSLQ 1			RLALEVLERAKRRAVDWHALER		RLALEVLERAKRRAVDWHALER	0.30	CPP	2688.45		cell-penetrating	0.7333333333333333
14 DRRSLQR 1			ALEVLERAKRRAVDWHALERPK		ALEVLERAKRRAVDWHALERPK	0.30	CPP	2644.39		cell-penetrating	0.8266666666666667
15 RRSLQRS 1			VDRRSLQRSARLALEVLERAKRR		VDRRSLQRSARLALEVLERAKRR	0.30	CPP	2779.57		cell-penetrating	0.8466666666666667
16 RSLQRSA 3			DRRSLQRSARLALEVLERAKRRA		DRRSLQRSARLALEVLERAKRRA	0.30	CPP	2751.51		cell-penetrating	0.92
17 SLQRSAR 3			RRSLQRSARLALEVLERAKRRAV		RRSLQRSARLALEVLERAKRRAV	0.30	CPP	2735.56		cell-penetrating	0.7266666666666667
18 LQRSARL 3			LQRSARLALEVLERAKRRAVDWH		LQRSARLALEVLERAKRRAVDWH	0.30	CPP	2774.56		cell-penetrating	0.7466666666666667
19 QRSARLA 3			RLALEVLERAKRRAVDWHALERP		RLALEVLERAKRRAVDWHALERP	0.30	CPP	2785.58		cell-penetrating	0.76
20 RSARLAL 3			RLALEVLERAKRRAVDWHALERPK		RLALEVLERAKRRAVDWHALERPK	0.30	CPP	2913.77		cell-penetrating	0.7266666666666667
22 ARLALEV 1			CLAAAALNGVDRRSLQRSARLALEV		CLAAAALNGVDRRSLQRSARLALEV	0.30	CPP	2654.44		cell-penetrating	0.8066666666666666
23 RLALEVL 1			RRSLQRSARLALEVLERAKRRAVDW		RRSLQRSARLALEVLERAKRRAVDW	0.30	CPP	3036.89		cell-penetrating	0.7333333333333333
28 VLERAKR 3			RSLQRSARLALEVLERAKRRAVDWH		RSLQRSARLALEVLERAKRRAVDWH	0.30	CPP	3017.85		cell-penetrating	0.7866666666666666
29 LERAKRR 1			RSARLALEVLERAKRRAVDWHALER		RSARLALEVLERAKRRAVDWHALER	0.30	CPP	3002.83		cell-penetrating	0.7866666666666666
30 ERAKRRA 1			ARLALEVLERAKRRAVDWHALERPK		ARLALEVLERAKRRAVDWHALERPK	0.30	CPP	2984.86		cell-penetrating	0.6866666666666666
31 RAKRRAV 1			DRRSLQRSARLALEVLERAKRRAVDW		DRRSLQRSARLALEVLERAKRRAVDW	0.30	CPP	3151.99		cell-penetrating	0.7533333333333333
32 AKRRAVD 3			RRSLQRSARLALEVLERAKRRAVDWH		RRSLQRSARLALEVLERAKRRAVDWH	0.30	CPP	3174.05		cell-penetrating	0.7266666666666667
33 KRRAVDW 2			QRSARLALEVLERAKRRAVDWHALER		QRSARLALEVLERAKRRAVDWHALER	0.30	CPP	3130.98		cell-penetrating	0.78
34 RRAVDWH 1			RSARLALEVLERAKRRAVDWHALERP		RSARLALEVLERAKRRAVDWHALERP	0.30	CPP	3099.96		cell-penetrating	0.6733333333333333
40 HALERPK 1			NCLAAAALNGVDRRSLQRSARLALEVL		NCLAAAALNGVDRRSLQRSARLALEVL	0.30	CPP	2881.74		cell-penetrating	0.6866666666666666
41 ALERPKG 1			VDRRSLQRSARLALEVLERAKRRAVDW		VDRRSLQRSARLALEVLERAKRRAVDW	0.30	CPP	3251.14		cell-penetrating	0.6266666666666667
49 MGVLARE 1			DRRSLQRSARLALEVLERAKRRAVDWH		DRRSLQRSARLALEVLERAKRRAVDWH	0.30	CPP	3289.15		cell-penetrating	0.7733333333333333
51 VLAREAP 1			RRSLQRSARLALEVLERAKRRAVDWHA		RRSLQRSARLALEVLERAKRRAVDWHA	0.30	CPP	3245.14		cell-penetrating	0.7533333333333333
65 AGPQRVL 1			QRSARLALEVLERAKRRAVDWHALERP		QRSARLALEVLERAKRRAVDWHALERP	0.30	CPP	3228.11		cell-penetrating	0.7933333333333333
66 GPQRVLP 1			RSARLALEVLERAKRRAVDWHALERPK		RSARLALEVLERAKRRAVDWHALERPK	0.30	CPP	3228.15		cell-penetrating	0.64
67 PQRVLPG 1			VDRRSLQRSARLALEVLERAKRRAVDWH		VDRRSLQRSARLALEVLERAKRRAVDWH	0.30	CPP	3388.30		cell-penetrating	0.6666666666666666
68 QRVLPGE 1			DRRSLQRSARLALEVLERAKRRAVDWHA		DRRSLQRSARLALEVLERAKRRAVDWHA	0.30	CPP	3360.24		cell-penetrating	0.8
69 RVLPGER 1			RRSLQRSARLALEVLERAKRRAVDWHAL		RRSLQRSARLALEVLERAKRRAVDWHAL	0.30	CPP	3358.32		cell-penetrating	0.7466666666666667
75 REERPPT 1			QRSARLALEVLERAKRRAVDWHALERPK		QRSARLALEVLERAKRRAVDWHALERPK	0.30	CPP	3356.30		cell-penetrating	0.68
112 GATHVYR 1			VDRRSLQRSARLALEVLERAKRRAVDWHA		VDRRSLQRSARLALEVLERAKRRAVDWHA	0.30	CPP	3459.39		cell-penetrating	0.72
113 ATHVYRY 1			DRRSLQRSARLALEVLERAKRRAVDWHAL		DRRSLQRSARLALEVLERAKRRAVDWHAL	0.30	CPP	3473.42		cell-penetrating	0.7866666666666666
115 HVYRYHR 1			RRSLQRSARLALEVLERAKRRAVDWHALE		RRSLQRSARLALEVLERAKRRAVDWHALE	0.30	CPP	3487.45		cell-penetrating	0.8
116 VYRYHRG 1			RSLQRSARLALEVLERAKRRAVDWHALER		RSLQRSARLALEVLERAKRRAVDWHALER	0.30	CPP	3487.45		cell-penetrating	0.7866666666666666
117 YRYHRGE 1			LQRSARLALEVLERAKRRAVDWHALERPK		LQRSARLALEVLERAKRRAVDWHALERPK	0.30	CPP	3469.48		cell-penetrating	0.6333333333333333
118 RYHRGES 1			NGVDRRSLQRSARLALEVLERAKRRAVDWH		NGVDRRSLQRSARLALEVLERAKRRAVDWH	0.30	CPP	3559.49		cell-penetrating	0.7
119 YHRGESK 1			DRRSLQRSARLALEVLERAKRRAVDWHALE		DRRSLQRSARLALEVLERAKRRAVDWHALE	0.30	CPP	3602.55		cell-penetrating	0.7933333333333333
120 HRGESKL 1			RRSLQRSARLALEVLERAKRRAVDWHALER		RRSLQRSARLALEVLERAKRRAVDWHALER	0.30	CPP	3643.65		cell-penetrating	0.7866666666666666
121 RGESKLH 1			RSLQRSARLALEVLERAKRRAVDWHALERP		RSLQRSARLALEVLERAKRRAVDWHALERP	0.30	CPP	3584.58		cell-penetrating	0.9733333333333334
132 IGNGQRK 1		Predicted scoreds 3	RSARLA		RSARLA	-0.20	Non-CPP	672.85
133 GNGQRKD 1			RKKTSL		RKKTSL	-0.20	Non-CPP	731.97
134 NGQRKDR 1			RSLQRSA		RSLQRSA	-0.20	Non-CPP	817.00
135 GQRKDRK 1			SLQRSAR		SLQRSAR	-0.20	Non-CPP	817.00
136 QRKDRKK 1			LQRSARL		LQRSARL	-0.20	Non-CPP	843.09
137 RKDRKKT 1			QRSARLA		QRSARLA	-0.20	Non-CPP	801.00
138 KDRKKTS 1			RSARLAL		RSARLAL	-0.20	Non-CPP	786.03
139 DRKKTSL 1			VLERAKR		VLERAKR	-0.20	Non-CPP	871.14
140 RKKTSLG 3			AKRRAVD		AKRRAVD	-0.20	Non-CPP	815.02
141 KKTSLGP 1			RKKTSLG		RKKTSLG	-0.20	Non-CPP	789.04
189 LTKKTHV 1			SLQRSARL		SLQRSARL	-0.20	Non-CPP	930.18
190 TKKTHVV 1			LQRSARLA		LQRSARLA	-0.20	Non-CPP	914.18
191 KKTHVVA 1			QRSARLAL		QRSARLAL	-0.20	Non-CPP	914.18
akip1.txt 7 52			SLQRSARLA		SLQRSARLA	-0.20	Non-CPP	1001.27
9 ALNGVDRR 1			LQRSARLAL		LQRSARLAL	-0.20	Non-CPP	1027.36
10 LNGVDRRS 1			KDRKKTSLG		KDRKKTSLG	-0.20	Non-CPP	1032.33
11 NGVDRRSL 1			RSLQRSARLA		RSLQRSARLA	0.30	CPP	1157.47		cell-penetrating	0.9533333333333334
12 GVDRRSLQ 1			SLQRSARLAL		SLQRSARLAL	0.30	CPP	1114.45		cell-penetrating	0.94
13 VDRRSLQR 1			VLERAKRRAV		VLERAKRRAV	0.30	CPP	1197.58		cell-penetrating	0.88
14 DRRSLQRS 1			RKDRKKTSLG		RKDRKKTSLG	0.30	CPP	1188.53		cell-penetrating	0.8066666666666666
15 RRSLQRSA 2			KDRKKTSLGP		KDRKKTSLGP	0.30	CPP	1129.46		cell-penetrating	0.9666666666666667
16 RSLQRSAR 2			RSLQRSARLAL		RSLQRSARLAL	0.30	CPP	1270.65		cell-penetrating	0.9333333333333333
17 SLQRSARL 3			ALEVLERAKRR		ALEVLERAKRR	0.30	CPP	1340.74		cell-penetrating	0.9266666666666666
18 LQRSARLA 3			LEVLERAKRRA		LEVLERAKRRA	0.30	CPP	1340.74		cell-penetrating	0.9266666666666666
19 QRSARLAL 3			EVLERAKRRAV		EVLERAKRRAV	0.30	CPP	1326.71		cell-penetrating	0.8466666666666667
20 RSARLALE 1			VLERAKRRAVD		VLERAKRRAVD	0.30	CPP	1312.68		cell-penetrating	0.7533333333333333
22 ARLALEVL 1			ALNGVDRRSLQR		ALNGVDRRSLQR	0.30	CPP	1384.73		cell-penetrating	0.8133333333333334
27 EVLERAKR 1			GVDRRSLQRSAR		GVDRRSLQRSAR	0.30	CPP	1400.72		cell-penetrating	0.9666666666666667
28 VLERAKRR 1			RRSLQRSARLAL		RRSLQRSARLAL	0.30	CPP	1426.85		cell-penetrating	0.84
29 LERAKRRA 2			RSLQRSARLALE		RSLQRSARLALE	0.30	CPP	1399.78		cell-penetrating	0.9533333333333334
30 ERAKRRAV 2			RLALEVLERAKR		RLALEVLERAKR	0.30	CPP	1453.92		cell-penetrating	0.9466666666666667
31 RAKRRAVD 2			LALEVLERAKRR		LALEVLERAKRR	0.30	CPP	1453.92		cell-penetrating	0.94
32 AKRRAVDW 2			ALEVLERAKRRA		ALEVLERAKRRA	0.30	CPP	1411.83		cell-penetrating	0.9333333333333333
33 KRRAVDWH 1			LEVLERAKRRAV		LEVLERAKRRAV	0.30	CPP	1439.89		cell-penetrating	0.6266666666666667
34 RRAVDWHA 1			LDIGNGQRKDRK		LDIGNGQRKDRK	0.30	CPP	1399.75		cell-penetrating	0.7866666666666666
39 WHALERPK 1			GQRKDRKKTSLG		GQRKDRKKTSLG	0.30	CPP	1373.75		cell-penetrating	0.8866666666666667
40 HALERPKG 1			RKDRKKTSLGPG		RKDRKKTSLGPG	0.30	CPP	1342.73		cell-penetrating	0.7466666666666667
49 MGVLAREA 1			AALNGVDRRSLQR		AALNGVDRRSLQR	0.30	CPP	1455.82		cell-penetrating	0.8133333333333334
67 PQRVLPGE 1			GVDRRSLQRSARL		GVDRRSLQRSARL	0.30	CPP	1513.90		cell-penetrating	0.78
68 QRVLPGER 1			VDRRSLQRSARLA		VDRRSLQRSARLA	0.30	CPP	1527.92		cell-penetrating	0.8266666666666667
69 RVLPGERE 1			RSLQRSARLALEV		RSLQRSARLALEV	0.30	CPP	1498.93		cell-penetrating	0.94
75 REERPPTL 1			ARLALEVLERAKR		ARLALEVLERAKR	0.30	CPP	1525.01		cell-penetrating	0.94
111 GGATHVYR 1			LALEVLERAKRRA		LALEVLERAKRRA	0.30	CPP	1525.01		cell-penetrating	0.94
112 GATHVYRY 1			ALEVLERAKRRAV		ALEVLERAKRRAV	0.30	CPP	1510.98		cell-penetrating	0.78
114 THVYRYHR 1			GQRKDRKKTSLGP		GQRKDRKKTSLGP	0.30	CPP	1470.88		cell-penetrating	0.7733333333333333
115 HVYRYHRG 1			QRKDRKKTSLGPG		QRKDRKKTSLGPG	0.30	CPP	1470.88		cell-penetrating	0.7533333333333333
116 VYRYHRGE 1			AAALNGVDRRSLQR		AAALNGVDRRSLQR	0.30	CPP	1526.91		cell-penetrating	0.7666666666666667
117 YRYHRGES 1			LNGVDRRSLQRSAR		LNGVDRRSLQRSAR	0.30	CPP	1628.02		cell-penetrating	0.76
118 RYHRGESK 1			NGVDRRSLQRSARL		NGVDRRSLQRSARL	0.30	CPP	1628.02		cell-penetrating	0.8133333333333334
119 YHRGESKL 1			GVDRRSLQRSARLA		GVDRRSLQRSARLA	0.30	CPP	1584.99		cell-penetrating	0.8
121 RGESKLHM 1			VDRRSLQRSARLAL		VDRRSLQRSARLAL	0.30	CPP	1641.10		cell-penetrating	0.84
130 LDIGNGQR 1			RRSLQRSARLALEV		RRSLQRSARLALEV	0.30	CPP	1655.13		cell-penetrating	0.84
131 DIGNGQRK 1			RSLQRSARLALEVL		RSLQRSARLALEVL	0.30	CPP	1612.11		cell-penetrating	0.9266666666666666
132 IGNGQRKD 1			RSARLALEVLERAK		RSARLALEVLERAK	0.30	CPP	1612.10		cell-penetrating	0.9266666666666666
133 GNGQRKDR 1			SARLALEVLERAKR		SARLALEVLERAKR	0.30	CPP	1612.10		cell-penetrating	0.9533333333333334
134 NGQRKDRK 1			ARLALEVLERAKRR		ARLALEVLERAKRR	0.30	CPP	1681.21		cell-penetrating	0.9466666666666667
135 GQRKDRKK 1			RLALEVLERAKRRA		RLALEVLERAKRRA	0.30	CPP	1681.21		cell-penetrating	0.94
136 QRKDRKKT 1			LALEVLERAKRRAV		LALEVLERAKRRAV	0.30	CPP	1624.16		cell-penetrating	0.6333333333333333
137 RKDRKKTS 1			CLDIGNGQRKDRKK		CLDIGNGQRKDRKK	0.30	CPP	1631.09		cell-penetrating	0.6466666666666666
138 KDRKKTSL 2			LDIGNGQRKDRKKT		LDIGNGQRKDRKKT	0.30	CPP	1629.06		cell-penetrating	0.76
139 DRKKTSLG 1			IGNGQRKDRKKTSL		IGNGQRKDRKKTSL	0.30	CPP	1601.05		cell-penetrating	0.7533333333333333
140 RKKTSLGP 1			NGQRKDRKKTSLGP		NGQRKDRKKTSLGP	0.30	CPP	1585.00		cell-penetrating	0.7866666666666666
189 LTKKTHVV 1			GQRKDRKKTSLGPG		GQRKDRKKTSLGPG	0.30	CPP	1527.95		cell-penetrating	0.82
190 TKKTHVVA 1			QRKDRKKTSLGPGG		QRKDRKKTSLGPGG	0.30	CPP	1527.95		cell-penetrating	0.7666666666666667
191 KKTHVVAV 1			AAAALNGVDRRSLQR		AAAALNGVDRRSLQR	0.30	CPP	1598.00		cell-penetrating	0.7866666666666666
akip1.txt 8 51			AAALNGVDRRSLQRS		AAALNGVDRRSLQRS	0.30	CPP	1614.00		cell-penetrating	0.8133333333333334
8 AALNGVDRR 1			AALNGVDRRSLQRSA		AALNGVDRRSLQRSA	0.30	CPP	1614.00		cell-penetrating	0.8066666666666666
9 ALNGVDRRS 1			ALNGVDRRSLQRSAR		ALNGVDRRSLQRSAR	0.30	CPP	1699.11		cell-penetrating	0.8266666666666667
10 LNGVDRRSL 1			LNGVDRRSLQRSARL		LNGVDRRSLQRSARL	0.30	CPP	1741.20		cell-penetrating	0.78
11 NGVDRRSLQ 1			NGVDRRSLQRSARLA		NGVDRRSLQRSARLA	0.30	CPP	1699.11		cell-penetrating	0.86
12 GVDRRSLQR 1			GVDRRSLQRSARLAL		GVDRRSLQRSARLAL	0.30	CPP	1698.17		cell-penetrating	0.7
13 VDRRSLQRS 1			VDRRSLQRSARLALE		VDRRSLQRSARLALE	0.30	CPP	1770.23		cell-penetrating	0.72
14 DRRSLQRSA 2			DRRSLQRSARLALEV		DRRSLQRSARLALEV	0.30	CPP	1770.23		cell-penetrating	0.8533333333333334
15 RRSLQRSAR 1			RRSLQRSARLALEVL		RRSLQRSARLALEVL	0.30	CPP	1768.31		cell-penetrating	0.84
16 RSLQRSARL 2			QRSARLALEVLERAK		QRSARLALEVLERAK	0.30	CPP	1740.25		cell-penetrating	0.9266666666666666
17 SLQRSARLA 3			RSARLALEVLERAKR		RSARLALEVLERAKR	0.30	CPP	1768.30		cell-penetrating	0.9333333333333333
18 LQRSARLAL 3			SARLALEVLERAKRR		SARLALEVLERAKRR	0.30	CPP	1768.30		cell-penetrating	0.9466666666666667
19 QRSARLALE 1			ARLALEVLERAKRRA		ARLALEVLERAKRRA	0.30	CPP	1752.30		cell-penetrating	0.94
20 RSARLALEV 1			RLALEVLERAKRRAV		RLALEVLERAKRRAV	0.30	CPP	1780.36		cell-penetrating	0.5666666666666667
23 RLALEVLER 1			MCLDIGNGQRKDRKK		MCLDIGNGQRKDRKK	0.30	CPP	1762.30		cell-penetrating	0.6333333333333333
26 LEVLERAKR 1			CLDIGNGQRKDRKKT		CLDIGNGQRKDRKKT	0.30	CPP	1732.21		cell-penetrating	0.6733333333333333
27 EVLERAKRR 2			LDIGNGQRKDRKKTS		LDIGNGQRKDRKKTS	0.30	CPP	1716.15		cell-penetrating	0.62
28 VLERAKRRA 2			DIGNGQRKDRKKTSL		DIGNGQRKDRKKTSL	0.30	CPP	1716.15		cell-penetrating	0.7733333333333333
29 LERAKRRAV 2			IGNGQRKDRKKTSLG		IGNGQRKDRKKTSLG	0.30	CPP	1658.12		cell-penetrating	0.8066666666666666
30 ERAKRRAVD 1			LAAAALNGVDRRSLQR		LAAAALNGVDRRSLQR	0.30	CPP	1711.18		cell-penetrating	0.7933333333333333
31 RAKRRAVDW 2			AALNGVDRRSLQRSAR		AALNGVDRRSLQRSAR	0.30	CPP	1770.20		cell-penetrating	0.84
32 AKRRAVDWH 1			ALNGVDRRSLQRSARL		ALNGVDRRSLQRSARL	0.30	CPP	1812.29		cell-penetrating	0.82
33 KRRAVDWHA 1			LNGVDRRSLQRSARLA		LNGVDRRSLQRSARLA	0.30	CPP	1812.29		cell-penetrating	0.8066666666666666
34 RRAVDWHAL 1			NGVDRRSLQRSARLAL		NGVDRRSLQRSARLAL	0.30	CPP	1812.29		cell-penetrating	0.7866666666666666
67 PQRVLPGER 1			GVDRRSLQRSARLALE		GVDRRSLQRSARLALE	0.30	CPP	1827.30		cell-penetrating	0.6866666666666666
68 QRVLPGERE 1			VDRRSLQRSARLALEV		VDRRSLQRSARLALEV	0.30	CPP	1869.38		cell-penetrating	0.7533333333333333
113 ATHVYRYHR 1			DRRSLQRSARLALEVL		DRRSLQRSARLALEVL	0.30	CPP	1883.41		cell-penetrating	0.78
114 THVYRYHRG 1			RRSLQRSARLALEVLE		RRSLQRSARLALEVLE	0.30	CPP	1897.44		cell-penetrating	0.78
115 HVYRYHRGE 1			RSLQRSARLALEVLER		RSLQRSARLALEVLER	0.30	CPP	1897.44		cell-penetrating	0.8266666666666667
116 VYRYHRGES 1			LQRSARLALEVLERAK		LQRSARLALEVLERAK	0.30	CPP	1853.43		cell-penetrating	0.8466666666666667
117 YRYHRGESK 1			QRSARLALEVLERAKR		QRSARLALEVLERAKR	0.30	CPP	1896.45		cell-penetrating	0.9266666666666666
118 RYHRGESKL 1			RSARLALEVLERAKRR		RSARLALEVLERAKRR	0.30	CPP	1924.50		cell-penetrating	0.92
130 LDIGNGQRK 1			SARLALEVLERAKRRA		SARLALEVLERAKRRA	0.30	CPP	1839.39		cell-penetrating	0.94
132 IGNGQRKDR 1			ARLALEVLERAKRRAV		ARLALEVLERAKRRAV	0.30	CPP	1851.45		cell-penetrating	0.88
133 GNGQRKDRK 1			RLALEVLERAKRRAVD		RLALEVLERAKRRAVD	0.30	CPP	1895.46		cell-penetrating	0.68
134 NGQRKDRKK 1			LDIGNGQRKDRKKTSL		LDIGNGQRKDRKKTSL	0.30	CPP	1829.33		cell-penetrating	0.6133333333333333
135 GQRKDRKKT 1			DIGNGQRKDRKKTSLG		DIGNGQRKDRKKTSLG	0.30	CPP	1773.22		cell-penetrating	0.7933333333333333
136 QRKDRKKTS 1			LAAAALNGVDRRSLQRS		LAAAALNGVDRRSLQRS	0.30	CPP	1798.27		cell-penetrating	0.7933333333333333
137 RKDRKKTSL 2			AAALNGVDRRSLQRSAR		AAALNGVDRRSLQRSAR	0.30	CPP	1841.29		cell-penetrating	0.84
138 KDRKKTSLG 3			AALNGVDRRSLQRSARL		AALNGVDRRSLQRSARL	0.30	CPP	1883.38		cell-penetrating	0.8466666666666667
139 DRKKTSLGP 1			ALNGVDRRSLQRSARLA		ALNGVDRRSLQRSARLA	0.30	CPP	1883.38		cell-penetrating	0.82
140 RKKTSLGPG 1			LNGVDRRSLQRSARLAL		LNGVDRRSLQRSARLAL	0.30	CPP	1925.47		cell-penetrating	0.7266666666666667
189 LTKKTHVVA 1			NGVDRRSLQRSARLALE		NGVDRRSLQRSARLALE	0.30	CPP	1941.42		cell-penetrating	0.72
190 TKKTHVVAV 1			VDRRSLQRSARLALEVL		VDRRSLQRSARLALEVL	0.30	CPP	1982.56		cell-penetrating	0.82
akip1.txt 9 43			RRSLQRSARLALEVLER		RRSLQRSARLALEVLER	0.30	CPP	2053.64		cell-penetrating	0.8266666666666667
9 ALNGVDRRSL 1			RSLQRSARLALEVLERA		RSLQRSARLALEVLERA	0.30	CPP	1968.53		cell-penetrating	0.82
10 LNGVDRRSLQ 1			SLQRSARLALEVLERAK		SLQRSARLALEVLERAK	0.30	CPP	1940.52		cell-penetrating	0.86
11 NGVDRRSLQR 1			LQRSARLALEVLERAKR		LQRSARLALEVLERAKR	0.30	CPP	2009.63		cell-penetrating	0.84
12 GVDRRSLQRS 1			QRSARLALEVLERAKRR		QRSARLALEVLERAKRR	0.30	CPP	2052.65		cell-penetrating	0.9333333333333333
13 VDRRSLQRSA 1			RSARLALEVLERAKRRA		RSARLALEVLERAKRRA	0.30	CPP	1995.59		cell-penetrating	0.9333333333333333
14 DRRSLQRSAR 1			SARLALEVLERAKRRAV		SARLALEVLERAKRRAV	0.30	CPP	1938.54		cell-penetrating	0.8933333333333333
15 RRSLQRSARL 2			ARLALEVLERAKRRAVD		ARLALEVLERAKRRAVD	0.30	CPP	1966.55		cell-penetrating	0.6533333333333333
16 RSLQRSARLA 3			LDIGNGQRKDRKKTSLG		LDIGNGQRKDRKKTSLG	0.30	CPP	1886.40		cell-penetrating	0.7733333333333333
17 SLQRSARLAL 3			AAAALNGVDRRSLQRSAR		AAAALNGVDRRSLQRSAR	0.30	CPP	1912.38		cell-penetrating	0.8133333333333334
18 LQRSARLALE 1			AAALNGVDRRSLQRSARL		AAALNGVDRRSLQRSARL	0.30	CPP	1954.47		cell-penetrating	0.8333333333333334
19 QRSARLALEV 1			AALNGVDRRSLQRSARLA		AALNGVDRRSLQRSARLA	0.30	CPP	1954.47		cell-penetrating	0.8466666666666667
20 RSARLALEVL 1			ALNGVDRRSLQRSARLAL		ALNGVDRRSLQRSARLAL	0.30	CPP	1996.56		cell-penetrating	0.7533333333333333
22 ARLALEVLER 1			LNGVDRRSLQRSARLALE		LNGVDRRSLQRSARLALE	0.30	CPP	2054.60		cell-penetrating	0.7733333333333333
23 RLALEVLERA 1			GVDRRSLQRSARLALEVL		GVDRRSLQRSARLALEVL	0.30	CPP	2039.63		cell-penetrating	0.7466666666666667
25 ALEVLERAKR 1			DRRSLQRSARLALEVLER		DRRSLQRSARLALEVLER	0.30	CPP	2168.74		cell-penetrating	0.82
26 LEVLERAKRR 2			RRSLQRSARLALEVLERA		RRSLQRSARLALEVLERA	0.30	CPP	2124.73		cell-penetrating	0.8533333333333334
27 EVLERAKRRA 2			RSLQRSARLALEVLERAK		RSLQRSARLALEVLERAK	0.30	CPP	2096.72		cell-penetrating	0.8533333333333334
28 VLERAKRRAV 3			SLQRSARLALEVLERAKR		SLQRSARLALEVLERAKR	0.30	CPP	2096.72		cell-penetrating	0.86
29 LERAKRRAVD 2			LQRSARLALEVLERAKRR		LQRSARLALEVLERAKRR	0.30	CPP	2165.83		cell-penetrating	0.8466666666666667
30 ERAKRRAVDW 2			QRSARLALEVLERAKRRA		QRSARLALEVLERAKRRA	0.30	CPP	2123.74		cell-penetrating	0.9333333333333333
31 RAKRRAVDWH 2			RSARLALEVLERAKRRAV		RSARLALEVLERAKRRAV	0.30	CPP	2094.74		cell-penetrating	0.9
32 AKRRAVDWHA 2			SARLALEVLERAKRRAVD		SARLALEVLERAKRRAVD	0.30	CPP	2053.64		cell-penetrating	0.8133333333333334
33 KRRAVDWHAL 2			ARLALEVLERAKRRAVDW		ARLALEVLERAKRRAVDW	0.30	CPP	2152.78		cell-penetrating	0.8
34 RRAVDWHALE 1			LAAAALNGVDRRSLQRSAR		LAAAALNGVDRRSLQRSAR	0.30	CPP	2025.56		cell-penetrating	0.7933333333333333
35 RAVDWHALER 1			AAAALNGVDRRSLQRSARL		AAAALNGVDRRSLQRSARL	0.30	CPP	2025.56		cell-penetrating	0.82
61 KQPAAGPQRV 1			AAALNGVDRRSLQRSARLA		AAALNGVDRRSLQRSARLA	0.30	CPP	2025.56		cell-penetrating	0.8333333333333334
66 GPQRVLPGER 1			AALNGVDRRSLQRSARLAL		AALNGVDRRSLQRSARLAL	0.30	CPP	2067.65		cell-penetrating	0.76
67 PQRVLPGERE 1			ALNGVDRRSLQRSARLALE		ALNGVDRRSLQRSARLALE	0.30	CPP	2125.69		cell-penetrating	0.7
69 RVLPGEREER 1			VDRRSLQRSARLALEVLER		VDRRSLQRSARLALEVLER	0.30	CPP	2267.89		cell-penetrating	0.74
112 GATHVYRYHR 1			DRRSLQRSARLALEVLERA		DRRSLQRSARLALEVLERA	0.30	CPP	2239.83		cell-penetrating	0.8466666666666667
113 ATHVYRYHRG 1			RRSLQRSARLALEVLERAK		RRSLQRSARLALEVLERAK	0.30	CPP	2252.92		cell-penetrating	0.8666666666666667
114 THVYRYHRGE 1			RSLQRSARLALEVLERAKR		RSLQRSARLALEVLERAKR	0.30	CPP	2252.92		cell-penetrating	0.8533333333333334
115 HVYRYHRGES 1			SLQRSARLALEVLERAKRR		SLQRSARLALEVLERAKRR	0.30	CPP	2252.92		cell-penetrating	0.8733333333333333
116 VYRYHRGESK 1			LQRSARLALEVLERAKRRA		LQRSARLALEVLERAKRRA	0.30	CPP	2236.92		cell-penetrating	0.8733333333333333
117 YRYHRGESKL 1			QRSARLALEVLERAKRRAV		QRSARLALEVLERAKRRAV	0.30	CPP	2222.89		cell-penetrating	0.9266666666666666
118 RYHRGESKLH 1			RSARLALEVLERAKRRAVD		RSARLALEVLERAKRRAVD	0.30	CPP	2209.84		cell-penetrating	0.8533333333333334
131 DIGNGQRKDR 1			SARLALEVLERAKRRAVDW		SARLALEVLERAKRRAVDW	0.30	CPP	2239.87		cell-penetrating	0.7466666666666667
132 IGNGQRKDRK 1			ARLALEVLERAKRRAVDWH		ARLALEVLERAKRRAVDWH	0.30	CPP	2289.94		cell-penetrating	0.7066666666666667
133 GNGQRKDRKK 1			RLALEVLERAKRRAVDWHA		RLALEVLERAKRRAVDWHA	0.30	CPP	2289.94		cell-penetrating	0.8133333333333334
134 NGQRKDRKKT 1			LAAAALNGVDRRSLQRSARL		LAAAALNGVDRRSLQRSARL	0.30	CPP	2138.74		cell-penetrating	0.8133333333333334
135 GQRKDRKKTS 1			AAAALNGVDRRSLQRSARLA		AAAALNGVDRRSLQRSARLA	0.30	CPP	2096.65		cell-penetrating	0.8266666666666667
136 QRKDRKKTSL 2			AAALNGVDRRSLQRSARLAL		AAALNGVDRRSLQRSARLAL	0.30	CPP	2138.74		cell-penetrating	0.76
137 RKDRKKTSLG 3			AALNGVDRRSLQRSARLALE		AALNGVDRRSLQRSARLALE	0.30	CPP	2196.78		cell-penetrating	0.7333333333333333
138 KDRKKTSLGP 3			ALNGVDRRSLQRSARLALEV		ALNGVDRRSLQRSARLALEV	0.30	CPP	2224.84		cell-penetrating	0.7333333333333333
139 DRKKTSLGPG 1			LNGVDRRSLQRSARLALEVL		LNGVDRRSLQRSARLALEVL	0.30	CPP	2266.93		cell-penetrating	0.7733333333333333
189 LTKKTHVVAV 1			GVDRRSLQRSARLALEVLER		GVDRRSLQRSARLALEVLER	0.30	CPP	2324.96		cell-penetrating	0.72
akip1.txt 10 46			VDRRSLQRSARLALEVLERA		VDRRSLQRSARLALEVLERA	0.30	CPP	2338.98		cell-penetrating	0.8
8 AALNGVDRRSL 1			DRRSLQRSARLALEVLERAK		DRRSLQRSARLALEVLERAK	0.30	CPP	2368.02		cell-penetrating	0.88
9 ALNGVDRRSLQ 1			RRSLQRSARLALEVLERAKR		RRSLQRSARLALEVLERAKR	0.30	CPP	2409.12		cell-penetrating	0.88
10 LNGVDRRSLQR 1			RSLQRSARLALEVLERAKRR		RSLQRSARLALEVLERAKRR	0.30	CPP	2409.12		cell-penetrating	0.8666666666666667
11 NGVDRRSLQRS 1			SLQRSARLALEVLERAKRRA		SLQRSARLALEVLERAKRRA	0.30	CPP	2324.01		cell-penetrating	0.8733333333333333
12 GVDRRSLQRSA 1			LQRSARLALEVLERAKRRAV		LQRSARLALEVLERAKRRAV	0.30	CPP	2336.07		cell-penetrating	0.84
13 VDRRSLQRSAR 2			QRSARLALEVLERAKRRAVD		QRSARLALEVLERAKRRAVD	0.30	CPP	2337.99		cell-penetrating	0.8533333333333334
14 DRRSLQRSARL 2			RSARLALEVLERAKRRAVDW		RSARLALEVLERAKRRAVDW	0.30	CPP	2396.07		cell-penetrating	0.78
15 RRSLQRSARLA 2			SARLALEVLERAKRRAVDWH		SARLALEVLERAKRRAVDWH	0.30	CPP	2377.03		cell-penetrating	0.7666666666666667
16 RSLQRSARLAL 3			ARLALEVLERAKRRAVDWHA		ARLALEVLERAKRRAVDWHA	0.30	CPP	2361.03		cell-penetrating	0.7133333333333334
17 SLQRSARLALE 1			RLALEVLERAKRRAVDWHAL		RLALEVLERAKRRAVDWHAL	0.30	CPP	2403.12		cell-penetrating	0.8466666666666667
18 LQRSARLALEV 1			LAAAALNGVDRRSLQRSARLA		LAAAALNGVDRRSLQRSARLA	0.30	CPP	2209.83		cell-penetrating	0.84
19 QRSARLALEVL 1			AAAALNGVDRRSLQRSARLAL		AAAALNGVDRRSLQRSARLAL	0.30	CPP	2209.83		cell-penetrating	0.78
20 RSARLALEVLE 1			AAALNGVDRRSLQRSARLALE		AAALNGVDRRSLQRSARLALE	0.30	CPP	2267.87		cell-penetrating	0.7666666666666667
21 SARLALEVLER 1			AALNGVDRRSLQRSARLALEV		AALNGVDRRSLQRSARLALEV	0.30	CPP	2295.93		cell-penetrating	0.7666666666666667
22 ARLALEVLERA 1			ALNGVDRRSLQRSARLALEVL		ALNGVDRRSLQRSARLALEVL	0.30	CPP	2338.02		cell-penetrating	0.6933333333333334
23 RLALEVLERAK 1			NGVDRRSLQRSARLALEVLER		NGVDRRSLQRSARLALEVLER	0.30	CPP	2439.08		cell-penetrating	0.7733333333333333
24 LALEVLERAKR 1			GVDRRSLQRSARLALEVLERA		GVDRRSLQRSARLALEVLERA	0.30	CPP	2396.05		cell-penetrating	0.78
25 ALEVLERAKRR 3			VDRRSLQRSARLALEVLERAK		VDRRSLQRSARLALEVLERAK	0.30	CPP	2467.17		cell-penetrating	0.88
26 LEVLERAKRRA 3			RSLQRSARLALEVLERAKRRA		RSLQRSARLALEVLERAKRRA	0.30	CPP	2480.21		cell-penetrating	0.8466666666666667
27 EVLERAKRRAV 3			SLQRSARLALEVLERAKRRAV		SLQRSARLALEVLERAKRRAV	0.30	CPP	2423.16		cell-penetrating	0.82
28 VLERAKRRAVD 3			LQRSARLALEVLERAKRRAVD		LQRSARLALEVLERAKRRAVD	0.30	CPP	2451.17		cell-penetrating	0.78
29 LERAKRRAVDW 2			QRSARLALEVLERAKRRAVDW		QRSARLALEVLERAKRRAVDW	0.30	CPP	2524.22		cell-penetrating	0.7933333333333333
30 ERAKRRAVDWH 2			SARLALEVLERAKRRAVDWHA		SARLALEVLERAKRRAVDWHA	0.30	CPP	2448.12		cell-penetrating	0.78
31 RAKRRAVDWHA 2			ARLALEVLERAKRRAVDWHAL		ARLALEVLERAKRRAVDWHAL	0.30	CPP	2474.21		cell-penetrating	0.8866666666666667
32 AKRRAVDWHAL 2			LAAAALNGVDRRSLQRSARLAL		LAAAALNGVDRRSLQRSARLAL	0.30	CPP	2323.01		cell-penetrating	0.82
33 KRRAVDWHALE 1			AAAALNGVDRRSLQRSARLALE		AAAALNGVDRRSLQRSARLALE	0.30	CPP	2338.96		cell-penetrating	0.7933333333333333
34 RRAVDWHALER 1			AAALNGVDRRSLQRSARLALEV		AAALNGVDRRSLQRSARLALEV	0.30	CPP	2367.02		cell-penetrating	0.8
61 KQPAAGPQRVL 1			AALNGVDRRSLQRSARLALEVL		AALNGVDRRSLQRSARLALEVL	0.30	CPP	2409.11		cell-penetrating	0.7333333333333333
65 AGPQRVLPGER 1			LNGVDRRSLQRSARLALEVLER		LNGVDRRSLQRSARLALEVLER	0.30	CPP	2552.26		cell-penetrating	0.7266666666666667
66 GPQRVLPGERE 1			NGVDRRSLQRSARLALEVLERA		NGVDRRSLQRSARLALEVLERA	0.30	CPP	2510.17		cell-penetrating	0.8266666666666667
68 QRVLPGEREER 1			GVDRRSLQRSARLALEVLERAK		GVDRRSLQRSARLALEVLERAK	0.30	CPP	2524.24		cell-penetrating	0.8
69 RVLPGEREERP 1			VDRRSLQRSARLALEVLERAKR		VDRRSLQRSARLALEVLERAKR	0.30	CPP	2623.37		cell-penetrating	0.88
111 GGATHVYRYHR 1			RSLQRSARLALEVLERAKRRAV		RSLQRSARLALEVLERAKRRAV	0.30	CPP	2579.36		cell-penetrating	0.8133333333333334
112 GATHVYRYHRG 1			SLQRSARLALEVLERAKRRAVD		SLQRSARLALEVLERAKRRAVD	0.30	CPP	2538.26		cell-penetrating	0.7733333333333333
113 ATHVYRYHRGE 1			LQRSARLALEVLERAKRRAVDW		LQRSARLALEVLERAKRRAVDW	0.30	CPP	2637.40		cell-penetrating	0.78
115 HVYRYHRGESK 1			RSARLALEVLERAKRRAVDWHA		RSARLALEVLERAKRRAVDWHA	0.30	CPP	2604.32		cell-penetrating	0.7933333333333333
116 VYRYHRGESKL 1			SARLALEVLERAKRRAVDWHAL		SARLALEVLERAKRRAVDWHAL	0.30	CPP	2561.30		cell-penetrating	0.6733333333333333
117 YRYHRGESKLH 1			LEVLERAKRRAVDWHALERPKG		LEVLERAKRRAVDWHALERPKG	0.30	CPP	2630.37		cell-penetrating	0.8333333333333334
118 RYHRGESKLHM 1			LAAAALNGVDRRSLQRSARLALE		LAAAALNGVDRRSLQRSARLALE	0.30	CPP	2452.14		cell-penetrating	0.7933333333333333
130 LDIGNGQRKDR 1			AAAALNGVDRRSLQRSARLALEV		AAAALNGVDRRSLQRSARLALEV	0.30	CPP	2438.11		cell-penetrating	0.8
131 DIGNGQRKDRK 1			AAALNGVDRRSLQRSARLALEVL		AAALNGVDRRSLQRSARLALEVL	0.30	CPP	2480.20		cell-penetrating	0.7733333333333333
132 IGNGQRKDRKK 1			ALNGVDRRSLQRSARLALEVLER		ALNGVDRRSLQRSARLALEVLER	0.30	CPP	2623.35		cell-penetrating	0.7666666666666667
133 GNGQRKDRKKT 1			LNGVDRRSLQRSARLALEVLERA		LNGVDRRSLQRSARLALEVLERA	0.30	CPP	2623.35		cell-penetrating	0.78
134 NGQRKDRKKTS 1			NGVDRRSLQRSARLALEVLERAK		NGVDRRSLQRSARLALEVLERAK	0.30	CPP	2638.36		cell-penetrating	0.8533333333333334
135 GQRKDRKKTSL 2			GVDRRSLQRSARLALEVLERAKR		GVDRRSLQRSARLALEVLERAKR	0.30	CPP	2680.44		cell-penetrating	0.8533333333333334
136 QRKDRKKTSLG 2			RSLQRSARLALEVLERAKRRAVD		RSLQRSARLALEVLERAKRRAVD	0.30	CPP	2694.46		cell-penetrating	0.8066666666666666
137 RKDRKKTSLGP 2			SLQRSARLALEVLERAKRRAVDW		SLQRSARLALEVLERAKRRAVDW	0.30	CPP	2724.49		cell-penetrating	0.7133333333333334
138 KDRKKTSLGPG 1			QRSARLALEVLERAKRRAVDWHA		QRSARLALEVLERAKRRAVDWHA	0.30	CPP	2732.47		cell-penetrating	0.8
akip1.txt 11 48			RSARLALEVLERAKRRAVDWHAL		RSARLALEVLERAKRRAVDWHAL	0.30	CPP	2717.50		cell-penetrating	0.76
8 AALNGVDRRSLQ 1			ARLALEVLERAKRRAVDWHALER		ARLALEVLERAKRRAVDWHALER	0.30	CPP	2759.54		cell-penetrating	0.74
9 ALNGVDRRSLQR 3			LALEVLERAKRRAVDWHALERPK		LALEVLERAKRRAVDWHALERPK	0.30	CPP	2757.57		cell-penetrating	0.7266666666666667
10 LNGVDRRSLQRS 1			ALEVLERAKRRAVDWHALERPKG		ALEVLERAKRRAVDWHALERPKG	0.30	CPP	2701.46		cell-penetrating	0.8066666666666666
11 NGVDRRSLQRSA 1			LAAAALNGVDRRSLQRSARLALEV		LAAAALNGVDRRSLQRSARLALEV	0.30	CPP	2551.29		cell-penetrating	0.7866666666666666
12 GVDRRSLQRSAR 3			AAAALNGVDRRSLQRSARLALEVL		AAAALNGVDRRSLQRSARLALEVL	0.30	CPP	2551.29		cell-penetrating	0.76
13 VDRRSLQRSARL 2			AALNGVDRRSLQRSARLALEVLER		AALNGVDRRSLQRSARLALEVLER	0.30	CPP	2694.44		cell-penetrating	0.76
14 DRRSLQRSARLA 2			ALNGVDRRSLQRSARLALEVLERA		ALNGVDRRSLQRSARLALEVLERA	0.30	CPP	2694.44		cell-penetrating	0.7733333333333333
15 RRSLQRSARLAL 3			LNGVDRRSLQRSARLALEVLERAK		LNGVDRRSLQRSARLALEVLERAK	0.30	CPP	2751.54		cell-penetrating	0.7466666666666667
16 RSLQRSARLALE 3			NGVDRRSLQRSARLALEVLERAKR		NGVDRRSLQRSARLALEVLERAKR	0.30	CPP	2794.56		cell-penetrating	0.8333333333333334
17 SLQRSARLALEV 1			GVDRRSLQRSARLALEVLERAKRR		GVDRRSLQRSARLALEVLERAKRR	0.30	CPP	2836.64		cell-penetrating	0.7933333333333333
18 LQRSARLALEVL 1			VDRRSLQRSARLALEVLERAKRRA		VDRRSLQRSARLALEVLERAKRRA	0.30	CPP	2850.66		cell-penetrating	0.8066666666666666
19 QRSARLALEVLE 1			DRRSLQRSARLALEVLERAKRRAV		DRRSLQRSARLALEVLERAKRRAV	0.30	CPP	2850.66		cell-penetrating	0.8533333333333334
20 RSARLALEVLER 2			RRSLQRSARLALEVLERAKRRAVD		RRSLQRSARLALEVLERAKRRAVD	0.30	CPP	2850.66		cell-penetrating	0.8133333333333334
21 SARLALEVLERA 1			RSLQRSARLALEVLERAKRRAVDW		RSLQRSARLALEVLERAKRRAVDW	0.30	CPP	2880.69		cell-penetrating	0.74
22 ARLALEVLERAK 1			SLQRSARLALEVLERAKRRAVDWH		SLQRSARLALEVLERAKRRAVDWH	0.30	CPP	2861.65		cell-penetrating	0.7266666666666667
23 RLALEVLERAKR 3			LQRSARLALEVLERAKRRAVDWHA		LQRSARLALEVLERAKRRAVDWHA	0.30	CPP	2845.65		cell-penetrating	0.7333333333333333
24 LALEVLERAKRR 3			QRSARLALEVLERAKRRAVDWHAL		QRSARLALEVLERAKRRAVDWHAL	0.30	CPP	2845.65		cell-penetrating	0.7666666666666667
25 ALEVLERAKRRA 3			RSARLALEVLERAKRRAVDWHALE		RSARLALEVLERAKRRAVDWHALE	0.30	CPP	2846.63		cell-penetrating	0.78
26 LEVLERAKRRAV 3			SARLALEVLERAKRRAVDWHALER		SARLALEVLERAKRRAVDWHALER	0.30	CPP	2846.63		cell-penetrating	0.7866666666666666
27 EVLERAKRRAVD 1			ARLALEVLERAKRRAVDWHALERP		ARLALEVLERAKRRAVDWHALERP	0.30	CPP	2856.67		cell-penetrating	0.7466666666666667
28 VLERAKRRAVDW 2			LALEVLERAKRRAVDWHALERPKG		LALEVLERAKRRAVDWHALERPKG	0.30	CPP	2814.64		cell-penetrating	0.6333333333333333
29 LERAKRRAVDWH 2			RAKRRAVDWHALERPKGCMGVLAR		RAKRRAVDWHALERPKGCMGVLAR	0.30	CPP	2777.65		cell-penetrating	0.8266666666666667
30 ERAKRRAVDWHA 2			LAAAALNGVDRRSLQRSARLALEVL		LAAAALNGVDRRSLQRSARLALEVL	0.30	CPP	2664.47		cell-penetrating	0.7466666666666667
31 RAKRRAVDWHAL 2			AAALNGVDRRSLQRSARLALEVLER		AAALNGVDRRSLQRSARLALEVLER	0.30	CPP	2765.53		cell-penetrating	0.7666666666666667
32 AKRRAVDWHALE 1			AALNGVDRRSLQRSARLALEVLERA		AALNGVDRRSLQRSARLALEVLERA	0.30	CPP	2765.53		cell-penetrating	0.7733333333333333
33 KRRAVDWHALER 2			ALNGVDRRSLQRSARLALEVLERAK		ALNGVDRRSLQRSARLALEVLERAK	0.30	CPP	2822.63		cell-penetrating	0.78
34 RRAVDWHALERP 1			LNGVDRRSLQRSARLALEVLERAKR		LNGVDRRSLQRSARLALEVLERAKR	0.30	CPP	2907.74		cell-penetrating	0.7666666666666667
35 RAVDWHALERPK 1			NGVDRRSLQRSARLALEVLERAKRR		NGVDRRSLQRSARLALEVLERAKRR	0.30	CPP	2950.76		cell-penetrating	0.82
59 LEKQPAAGPQRV 1			GVDRRSLQRSARLALEVLERAKRRA		GVDRRSLQRSARLALEVLERAKRRA	0.30	CPP	2907.73		cell-penetrating	0.76
60 EKQPAAGPQRVL 1			VDRRSLQRSARLALEVLERAKRRAV		VDRRSLQRSARLALEVLERAKRRAV	0.30	CPP	2949.81		cell-penetrating	0.7133333333333334
65 AGPQRVLPGERE 1			DRRSLQRSARLALEVLERAKRRAVD		DRRSLQRSARLALEVLERAKRRAVD	0.30	CPP	2965.76		cell-penetrating	0.72
67 PQRVLPGEREER 1			SLQRSARLALEVLERAKRRAVDWHA		SLQRSARLALEVLERAKRRAVDWHA	0.30	CPP	2932.74		cell-penetrating	0.7266666666666667
68 QRVLPGEREERP 1			LQRSARLALEVLERAKRRAVDWHAL		LQRSARLALEVLERAKRRAVDWHAL	0.30	CPP	2958.83		cell-penetrating	0.6666666666666666
69 RVLPGEREERPP 1			QRSARLALEVLERAKRRAVDWHALE		QRSARLALEVLERAKRRAVDWHALE	0.30	CPP	2974.78		cell-penetrating	0.7866666666666666
110 EGGATHVYRYHR 1			SARLALEVLERAKRRAVDWHALERP		SARLALEVLERAKRRAVDWHALERP	0.30	CPP	2943.76		cell-penetrating	0.7466666666666667
111 GGATHVYRYHRG 1			RLALEVLERAKRRAVDWHALERPKG		RLALEVLERAKRRAVDWHALERPKG	0.30	CPP	2970.84		cell-penetrating	0.7
112 GATHVYRYHRGE 1			LALEVLERAKRRAVDWHALERPKGC		LALEVLERAKRRAVDWHALERPKGC	0.30	CPP	2917.79		cell-penetrating	0.7333333333333333
114 THVYRYHRGESK 1			CLAAAALNGVDRRSLQRSARLALEVL		CLAAAALNGVDRRSLQRSARLALEVL	0.30	CPP	2767.62		cell-penetrating	0.7533333333333333
115 HVYRYHRGESKL 1			AAAALNGVDRRSLQRSARLALEVLER		AAAALNGVDRRSLQRSARLALEVLER	0.30	CPP	2836.62		cell-penetrating	0.76
116 VYRYHRGESKLH 1			AAALNGVDRRSLQRSARLALEVLERA		AAALNGVDRRSLQRSARLALEVLERA	0.30	CPP	2836.62		cell-penetrating	0.8
117 YRYHRGESKLHM 1			AALNGVDRRSLQRSARLALEVLERAK		AALNGVDRRSLQRSARLALEVLERAK	0.30	CPP	2893.72		cell-penetrating	0.7933333333333333
130 LDIGNGQRKDRK 3			ALNGVDRRSLQRSARLALEVLERAKR		ALNGVDRRSLQRSARLALEVLERAKR	0.30	CPP	2978.83		cell-penetrating	0.8
131 DIGNGQRKDRKK 1			LNGVDRRSLQRSARLALEVLERAKRR		LNGVDRRSLQRSARLALEVLERAKRR	0.30	CPP	3063.94		cell-penetrating	0.78
132 IGNGQRKDRKKT 1			NGVDRRSLQRSARLALEVLERAKRRA		NGVDRRSLQRSARLALEVLERAKRRA	0.30	CPP	3021.85		cell-penetrating	0.8066666666666666
133 GNGQRKDRKKTS 1			GVDRRSLQRSARLALEVLERAKRRAV		GVDRRSLQRSARLALEVLERAKRRAV	0.30	CPP	3006.88		cell-penetrating	0.7266666666666667
134 NGQRKDRKKTSL 1			VDRRSLQRSARLALEVLERAKRRAVD		VDRRSLQRSARLALEVLERAKRRAVD	0.30	CPP	3064.91		cell-penetrating	0.7533333333333333
135 GQRKDRKKTSLG 3			RSLQRSARLALEVLERAKRRAVDWHA		RSLQRSARLALEVLERAKRRAVDWHA	0.30	CPP	3088.94		cell-penetrating	0.7666666666666667
136 QRKDRKKTSLGP 2			SLQRSARLALEVLERAKRRAVDWHAL		SLQRSARLALEVLERAKRRAVDWHAL	0.30	CPP	3045.92		cell-penetrating	0.7
137 RKDRKKTSLGPG 3			LQRSARLALEVLERAKRRAVDWHALE		LQRSARLALEVLERAKRRAVDWHALE	0.30	CPP	3087.96		cell-penetrating	0.78
138 KDRKKTSLGPGG 1			SARLALEVLERAKRRAVDWHALERPK		SARLALEVLERAKRRAVDWHALERPK	0.30	CPP	3071.95		cell-penetrating	0.7933333333333333
akip1.txt 12 50			ARLALEVLERAKRRAVDWHALERPKG		ARLALEVLERAKRRAVDWHALERPKG	0.30	CPP	3041.93		cell-penetrating	0.7333333333333333
7 AAALNGVDRRSLQ 1			RLALEVLERAKRRAVDWHALERPKGC		RLALEVLERAKRRAVDWHALERPKGC	0.30	CPP	3073.99		cell-penetrating	0.5066666666666667
8 AALNGVDRRSLQR 3			LERAKRRAVDWHALERPKGCMGVLAR		LERAKRRAVDWHALERPKGCMGVLAR	0.30	CPP	3019.96		cell-penetrating	0.5733333333333334
9 ALNGVDRRSLQRS 1			RAKRRAVDWHALERPKGCMGVLAREA		RAKRRAVDWHALERPKGCMGVLAREA	0.30	CPP	2977.87		cell-penetrating	0.6733333333333333
10 LNGVDRRSLQRSA 1			NCLAAAALNGVDRRSLQRSARLALEVL		NCLAAAALNGVDRRSLQRSARLALEVL	0.30	CPP	2881.74		cell-penetrating	0.7733333333333333
11 NGVDRRSLQRSAR 1			LAAAALNGVDRRSLQRSARLALEVLER		LAAAALNGVDRRSLQRSARLALEVLER	0.30	CPP	2949.80		cell-penetrating	0.7733333333333333
12 GVDRRSLQRSARL 3			AAAALNGVDRRSLQRSARLALEVLERA		AAAALNGVDRRSLQRSARLALEVLERA	0.30	CPP	2907.71		cell-penetrating	0.8
13 VDRRSLQRSARLA 3			AAALNGVDRRSLQRSARLALEVLERAK		AAALNGVDRRSLQRSARLALEVLERAK	0.30	CPP	2964.81		cell-penetrating	0.8066666666666666
14 DRRSLQRSARLAL 2			AALNGVDRRSLQRSARLALEVLERAKR		AALNGVDRRSLQRSARLALEVLERAKR	0.30	CPP	3049.92		cell-penetrating	0.8133333333333334
15 RRSLQRSARLALE 2			ALNGVDRRSLQRSARLALEVLERAKRR		ALNGVDRRSLQRSARLALEVLERAKRR	0.30	CPP	3135.03		cell-penetrating	0.8133333333333334
16 RSLQRSARLALEV 3			LNGVDRRSLQRSARLALEVLERAKRRA		LNGVDRRSLQRSARLALEVLERAKRRA	0.30	CPP	3135.03		cell-penetrating	0.7733333333333333
17 SLQRSARLALEVL 1			NGVDRRSLQRSARLALEVLERAKRRAV		NGVDRRSLQRSARLALEVLERAKRRAV	0.30	CPP	3121.00		cell-penetrating	0.7733333333333333
18 LQRSARLALEVLE 1			GVDRRSLQRSARLALEVLERAKRRAVD		GVDRRSLQRSARLALEVLERAKRRAVD	0.30	CPP	3121.98		cell-penetrating	0.7933333333333333
19 QRSARLALEVLER 2			RSLQRSARLALEVLERAKRRAVDWHAL		RSLQRSARLALEVLERAKRRAVDWHAL	0.30	CPP	3202.12		cell-penetrating	0.74
20 RSARLALEVLERA 2			SLQRSARLALEVLERAKRRAVDWHALE		SLQRSARLALEVLERAKRRAVDWHALE	0.30	CPP	3175.05		cell-penetrating	0.7533333333333333
21 SARLALEVLERAK 1			LQRSARLALEVLERAKRRAVDWHALER		LQRSARLALEVLERAKRRAVDWHALER	0.30	CPP	3244.16		cell-penetrating	0.8133333333333334
22 ARLALEVLERAKR 3			SARLALEVLERAKRRAVDWHALERPKG		SARLALEVLERAKRRAVDWHALERPKG	0.30	CPP	3129.02		cell-penetrating	0.8
23 RLALEVLERAKRR 2			ARLALEVLERAKRRAVDWHALERPKGC		ARLALEVLERAKRRAVDWHALERPKGC	0.30	CPP	3145.08		cell-penetrating	0.5933333333333334
24 LALEVLERAKRRA 3			RLALEVLERAKRRAVDWHALERPKGCM		RLALEVLERAKRRAVDWHALERPKGCM	0.30	CPP	3205.20		cell-penetrating	0.6733333333333333
25 ALEVLERAKRRAV 3			CLAAAALNGVDRRSLQRSARLALEVLER		CLAAAALNGVDRRSLQRSARLALEVLER	0.30	CPP	3052.95		cell-penetrating	0.8
26 LEVLERAKRRAVD 2			LAAAALNGVDRRSLQRSARLALEVLERA		LAAAALNGVDRRSLQRSARLALEVLERA	0.30	CPP	3020.89		cell-penetrating	0.8133333333333334
27 EVLERAKRRAVDW 1			AAAALNGVDRRSLQRSARLALEVLERAK		AAAALNGVDRRSLQRSARLALEVLERAK	0.30	CPP	3035.90		cell-penetrating	0.8133333333333334
28 VLERAKRRAVDWH 1			AAALNGVDRRSLQRSARLALEVLERAKR		AAALNGVDRRSLQRSARLALEVLERAKR	0.30	CPP	3121.01		cell-penetrating	0.82
29 LERAKRRAVDWHA 2			AALNGVDRRSLQRSARLALEVLERAKRR		AALNGVDRRSLQRSARLALEVLERAKRR	0.30	CPP	3206.12		cell-penetrating	0.84
30 ERAKRRAVDWHAL 2			ALNGVDRRSLQRSARLALEVLERAKRRA		ALNGVDRRSLQRSARLALEVLERAKRRA	0.30	CPP	3206.12		cell-penetrating	0.78
31 RAKRRAVDWHALE 2			LNGVDRRSLQRSARLALEVLERAKRRAV		LNGVDRRSLQRSARLALEVLERAKRRAV	0.30	CPP	3234.18		cell-penetrating	0.7466666666666667
32 AKRRAVDWHALER 2			NGVDRRSLQRSARLALEVLERAKRRAVD		NGVDRRSLQRSARLALEVLERAKRRAVD	0.30	CPP	3236.10		cell-penetrating	0.74
33 KRRAVDWHALERP 1			GVDRRSLQRSARLALEVLERAKRRAVDW		GVDRRSLQRSARLALEVLERAKRRAVDW	0.30	CPP	3308.21		cell-penetrating	0.7466666666666667
34 RRAVDWHALERPK 1			RSLQRSARLALEVLERAKRRAVDWHALE		RSLQRSARLALEVLERAKRRAVDWHALE	0.30	CPP	3331.25		cell-penetrating	0.76
42 LERPKGCMGVLAR 1			SLQRSARLALEVLERAKRRAVDWHALER		SLQRSARLALEVLERAKRRAVDWHALER	0.30	CPP	3331.25		cell-penetrating	0.7466666666666667
58 HLEKQPAAGPQRV 1			LQRSARLALEVLERAKRRAVDWHALERP		LQRSARLALEVLERAKRRAVDWHALERP	0.30	CPP	3341.29		cell-penetrating	0.8
59 LEKQPAAGPQRVL 1			RSARLALEVLERAKRRAVDWHALERPKG		RSARLALEVLERAKRRAVDWHALERPKG	0.30	CPP	3285.22		cell-penetrating	0.7866666666666666
66 GPQRVLPGEREER 1			SARLALEVLERAKRRAVDWHALERPKGC		SARLALEVLERAKRRAVDWHALERPKGC	0.30	CPP	3232.17		cell-penetrating	0.64
67 PQRVLPGEREERP 1			ARLALEVLERAKRRAVDWHALERPKGCM		ARLALEVLERAKRRAVDWHALERPKGCM	0.30	CPP	3276.29		cell-penetrating	0.5
68 QRVLPGEREERPP 1			LERAKRRAVDWHALERPKGCMGVLAREA		LERAKRRAVDWHALERPKGCMGVLAREA	0.30	CPP	3220.18		cell-penetrating	0.6666666666666666
69 RVLPGEREERPPT 1			NCLAAAALNGVDRRSLQRSARLALEVLER		NCLAAAALNGVDRRSLQRSARLALEVLER	0.30	CPP	3167.07		cell-penetrating	0.6666666666666666
110 EGGATHVYRYHRG 1			NCLAAAALNGVDRRSLQRSARLALEVLER		NCLAAAALNGVDRRSLQRSARLALEVLER	0.30	CPP	3167.07		cell-penetrating	0.7
111 GGATHVYRYHRGE 1			CLAAAALNGVDRRSLQRSARLALEVLERA		CLAAAALNGVDRRSLQRSARLALEVLERA	0.30	CPP	3124.04		cell-penetrating	0.8333333333333334
113 ATHVYRYHRGESK 1			LAAAALNGVDRRSLQRSARLALEVLERAK		LAAAALNGVDRRSLQRSARLALEVLERAK	0.30	CPP	3149.08		cell-penetrating	0.8333333333333334
114 THVYRYHRGESKL 1			AAAALNGVDRRSLQRSARLALEVLERAKR		AAAALNGVDRRSLQRSARLALEVLERAKR	0.30	CPP	3192.10		cell-penetrating	0.84
115 HVYRYHRGESKLH 1			AAALNGVDRRSLQRSARLALEVLERAKRR		AAALNGVDRRSLQRSARLALEVLERAKRR	0.30	CPP	3277.21		cell-penetrating	0.8533333333333334
116 VYRYHRGESKLHM 1			AALNGVDRRSLQRSARLALEVLERAKRRA		AALNGVDRRSLQRSARLALEVLERAKRRA	0.30	CPP	3277.21		cell-penetrating	0.84
129 CLDIGNGQRKDRK 1			ALNGVDRRSLQRSARLALEVLERAKRRAV		ALNGVDRRSLQRSARLALEVLERAKRRAV	0.30	CPP	3305.27		cell-penetrating	0.7866666666666666
130 LDIGNGQRKDRKK 2			LNGVDRRSLQRSARLALEVLERAKRRAVD		LNGVDRRSLQRSARLALEVLERAKRRAVD	0.30	CPP	3349.28		cell-penetrating	0.6933333333333334
131 DIGNGQRKDRKKT 1			NGVDRRSLQRSARLALEVLERAKRRAVDW		NGVDRRSLQRSARLALEVLERAKRRAVDW	0.30	CPP	3422.33		cell-penetrating	0.7
132 IGNGQRKDRKKTS 1			GVDRRSLQRSARLALEVLERAKRRAVDWH		GVDRRSLQRSARLALEVLERAKRRAVDWH	0.30	CPP	3445.37		cell-penetrating	0.7933333333333333
133 GNGQRKDRKKTSL 1			SLQRSARLALEVLERAKRRAVDWHALERP		SLQRSARLALEVLERAKRRAVDWHALERP	0.30	CPP	3428.38		cell-penetrating	0.7866666666666666
134 NGQRKDRKKTSLG 1			QRSARLALEVLERAKRRAVDWHALERPKG		QRSARLALEVLERAKRRAVDWHALERPKG	0.30	CPP	3413.37		cell-penetrating	0.8
135 GQRKDRKKTSLGP 3			RSARLALEVLERAKRRAVDWHALERPKGC		RSARLALEVLERAKRRAVDWHALERPKGC	0.30	CPP	3388.37		cell-penetrating	0.6466666666666666
136 QRKDRKKTSLGPG 3			SARLALEVLERAKRRAVDWHALERPKGCM		SARLALEVLERAKRRAVDWHALERPKGCM	0.30	CPP	3363.38		cell-penetrating	0.6533333333333333
137 RKDRKKTSLGPGG 1			ARLALEVLERAKRRAVDWHALERPKGCMG		ARLALEVLERAKRRAVDWHALERPKGCMG	0.30	CPP	3333.36		cell-penetrating	0.7066666666666667
140 RKKTSLGPGGSYQ 1			NCLAAAALNGVDRRSLQRSARLALEVLERA		NCLAAAALNGVDRRSLQRSARLALEVLERA	0.30	CPP	3238.16		cell-penetrating	0.7066666666666667
akip1.txt 13 51			NCLAAAALNGVDRRSLQRSARLALEVLERA		NCLAAAALNGVDRRSLQRSARLALEVLERA	0.30	CPP	3238.16		cell-penetrating	0.76
7 AAALNGVDRRSLQR 3			CLAAAALNGVDRRSLQRSARLALEVLERAK		CLAAAALNGVDRRSLQRSARLALEVLERAK	0.30	CPP	3252.23		cell-penetrating	0.8466666666666667
8 AALNGVDRRSLQRS 1			LAAAALNGVDRRSLQRSARLALEVLERAKR		LAAAALNGVDRRSLQRSARLALEVLERAKR	0.30	CPP	3305.28		cell-penetrating	0.8333333333333334
9 ALNGVDRRSLQRSA 1			AAAALNGVDRRSLQRSARLALEVLERAKRR		AAAALNGVDRRSLQRSARLALEVLERAKRR	0.30	CPP	3348.30		cell-penetrating	0.8533333333333334
10 LNGVDRRSLQRSAR 3			AAALNGVDRRSLQRSARLALEVLERAKRRA		AAALNGVDRRSLQRSARLALEVLERAKRRA	0.30	CPP	3348.30		cell-penetrating	0.8333333333333334
11 NGVDRRSLQRSARL 3			AALNGVDRRSLQRSARLALEVLERAKRRAV		AALNGVDRRSLQRSARLALEVLERAKRRAV	0.30	CPP	3376.36		cell-penetrating	0.8
12 GVDRRSLQRSARLA 3			ALNGVDRRSLQRSARLALEVLERAKRRAVD		ALNGVDRRSLQRSARLALEVLERAKRRAVD	0.30	CPP	3420.37		cell-penetrating	0.7
13 VDRRSLQRSARLAL 3			LNGVDRRSLQRSARLALEVLERAKRRAVDW		LNGVDRRSLQRSARLALEVLERAKRRAVDW	0.30	CPP	3535.51		cell-penetrating	0.7
14 DRRSLQRSARLALE 2			GVDRRSLQRSARLALEVLERAKRRAVDWHA		GVDRRSLQRSARLALEVLERAKRRAVDWHA	0.30	CPP	3516.46		cell-penetrating	0.7133333333333334
15 RRSLQRSARLALEV 3			VDRRSLQRSARLALEVLERAKRRAVDWHAL		VDRRSLQRSARLALEVLERAKRRAVDWHAL	0.30	CPP	3572.57		cell-penetrating	0.72
16 RSLQRSARLALEVL 3			SLQRSARLALEVLERAKRRAVDWHALERPK		SLQRSARLALEVLERAKRRAVDWHALERPK	0.30	CPP	3556.57		cell-penetrating	0.7866666666666666
18 LQRSARLALEVLER 2			LQRSARLALEVLERAKRRAVDWHALERPKG		LQRSARLALEVLERAKRRAVDWHALERPKG	0.30	CPP	3526.55		cell-penetrating	0.7933333333333333
19 QRSARLALEVLERA 2			QRSARLALEVLERAKRRAVDWHALERPKGC		QRSARLALEVLERAKRRAVDWHALERPKGC	0.30	CPP	3516.52		cell-penetrating	0.7666666666666667
20 RSARLALEVLERAK 3			RSARLALEVLERAKRRAVDWHALERPKGCM		RSARLALEVLERAKRRAVDWHALERPKGCM	0.30	CPP	3519.58		cell-penetrating	0.66
21 SARLALEVLERAKR 3
22 ARLALEVLERAKRR 3
23 RLALEVLERAKRRA 3
24 LALEVLERAKRRAV 3
25 ALEVLERAKRRAVD 2
26 LEVLERAKRRAVDW 2
27 EVLERAKRRAVDWH 1
28 VLERAKRRAVDWHA 2
29 LERAKRRAVDWHAL 2
30 ERAKRRAVDWHALE 1
31 RAKRRAVDWHALER 2
32 AKRRAVDWHALERP 1
33 KRRAVDWHALERPK 2
34 RRAVDWHALERPKG 1
58 HLEKQPAAGPQRVL 1
65 AGPQRVLPGEREER 1
66 GPQRVLPGEREERP 1
67 PQRVLPGEREERPP 1
68 QRVLPGEREERPPT 1
69 RVLPGEREERPPTL 1
112 GATHVYRYHRGESK 1
113 ATHVYRYHRGESKL 1
114 THVYRYHRGESKLH 1
115 HVYRYHRGESKLHM 1
129 CLDIGNGQRKDRKK 3
130 LDIGNGQRKDRKKT 3
131 DIGNGQRKDRKKTS 1
132 IGNGQRKDRKKTSL 3
133 GNGQRKDRKKTSLG 1
134 NGQRKDRKKTSLGP 3
135 GQRKDRKKTSLGPG 3
136 QRKDRKKTSLGPGG 3
137 RKDRKKTSLGPGGS 1
140 RKKTSLGPGGSYQI 1
akip1.txt 14 47
5 LAAAALNGVDRRSLQ 1
6 AAAALNGVDRRSLQR 3
7 AAALNGVDRRSLQRS 3
8 AALNGVDRRSLQRSA 3
9 ALNGVDRRSLQRSAR 3
10 LNGVDRRSLQRSARL 3
11 NGVDRRSLQRSARLA 3
12 GVDRRSLQRSARLAL 3
13 VDRRSLQRSARLALE 3
14 DRRSLQRSARLALEV 3
15 RRSLQRSARLALEVL 3
16 RSLQRSARLALEVLE 1
17 SLQRSARLALEVLER 1
18 LQRSARLALEVLERA 2
19 QRSARLALEVLERAK 3
20 RSARLALEVLERAKR 3
21 SARLALEVLERAKRR 3
22 ARLALEVLERAKRRA 3
23 RLALEVLERAKRRAV 3
24 LALEVLERAKRRAVD 2
25 ALEVLERAKRRAVDW 2
26 LEVLERAKRRAVDWH 1
27 EVLERAKRRAVDWHA 1
28 VLERAKRRAVDWHAL 2
29 LERAKRRAVDWHALE 1
30 ERAKRRAVDWHALER 2
31 RAKRRAVDWHALERP 2
32 AKRRAVDWHALERPK 2
33 KRRAVDWHALERPKG 1
61 KQPAAGPQRVLPGER 1
64 AAGPQRVLPGEREER 1
65 AGPQRVLPGEREERP 1
67 PQRVLPGEREERPPT 1
68 QRVLPGEREERPPTL 1
69 RVLPGEREERPPTLS 1
111 GGATHVYRYHRGESK 1
112 GATHVYRYHRGESKL 1
113 ATHVYRYHRGESKLH 1
114 THVYRYHRGESKLHM 1
128 MCLDIGNGQRKDRKK 3
129 CLDIGNGQRKDRKKT 3
130 LDIGNGQRKDRKKTS 3
131 DIGNGQRKDRKKTSL 3
132 IGNGQRKDRKKTSLG 3
133 GNGQRKDRKKTSLGP 1
134 NGQRKDRKKTSLGPG 1
135 GQRKDRKKTSLGPGG 1
136 QRKDRKKTSLGPGGS 1
137 RKDRKKTSLGPGGSY 1
akip1.txt 15 49
5 LAAAALNGVDRRSLQR 3
6 AAAALNGVDRRSLQRS 2
7 AAALNGVDRRSLQRSA 2
8 AALNGVDRRSLQRSAR 3
9 ALNGVDRRSLQRSARL 3
10 LNGVDRRSLQRSARLA 3
11 NGVDRRSLQRSARLAL 3
12 GVDRRSLQRSARLALE 3
13 VDRRSLQRSARLALEV 3
14 DRRSLQRSARLALEVL 3
15 RRSLQRSARLALEVLE 3
16 RSLQRSARLALEVLER 3
17 SLQRSARLALEVLERA 1
18 LQRSARLALEVLERAK 3
19 QRSARLALEVLERAKR 3
20 RSARLALEVLERAKRR 3
21 SARLALEVLERAKRRA 3
22 ARLALEVLERAKRRAV 3
23 RLALEVLERAKRRAVD 3
24 LALEVLERAKRRAVDW 2
25 ALEVLERAKRRAVDWH 1
26 LEVLERAKRRAVDWHA 1
27 EVLERAKRRAVDWHAL 1
28 VLERAKRRAVDWHALE 1
29 LERAKRRAVDWHALER 2
30 ERAKRRAVDWHALERP 2
31 RAKRRAVDWHALERPK 2
32 AKRRAVDWHALERPKG 2
33 KRRAVDWHALERPKGC 1
60 EKQPAAGPQRVLPGER 1
61 KQPAAGPQRVLPGERE 1
66 GPQRVLPGEREERPPT 1
67 PQRVLPGEREERPPTL 1
68 QRVLPGEREERPPTLS 1
69 RVLPGEREERPPTLSA 1
111 GGATHVYRYHRGESKL 1
112 GATHVYRYHRGESKLH 1
113 ATHVYRYHRGESKLHM 1
125 KLHMCLDIGNGQRKDR 1
126 LHMCLDIGNGQRKDRK 1
127 HMCLDIGNGQRKDRKK 1
128 MCLDIGNGQRKDRKKT 1
129 CLDIGNGQRKDRKKTS 1
130 LDIGNGQRKDRKKTSL 3
131 DIGNGQRKDRKKTSLG 3
132 IGNGQRKDRKKTSLGP 1
133 GNGQRKDRKKTSLGPG 1
134 NGQRKDRKKTSLGPGG 1
135 GQRKDRKKTSLGPGGS 1
136 QRKDRKKTSLGPGGSY 1
137 RKDRKKTSLGPGGSYQ 1
138 KDRKKTSLGPGGSYQI 1
akip1.txt 16 52
5 LAAAALNGVDRRSLQRS 3
7 AAALNGVDRRSLQRSAR 3
8 AALNGVDRRSLQRSARL 3
9 ALNGVDRRSLQRSARLA 3
10 LNGVDRRSLQRSARLAL 3
11 NGVDRRSLQRSARLALE 3
12 GVDRRSLQRSARLALEV 1
13 VDRRSLQRSARLALEVL 3
14 DRRSLQRSARLALEVLE 2
15 RRSLQRSARLALEVLER 3
16 RSLQRSARLALEVLERA 3
17 SLQRSARLALEVLERAK 3
18 LQRSARLALEVLERAKR 3
19 QRSARLALEVLERAKRR 3
20 RSARLALEVLERAKRRA 3
21 SARLALEVLERAKRRAV 3
22 ARLALEVLERAKRRAVD 3
23 RLALEVLERAKRRAVDW 2
24 LALEVLERAKRRAVDWH 1
25 ALEVLERAKRRAVDWHA 1
26 LEVLERAKRRAVDWHAL 1
27 EVLERAKRRAVDWHALE 1
28 VLERAKRRAVDWHALER 2
29 LERAKRRAVDWHALERP 2
30 ERAKRRAVDWHALERPK 2
31 RAKRRAVDWHALERPKG 2
59 LEKQPAAGPQRVLPGER 1
62 QPAAGPQRVLPGEREER 1
66 GPQRVLPGEREERPPTL 1
67 PQRVLPGEREERPPTLS 1
68 QRVLPGEREERPPTLSA 1
111 GGATHVYRYHRGESKLH 1
112 GATHVYRYHRGESKLHM 1
125 KLHMCLDIGNGQRKDRK 1
126 LHMCLDIGNGQRKDRKK 1
127 HMCLDIGNGQRKDRKKT 1
128 MCLDIGNGQRKDRKKTS 1
129 CLDIGNGQRKDRKKTSL 1
130 LDIGNGQRKDRKKTSLG 3
131 DIGNGQRKDRKKTSLGP 1
132 IGNGQRKDRKKTSLGPG 1
133 GNGQRKDRKKTSLGPGG 1
134 NGQRKDRKKTSLGPGGS 1
135 GQRKDRKKTSLGPGGSY 1
136 QRKDRKKTSLGPGGSYQ 1
137 RKDRKKTSLGPGGSYQI 1
akip1.txt 17 46
5 LAAAALNGVDRRSLQRSA 2
6 AAAALNGVDRRSLQRSAR 3
7 AAALNGVDRRSLQRSARL 3
8 AALNGVDRRSLQRSARLA 3
9 ALNGVDRRSLQRSARLAL 3
10 LNGVDRRSLQRSARLALE 3
11 NGVDRRSLQRSARLALEV 1
12 GVDRRSLQRSARLALEVL 3
13 VDRRSLQRSARLALEVLE 1
14 DRRSLQRSARLALEVLER 3
15 RRSLQRSARLALEVLERA 3
16 RSLQRSARLALEVLERAK 3
17 SLQRSARLALEVLERAKR 3
18 LQRSARLALEVLERAKRR 3
19 QRSARLALEVLERAKRRA 3
20 RSARLALEVLERAKRRAV 3
21 SARLALEVLERAKRRAVD 3
22 ARLALEVLERAKRRAVDW 3
23 RLALEVLERAKRRAVDWH 2
24 LALEVLERAKRRAVDWHA 1
25 ALEVLERAKRRAVDWHAL 1
26 LEVLERAKRRAVDWHALE 1
27 EVLERAKRRAVDWHALER 1
28 VLERAKRRAVDWHALERP 1
29 LERAKRRAVDWHALERPK 2
30 ERAKRRAVDWHALERPKG 2
31 RAKRRAVDWHALERPKGC 2
54 REAPHLEKQPAAGPQRVL 1
58 HLEKQPAAGPQRVLPGER 1
59 LEKQPAAGPQRVLPGERE 1
61 KQPAAGPQRVLPGEREER 1
65 AGPQRVLPGEREERPPTL 1
124 SKLHMCLDIGNGQRKDRK 1
125 KLHMCLDIGNGQRKDRKK 1
126 LHMCLDIGNGQRKDRKKT 1
127 HMCLDIGNGQRKDRKKTS 1
128 MCLDIGNGQRKDRKKTSL 1
129 CLDIGNGQRKDRKKTSLG 1
130 LDIGNGQRKDRKKTSLGP 1
131 DIGNGQRKDRKKTSLGPG 1
132 IGNGQRKDRKKTSLGPGG 1
133 GNGQRKDRKKTSLGPGGS 1
134 NGQRKDRKKTSLGPGGSY 1
135 GQRKDRKKTSLGPGGSYQ 1
136 QRKDRKKTSLGPGGSYQI 1
137 RKDRKKTSLGPGGSYQIS 1
akip1.txt 18 46
5 LAAAALNGVDRRSLQRSAR 3
6 AAAALNGVDRRSLQRSARL 3
7 AAALNGVDRRSLQRSARLA 3
8 AALNGVDRRSLQRSARLAL 3
9 ALNGVDRRSLQRSARLALE 3
10 LNGVDRRSLQRSARLALEV 1
11 NGVDRRSLQRSARLALEVL 1
12 GVDRRSLQRSARLALEVLE 1
13 VDRRSLQRSARLALEVLER 3
14 DRRSLQRSARLALEVLERA 3
15 RRSLQRSARLALEVLERAK 3
16 RSLQRSARLALEVLERAKR 3
17 SLQRSARLALEVLERAKRR 3
18 LQRSARLALEVLERAKRRA 3
19 QRSARLALEVLERAKRRAV 3
20 RSARLALEVLERAKRRAVD 3
21 SARLALEVLERAKRRAVDW 3
22 ARLALEVLERAKRRAVDWH 3
23 RLALEVLERAKRRAVDWHA 3
24 LALEVLERAKRRAVDWHAL 1
25 ALEVLERAKRRAVDWHALE 1
26 LEVLERAKRRAVDWHALER 2
27 EVLERAKRRAVDWHALERP 1
28 VLERAKRRAVDWHALERPK 2
29 LERAKRRAVDWHALERPKG 2
30 ERAKRRAVDWHALERPKGC 1
31 RAKRRAVDWHALERPKGCM 1
60 EKQPAAGPQRVLPGEREER 1
61 KQPAAGPQRVLPGEREERP 1
69 RVLPGEREERPPTLSASFR 1
123 ESKLHMCLDIGNGQRKDRK 1
124 SKLHMCLDIGNGQRKDRKK 1
125 KLHMCLDIGNGQRKDRKKT 1
126 LHMCLDIGNGQRKDRKKTS 1
127 HMCLDIGNGQRKDRKKTSL 1
128 MCLDIGNGQRKDRKKTSLG 1
130 LDIGNGQRKDRKKTSLGPG 1
131 DIGNGQRKDRKKTSLGPGG 1
132 IGNGQRKDRKKTSLGPGGS 1
134 NGQRKDRKKTSLGPGGSYQ 1
135 GQRKDRKKTSLGPGGSYQI 1
136 QRKDRKKTSLGPGGSYQIS 1
137 RKDRKKTSLGPGGSYQISE 1
akip1.txt 19 43
5 LAAAALNGVDRRSLQRSARL 3
6 AAAALNGVDRRSLQRSARLA 3
7 AAALNGVDRRSLQRSARLAL 3
8 AALNGVDRRSLQRSARLALE 3
9 ALNGVDRRSLQRSARLALEV 3
10 LNGVDRRSLQRSARLALEVL 3
11 NGVDRRSLQRSARLALEVLE 1
12 GVDRRSLQRSARLALEVLER 3
13 VDRRSLQRSARLALEVLERA 3
14 DRRSLQRSARLALEVLERAK 3
15 RRSLQRSARLALEVLERAKR 3
16 RSLQRSARLALEVLERAKRR 3
17 SLQRSARLALEVLERAKRRA 3
18 LQRSARLALEVLERAKRRAV 3
19 QRSARLALEVLERAKRRAVD 3
20 RSARLALEVLERAKRRAVDW 3
21 SARLALEVLERAKRRAVDWH 3
22 ARLALEVLERAKRRAVDWHA 3
23 RLALEVLERAKRRAVDWHAL 3
24 LALEVLERAKRRAVDWHALE 1
25 ALEVLERAKRRAVDWHALER 2
26 LEVLERAKRRAVDWHALERP 1
27 EVLERAKRRAVDWHALERPK 1
28 VLERAKRRAVDWHALERPKG 2
29 LERAKRRAVDWHALERPKGC 1
30 ERAKRRAVDWHALERPKGCM 1
31 RAKRRAVDWHALERPKGCMG 1
33 KRRAVDWHALERPKGCMGVL 1
51 VLAREAPHLEKQPAAGPQRV 1
52 LAREAPHLEKQPAAGPQRVL 1
59 LEKQPAAGPQRVLPGEREER 1
60 EKQPAAGPQRVLPGEREERP 1
68 QRVLPGEREERPPTLSASFR 1
69 RVLPGEREERPPTLSASFRT 1
121 RGESKLHMCLDIGNGQRKDR 1
123 ESKLHMCLDIGNGQRKDRKK 1
124 SKLHMCLDIGNGQRKDRKKT 1
125 KLHMCLDIGNGQRKDRKKTS 1
126 LHMCLDIGNGQRKDRKKTSL 1
127 HMCLDIGNGQRKDRKKTSLG 1
130 LDIGNGQRKDRKKTSLGPGG 1
132 IGNGQRKDRKKTSLGPGGSY 1
133 GNGQRKDRKKTSLGPGGSYQ 1
134 NGQRKDRKKTSLGPGGSYQI 1
135 GQRKDRKKTSLGPGGSYQIS 1
136 QRKDRKKTSLGPGGSYQISE 1
137 RKDRKKTSLGPGGSYQISEH 1
akip1.txt 20 47
4 CLAAAALNGVDRRSLQRSARL 2
5 LAAAALNGVDRRSLQRSARLA 3
6 AAAALNGVDRRSLQRSARLAL 3
7 AAALNGVDRRSLQRSARLALE 3
8 AALNGVDRRSLQRSARLALEV 3
9 ALNGVDRRSLQRSARLALEVL 3
10 LNGVDRRSLQRSARLALEVLE 1
11 NGVDRRSLQRSARLALEVLER 3
12 GVDRRSLQRSARLALEVLERA 3
13 VDRRSLQRSARLALEVLERAK 3
14 DRRSLQRSARLALEVLERAKR 2
15 RRSLQRSARLALEVLERAKRR 2
16 RSLQRSARLALEVLERAKRRA 3
17 SLQRSARLALEVLERAKRRAV 3
18 LQRSARLALEVLERAKRRAVD 3
19 QRSARLALEVLERAKRRAVDW 3
20 RSARLALEVLERAKRRAVDWH 2
21 SARLALEVLERAKRRAVDWHA 3
22 ARLALEVLERAKRRAVDWHAL 3
23 RLALEVLERAKRRAVDWHALE 2
24 LALEVLERAKRRAVDWHALER 2
25 ALEVLERAKRRAVDWHALERP 1
26 LEVLERAKRRAVDWHALERPK 2
27 EVLERAKRRAVDWHALERPKG 1
28 VLERAKRRAVDWHALERPKGC 1
29 LERAKRRAVDWHALERPKGCM 1
30 ERAKRRAVDWHALERPKGCMG 1
31 RAKRRAVDWHALERPKGCMGV 1
34 RRAVDWHALERPKGCMGVLAR 1
51 VLAREAPHLEKQPAAGPQRVL 1
59 LEKQPAAGPQRVLPGEREERP 1
68 QRVLPGEREERPPTLSASFRT 1
69 RVLPGEREERPPTLSASFRTM 1
118 RYHRGESKLHMCLDIGNGQRK 1
121 RGESKLHMCLDIGNGQRKDRK 1
122 GESKLHMCLDIGNGQRKDRKK 1
123 ESKLHMCLDIGNGQRKDRKKT 1
124 SKLHMCLDIGNGQRKDRKKTS 1
125 KLHMCLDIGNGQRKDRKKTSL 1
126 LHMCLDIGNGQRKDRKKTSLG 1
130 LDIGNGQRKDRKKTSLGPGGS 1
132 IGNGQRKDRKKTSLGPGGSYQ 1
133 GNGQRKDRKKTSLGPGGSYQI 1
134 NGQRKDRKKTSLGPGGSYQIS 1
135 GQRKDRKKTSLGPGGSYQISE 1
136 QRKDRKKTSLGPGGSYQISEH 1
137 RKDRKKTSLGPGGSYQISEHA 1
akip1.txt 21 47
5 LAAAALNGVDRRSLQRSARLAL 3
6 AAAALNGVDRRSLQRSARLALE 3
7 AAALNGVDRRSLQRSARLALEV 3
8 AALNGVDRRSLQRSARLALEVL 3
9 ALNGVDRRSLQRSARLALEVLE 1
10 LNGVDRRSLQRSARLALEVLER 3
11 NGVDRRSLQRSARLALEVLERA 3
12 GVDRRSLQRSARLALEVLERAK 3
13 VDRRSLQRSARLALEVLERAKR 3
14 DRRSLQRSARLALEVLERAKRR 2
15 RRSLQRSARLALEVLERAKRRA 2
16 RSLQRSARLALEVLERAKRRAV 3
17 SLQRSARLALEVLERAKRRAVD 3
18 LQRSARLALEVLERAKRRAVDW 3
19 QRSARLALEVLERAKRRAVDWH 2
20 RSARLALEVLERAKRRAVDWHA 3
21 SARLALEVLERAKRRAVDWHAL 3
22 ARLALEVLERAKRRAVDWHALE 1
23 RLALEVLERAKRRAVDWHALER 2
24 LALEVLERAKRRAVDWHALERP 1
25 ALEVLERAKRRAVDWHALERPK 2
26 LEVLERAKRRAVDWHALERPKG 3
27 EVLERAKRRAVDWHALERPKGC 1
28 VLERAKRRAVDWHALERPKGCM 1
29 LERAKRRAVDWHALERPKGCMG 1
30 ERAKRRAVDWHALERPKGCMGV 1
31 RAKRRAVDWHALERPKGCMGVL 1
33 KRRAVDWHALERPKGCMGVLAR 1
34 RRAVDWHALERPKGCMGVLARE 1
50 GVLAREAPHLEKQPAAGPQRVL 1
68 QRVLPGEREERPPTLSASFRTM 1
120 HRGESKLHMCLDIGNGQRKDRK 1
121 RGESKLHMCLDIGNGQRKDRKK 1
122 GESKLHMCLDIGNGQRKDRKKT 1
123 ESKLHMCLDIGNGQRKDRKKTS 1
124 SKLHMCLDIGNGQRKDRKKTSL 1
125 KLHMCLDIGNGQRKDRKKTSLG 1
132 IGNGQRKDRKKTSLGPGGSYQI 1
133 GNGQRKDRKKTSLGPGGSYQIS 1
134 NGQRKDRKKTSLGPGGSYQISE 1
135 GQRKDRKKTSLGPGGSYQISEH 1
136 QRKDRKKTSLGPGGSYQISEHA 1
akip1.txt 22 42
5 LAAAALNGVDRRSLQRSARLALE 3
6 AAAALNGVDRRSLQRSARLALEV 3
7 AAALNGVDRRSLQRSARLALEVL 3
8 AALNGVDRRSLQRSARLALEVLE 1
9 ALNGVDRRSLQRSARLALEVLER 3
10 LNGVDRRSLQRSARLALEVLERA 3
11 NGVDRRSLQRSARLALEVLERAK 3
12 GVDRRSLQRSARLALEVLERAKR 3
13 VDRRSLQRSARLALEVLERAKRR 2
14 DRRSLQRSARLALEVLERAKRRA 2
15 RRSLQRSARLALEVLERAKRRAV 2
16 RSLQRSARLALEVLERAKRRAVD 3
17 SLQRSARLALEVLERAKRRAVDW 3
18 LQRSARLALEVLERAKRRAVDWH 2
19 QRSARLALEVLERAKRRAVDWHA 3
20 RSARLALEVLERAKRRAVDWHAL 3
21 SARLALEVLERAKRRAVDWHALE 1
22 ARLALEVLERAKRRAVDWHALER 3
23 RLALEVLERAKRRAVDWHALERP 2
24 LALEVLERAKRRAVDWHALERPK 3
25 ALEVLERAKRRAVDWHALERPKG 3
26 LEVLERAKRRAVDWHALERPKGC 1
27 EVLERAKRRAVDWHALERPKGCM 1
28 VLERAKRRAVDWHALERPKGCMG 1
29 LERAKRRAVDWHALERPKGCMGV 1
30 ERAKRRAVDWHALERPKGCMGVL 1
31 RAKRRAVDWHALERPKGCMGVLA 1
32 AKRRAVDWHALERPKGCMGVLAR 1
33 KRRAVDWHALERPKGCMGVLARE 1
68 QRVLPGEREERPPTLSASFRTMA 1
116 VYRYHRGESKLHMCLDIGNGQRK 1
118 RYHRGESKLHMCLDIGNGQRKDR 1
119 YHRGESKLHMCLDIGNGQRKDRK 1
120 HRGESKLHMCLDIGNGQRKDRKK 1
121 RGESKLHMCLDIGNGQRKDRKKT 1
122 GESKLHMCLDIGNGQRKDRKKTS 1
123 ESKLHMCLDIGNGQRKDRKKTSL 1
124 SKLHMCLDIGNGQRKDRKKTSLG 1
125 KLHMCLDIGNGQRKDRKKTSLGP 1
130 LDIGNGQRKDRKKTSLGPGGSYQ 1
131 DIGNGQRKDRKKTSLGPGGSYQI 1
132 IGNGQRKDRKKTSLGPGGSYQIS 1
135 GQRKDRKKTSLGPGGSYQISEHA 1
akip1.txt 23 43
5 LAAAALNGVDRRSLQRSARLALEV 3
6 AAAALNGVDRRSLQRSARLALEVL 3
7 AAALNGVDRRSLQRSARLALEVLE 1
8 AALNGVDRRSLQRSARLALEVLER 3
9 ALNGVDRRSLQRSARLALEVLERA 3
10 LNGVDRRSLQRSARLALEVLERAK 3
11 NGVDRRSLQRSARLALEVLERAKR 3
12 GVDRRSLQRSARLALEVLERAKRR 3
13 VDRRSLQRSARLALEVLERAKRRA 3
14 DRRSLQRSARLALEVLERAKRRAV 3
15 RRSLQRSARLALEVLERAKRRAVD 3
16 RSLQRSARLALEVLERAKRRAVDW 3
17 SLQRSARLALEVLERAKRRAVDWH 3
18 LQRSARLALEVLERAKRRAVDWHA 3
19 QRSARLALEVLERAKRRAVDWHAL 3
20 RSARLALEVLERAKRRAVDWHALE 3
21 SARLALEVLERAKRRAVDWHALER 3
22 ARLALEVLERAKRRAVDWHALERP 3
23 RLALEVLERAKRRAVDWHALERPK 2
24 LALEVLERAKRRAVDWHALERPKG 3
25 ALEVLERAKRRAVDWHALERPKGC 1
26 LEVLERAKRRAVDWHALERPKGCM 1
27 EVLERAKRRAVDWHALERPKGCMG 1
28 VLERAKRRAVDWHALERPKGCMGV 1
29 LERAKRRAVDWHALERPKGCMGVL 1
30 ERAKRRAVDWHALERPKGCMGVLA 1
31 RAKRRAVDWHALERPKGCMGVLAR 3
32 AKRRAVDWHALERPKGCMGVLARE 1
33 KRRAVDWHALERPKGCMGVLAREA 1
59 LEKQPAAGPQRVLPGEREERPPTL 1
115 HVYRYHRGESKLHMCLDIGNGQRK 1
117 YRYHRGESKLHMCLDIGNGQRKDR 1
118 RYHRGESKLHMCLDIGNGQRKDRK 1
119 YHRGESKLHMCLDIGNGQRKDRKK 1
120 HRGESKLHMCLDIGNGQRKDRKKT 1
121 RGESKLHMCLDIGNGQRKDRKKTS 1
122 GESKLHMCLDIGNGQRKDRKKTSL 1
123 ESKLHMCLDIGNGQRKDRKKTSLG 1
130 LDIGNGQRKDRKKTSLGPGGSYQI 1
132 IGNGQRKDRKKTSLGPGGSYQISE 1
akip1.txt 24 40
4 CLAAAALNGVDRRSLQRSARLALEV 2
5 LAAAALNGVDRRSLQRSARLALEVL 3
6 AAAALNGVDRRSLQRSARLALEVLE 1
7 AAALNGVDRRSLQRSARLALEVLER 3
8 AALNGVDRRSLQRSARLALEVLERA 3
9 ALNGVDRRSLQRSARLALEVLERAK 3
10 LNGVDRRSLQRSARLALEVLERAKR 3
11 NGVDRRSLQRSARLALEVLERAKRR 3
12 GVDRRSLQRSARLALEVLERAKRRA 3
13 VDRRSLQRSARLALEVLERAKRRAV 3
14 DRRSLQRSARLALEVLERAKRRAVD 3
15 RRSLQRSARLALEVLERAKRRAVDW 2
16 RSLQRSARLALEVLERAKRRAVDWH 2
17 SLQRSARLALEVLERAKRRAVDWHA 3
18 LQRSARLALEVLERAKRRAVDWHAL 3
19 QRSARLALEVLERAKRRAVDWHALE 3
20 RSARLALEVLERAKRRAVDWHALER 2
21 SARLALEVLERAKRRAVDWHALERP 3
22 ARLALEVLERAKRRAVDWHALERPK 2
23 RLALEVLERAKRRAVDWHALERPKG 3
24 LALEVLERAKRRAVDWHALERPKGC 3
25 ALEVLERAKRRAVDWHALERPKGCM 1
26 LEVLERAKRRAVDWHALERPKGCMG 1
27 EVLERAKRRAVDWHALERPKGCMGV 1
28 VLERAKRRAVDWHALERPKGCMGVL 1
29 LERAKRRAVDWHALERPKGCMGVLA 1
30 ERAKRRAVDWHALERPKGCMGVLAR 1
31 RAKRRAVDWHALERPKGCMGVLARE 1
32 AKRRAVDWHALERPKGCMGVLAREA 1
51 VLAREAPHLEKQPAAGPQRVLPGER 1
54 REAPHLEKQPAAGPQRVLPGEREER 1
114 THVYRYHRGESKLHMCLDIGNGQRK 1
116 VYRYHRGESKLHMCLDIGNGQRKDR 1
117 YRYHRGESKLHMCLDIGNGQRKDRK 1
118 RYHRGESKLHMCLDIGNGQRKDRKK 1
119 YHRGESKLHMCLDIGNGQRKDRKKT 1
120 HRGESKLHMCLDIGNGQRKDRKKTS 1
121 RGESKLHMCLDIGNGQRKDRKKTSL 1
122 GESKLHMCLDIGNGQRKDRKKTSLG 1
132 IGNGQRKDRKKTSLGPGGSYQISEH 1
akip1.txt 25 40
4 CLAAAALNGVDRRSLQRSARLALEVL 3
5 LAAAALNGVDRRSLQRSARLALEVLE 1
6 AAAALNGVDRRSLQRSARLALEVLER 3
7 AAALNGVDRRSLQRSARLALEVLERA 3
8 AALNGVDRRSLQRSARLALEVLERAK 3
9 ALNGVDRRSLQRSARLALEVLERAKR 3
10 LNGVDRRSLQRSARLALEVLERAKRR 3
11 NGVDRRSLQRSARLALEVLERAKRRA 3
12 GVDRRSLQRSARLALEVLERAKRRAV 3
13 VDRRSLQRSARLALEVLERAKRRAVD 3
14 DRRSLQRSARLALEVLERAKRRAVDW 2
15 RRSLQRSARLALEVLERAKRRAVDWH 2
16 RSLQRSARLALEVLERAKRRAVDWHA 3
17 SLQRSARLALEVLERAKRRAVDWHAL 3
18 LQRSARLALEVLERAKRRAVDWHALE 3
19 QRSARLALEVLERAKRRAVDWHALER 2
20 RSARLALEVLERAKRRAVDWHALERP 2
21 SARLALEVLERAKRRAVDWHALERPK 3
22 ARLALEVLERAKRRAVDWHALERPKG 3
23 RLALEVLERAKRRAVDWHALERPKGC 3
24 LALEVLERAKRRAVDWHALERPKGCM 1
25 ALEVLERAKRRAVDWHALERPKGCMG 1
26 LEVLERAKRRAVDWHALERPKGCMGV 1
27 EVLERAKRRAVDWHALERPKGCMGVL 1
28 VLERAKRRAVDWHALERPKGCMGVLA 1
29 LERAKRRAVDWHALERPKGCMGVLAR 3
30 ERAKRRAVDWHALERPKGCMGVLARE 1
31 RAKRRAVDWHALERPKGCMGVLAREA 3
53 AREAPHLEKQPAAGPQRVLPGEREER 1
115 HVYRYHRGESKLHMCLDIGNGQRKDR 1
116 VYRYHRGESKLHMCLDIGNGQRKDRK 1
117 YRYHRGESKLHMCLDIGNGQRKDRKK 1
118 RYHRGESKLHMCLDIGNGQRKDRKKT 1
119 YHRGESKLHMCLDIGNGQRKDRKKTS 1
120 HRGESKLHMCLDIGNGQRKDRKKTSL 1
121 RGESKLHMCLDIGNGQRKDRKKTSLG 1
akip1.txt 26 36
3 NCLAAAALNGVDRRSLQRSARLALEVL 2
4 CLAAAALNGVDRRSLQRSARLALEVLE 1
5 LAAAALNGVDRRSLQRSARLALEVLER 3
6 AAAALNGVDRRSLQRSARLALEVLERA 3
7 AAALNGVDRRSLQRSARLALEVLERAK 3
8 AALNGVDRRSLQRSARLALEVLERAKR 3
9 ALNGVDRRSLQRSARLALEVLERAKRR 3
10 LNGVDRRSLQRSARLALEVLERAKRRA 3
11 NGVDRRSLQRSARLALEVLERAKRRAV 3
12 GVDRRSLQRSARLALEVLERAKRRAVD 3
13 VDRRSLQRSARLALEVLERAKRRAVDW 2
14 DRRSLQRSARLALEVLERAKRRAVDWH 2
15 RRSLQRSARLALEVLERAKRRAVDWHA 2
16 RSLQRSARLALEVLERAKRRAVDWHAL 3
17 SLQRSARLALEVLERAKRRAVDWHALE 3
18 LQRSARLALEVLERAKRRAVDWHALER 3
19 QRSARLALEVLERAKRRAVDWHALERP 2
20 RSARLALEVLERAKRRAVDWHALERPK 2
21 SARLALEVLERAKRRAVDWHALERPKG 3
22 ARLALEVLERAKRRAVDWHALERPKGC 3
23 RLALEVLERAKRRAVDWHALERPKGCM 3
24 LALEVLERAKRRAVDWHALERPKGCMG 1
25 ALEVLERAKRRAVDWHALERPKGCMGV 1
26 LEVLERAKRRAVDWHALERPKGCMGVL 1
27 EVLERAKRRAVDWHALERPKGCMGVLA 1
28 VLERAKRRAVDWHALERPKGCMGVLAR 1
29 LERAKRRAVDWHALERPKGCMGVLARE 1
30 ERAKRRAVDWHALERPKGCMGVLAREA 1
31 RAKRRAVDWHALERPKGCMGVLAREAP 1
52 LAREAPHLEKQPAAGPQRVLPGEREER 1
114 THVYRYHRGESKLHMCLDIGNGQRKDR 1
115 HVYRYHRGESKLHMCLDIGNGQRKDRK 1
116 VYRYHRGESKLHMCLDIGNGQRKDRKK 1
117 YRYHRGESKLHMCLDIGNGQRKDRKKT 1
118 RYHRGESKLHMCLDIGNGQRKDRKKTS 1
119 YHRGESKLHMCLDIGNGQRKDRKKTSL 1
120 HRGESKLHMCLDIGNGQRKDRKKTSLG 1
121 RGESKLHMCLDIGNGQRKDRKKTSLGP 1
akip1.txt 27 38
4 CLAAAALNGVDRRSLQRSARLALEVLER 3
5 LAAAALNGVDRRSLQRSARLALEVLERA 3
6 AAAALNGVDRRSLQRSARLALEVLERAK 3
7 AAALNGVDRRSLQRSARLALEVLERAKR 3
8 AALNGVDRRSLQRSARLALEVLERAKRR 3
9 ALNGVDRRSLQRSARLALEVLERAKRRA 3
10 LNGVDRRSLQRSARLALEVLERAKRRAV 3
11 NGVDRRSLQRSARLALEVLERAKRRAVD 3
12 GVDRRSLQRSARLALEVLERAKRRAVDW 3
13 VDRRSLQRSARLALEVLERAKRRAVDWH 2
14 DRRSLQRSARLALEVLERAKRRAVDWHA 2
15 RRSLQRSARLALEVLERAKRRAVDWHAL 2
16 RSLQRSARLALEVLERAKRRAVDWHALE 3
17 SLQRSARLALEVLERAKRRAVDWHALER 3
18 LQRSARLALEVLERAKRRAVDWHALERP 3
19 QRSARLALEVLERAKRRAVDWHALERPK 2
20 RSARLALEVLERAKRRAVDWHALERPKG 3
21 SARLALEVLERAKRRAVDWHALERPKGC 3
22 ARLALEVLERAKRRAVDWHALERPKGCM 3
23 RLALEVLERAKRRAVDWHALERPKGCMG 1
24 LALEVLERAKRRAVDWHALERPKGCMGV 1
25 ALEVLERAKRRAVDWHALERPKGCMGVL 1
26 LEVLERAKRRAVDWHALERPKGCMGVLA 1
27 EVLERAKRRAVDWHALERPKGCMGVLAR 1
28 VLERAKRRAVDWHALERPKGCMGVLARE 1
29 LERAKRRAVDWHALERPKGCMGVLAREA 3
30 ERAKRRAVDWHALERPKGCMGVLAREAP 1
31 RAKRRAVDWHALERPKGCMGVLAREAPH 1
51 VLAREAPHLEKQPAAGPQRVLPGEREER 1
113 ATHVYRYHRGESKLHMCLDIGNGQRKDR 1
114 THVYRYHRGESKLHMCLDIGNGQRKDRK 1
115 HVYRYHRGESKLHMCLDIGNGQRKDRKK 1
116 VYRYHRGESKLHMCLDIGNGQRKDRKKT 1
117 YRYHRGESKLHMCLDIGNGQRKDRKKTS 1
118 RYHRGESKLHMCLDIGNGQRKDRKKTSL 1
119 YHRGESKLHMCLDIGNGQRKDRKKTSLG 1
120 HRGESKLHMCLDIGNGQRKDRKKTSLGP 1
121 RGESKLHMCLDIGNGQRKDRKKTSLGPG 1
akip1.txt 28 38
3 NCLAAAALNGVDRRSLQRSARLALEVLER 3
4 CLAAAALNGVDRRSLQRSARLALEVLERA 3
5 LAAAALNGVDRRSLQRSARLALEVLERAK 3
6 AAAALNGVDRRSLQRSARLALEVLERAKR 3
7 AAALNGVDRRSLQRSARLALEVLERAKRR 3
8 AALNGVDRRSLQRSARLALEVLERAKRRA 3
9 ALNGVDRRSLQRSARLALEVLERAKRRAV 3
10 LNGVDRRSLQRSARLALEVLERAKRRAVD 3
11 NGVDRRSLQRSARLALEVLERAKRRAVDW 3
12 GVDRRSLQRSARLALEVLERAKRRAVDWH 3
13 VDRRSLQRSARLALEVLERAKRRAVDWHA 2
14 DRRSLQRSARLALEVLERAKRRAVDWHAL 2
15 RRSLQRSARLALEVLERAKRRAVDWHALE 2
16 RSLQRSARLALEVLERAKRRAVDWHALER 2
17 SLQRSARLALEVLERAKRRAVDWHALERP 3
18 LQRSARLALEVLERAKRRAVDWHALERPK 2
19 QRSARLALEVLERAKRRAVDWHALERPKG 3
20 RSARLALEVLERAKRRAVDWHALERPKGC 3
21 SARLALEVLERAKRRAVDWHALERPKGCM 3
22 ARLALEVLERAKRRAVDWHALERPKGCMG 3
23 RLALEVLERAKRRAVDWHALERPKGCMGV 1
24 LALEVLERAKRRAVDWHALERPKGCMGVL 1
25 ALEVLERAKRRAVDWHALERPKGCMGVLA 1
26 LEVLERAKRRAVDWHALERPKGCMGVLAR 1
27 EVLERAKRRAVDWHALERPKGCMGVLARE 1
28 VLERAKRRAVDWHALERPKGCMGVLAREA 1
29 LERAKRRAVDWHALERPKGCMGVLAREAP 1
31 RAKRRAVDWHALERPKGCMGVLAREAPHL 1
33 KRRAVDWHALERPKGCMGVLAREAPHLEK 1
50 GVLAREAPHLEKQPAAGPQRVLPGEREER 1
51 VLAREAPHLEKQPAAGPQRVLPGEREERP 1
113 ATHVYRYHRGESKLHMCLDIGNGQRKDRK 1
114 THVYRYHRGESKLHMCLDIGNGQRKDRKK 1
115 HVYRYHRGESKLHMCLDIGNGQRKDRKKT 1
116 VYRYHRGESKLHMCLDIGNGQRKDRKKTS 1
117 YRYHRGESKLHMCLDIGNGQRKDRKKTSL 1
118 RYHRGESKLHMCLDIGNGQRKDRKKTSLG 1
akip1.txt 29 37
2 DNCLAAAALNGVDRRSLQRSARLALEVLER 1
3 NCLAAAALNGVDRRSLQRSARLALEVLERA 3
4 CLAAAALNGVDRRSLQRSARLALEVLERAK 3
5 LAAAALNGVDRRSLQRSARLALEVLERAKR 3
6 AAAALNGVDRRSLQRSARLALEVLERAKRR 3
7 AAALNGVDRRSLQRSARLALEVLERAKRRA 3
8 AALNGVDRRSLQRSARLALEVLERAKRRAV 3
9 ALNGVDRRSLQRSARLALEVLERAKRRAVD 3
10 LNGVDRRSLQRSARLALEVLERAKRRAVDW 3
11 NGVDRRSLQRSARLALEVLERAKRRAVDWH 2
12 GVDRRSLQRSARLALEVLERAKRRAVDWHA 3
13 VDRRSLQRSARLALEVLERAKRRAVDWHAL 3
14 DRRSLQRSARLALEVLERAKRRAVDWHALE 2
15 RRSLQRSARLALEVLERAKRRAVDWHALER 2
16 RSLQRSARLALEVLERAKRRAVDWHALERP 2
17 SLQRSARLALEVLERAKRRAVDWHALERPK 3
18 LQRSARLALEVLERAKRRAVDWHALERPKG 3
19 QRSARLALEVLERAKRRAVDWHALERPKGC 3
20 RSARLALEVLERAKRRAVDWHALERPKGCM 3
21 SARLALEVLERAKRRAVDWHALERPKGCMG 1
22 ARLALEVLERAKRRAVDWHALERPKGCMGV 1
23 RLALEVLERAKRRAVDWHALERPKGCMGVL 1
24 LALEVLERAKRRAVDWHALERPKGCMGVLA 1
25 ALEVLERAKRRAVDWHALERPKGCMGVLAR 1
26 LEVLERAKRRAVDWHALERPKGCMGVLARE 1
27 EVLERAKRRAVDWHALERPKGCMGVLAREA 1
28 VLERAKRRAVDWHALERPKGCMGVLAREAP 1
29 LERAKRRAVDWHALERPKGCMGVLAREAPH 1
30 ERAKRRAVDWHALERPKGCMGVLAREAPHL 1
31 RAKRRAVDWHALERPKGCMGVLAREAPHLE 1
33 KRRAVDWHALERPKGCMGVLAREAPHLEKQ 1
49 MGVLAREAPHLEKQPAAGPQRVLPGEREER 1
112 GATHVYRYHRGESKLHMCLDIGNGQRKDRK 1
113 ATHVYRYHRGESKLHMCLDIGNGQRKDRKK 1
114 THVYRYHRGESKLHMCLDIGNGQRKDRKKT 1
115 HVYRYHRGESKLHMCLDIGNGQRKDRKKTS 1
116 VYRYHRGESKLHMCLDIGNGQRKDRKKTSL 1
117 YRYHRGESKLHMCLDIGNGQRKDRKKTSLG 1
118 RYHRGESKLHMCLDIGNGQRKDRKKTSLGP 1

## Sheet: CASC3
Prediction results and scores from prediction program.		Formatted and cleaned		CellPPD (https://webs.iiitd.edu.in/raghava/cellppd)						SkipCPP-Pred		http://server.malab.cn/SkipCPP-Pred/Index.html).
First aa position in the protein/sequenqe/score			Input sequences for next round:		Sequence	SVM score	Prediction	Molecular weight		Predicted class:	Confidence:
1 MADRR 1		Predicted scored 2	ALHLRR		ALHLRR	-0.23	Non-CPP	765.01
2 ADRRR 1			QRKLWKD		QRKLWKD	-0.23	Non-CPP	973.24
3 DRRRQ 1			DIKPRRIR		DIKPRRIR	-0.23	Non-CPP	1053.38
4 RRRQR 1			PKGRQRKLW		PKGRQRKLW	-0.23	Non-CPP	1168.54
5 RRQRA 1			GRQRKLWKD		GRQRKLWKD	-0.23	Non-CPP	1186.51
6 RQRAS 1			RQRKLWKDE		RQRKLWKDE	-0.23	Non-CPP	1258.57
7 QRASQ 1			RKLWKDEGR		RKLWKDEGR	-0.23	Non-CPP	1187.49
48 LPSQR 1			DDIKPRRIR		DDIKPRRIR	-0.23	Non-CPP	1168.48
51 QRGGR 1			DIKPRRIRK		DIKPRRIRK	-0.23	Non-CPP	1181.57
52 RGGRT 1			ARRTRTKVG		ARRTRTKVG	-0.23	Non-CPP	1044.34
58 ALHLR 1			RAKRYSSQR		RAKRYSSQR	-0.23	Non-CPP	1151.40
59 LHLRR 1			EVRPKGRQRK		EVRPKGRQRK	0.58	CPP	1253.61		cell-penetrating	0.8733333333333333
60 HLRRV 1			KGRQRKLWKD		KGRQRKLWKD	0.58	CPP	1314.70		cell-penetrating	0.88
61 LRRVE 1			GRQRKLWKDE		GRQRKLWKDE	0.58	CPP	1315.64		cell-penetrating	0.7666666666666667
62 RRVES 1			RQRKLWKDEG		RQRKLWKDEG	0.58	CPP	1315.64		cell-penetrating	0.7333333333333333
112 KVELK 1			QRKLWKDEGR		QRKLWKDEGR	0.58	CPP	1315.64		cell-penetrating	0.7666666666666667
160 NKVGK 1			RKLWKDEGRW		RKLWKDEGRW	0.58	CPP	1373.72		cell-penetrating	0.7333333333333333
161 KVGKK 1			DDIKPRRIRK		DDIKPRRIRK	0.58	CPP	1296.67		cell-penetrating	0.8666666666666667
164 KKGPK 1			DIKPRRIRKP		DIKPRRIRKP	0.58	CPP	1278.70		cell-penetrating	0.8933333333333333
165 KGPKH 1			KKSYSRARRT		KKSYSRARRT	0.58	CPP	1252.56		cell-penetrating	0.98
176 RKNPA 1			RAKRYSSQRQ		RAKRYSSQRQ	0.58	CPP	1279.55		cell-penetrating	0.94
181 YIPRK 1			AKRYSSQRQR		AKRYSSQRQR	0.58	CPP	1279.55		cell-penetrating	0.94
182 IPRKG 1			EVRPKGRQRKL		EVRPKGRQRKL	0.58	CPP	1366.79		cell-penetrating	0.8866666666666667
183 PRKGL 1			PKGRQRKLWKD		PKGRQRKLWKD	0.58	CPP	1411.83		cell-penetrating	0.88
184 RKGLF 1			KGRQRKLWKDE		KGRQRKLWKDE	0.58	CPP	1443.83		cell-penetrating	0.8333333333333334
192 DLRGQ 1			GRQRKLWKDEG		GRQRKLWKDEG	0.58	CPP	1372.71		cell-penetrating	0.7666666666666667
193 LRGQT 1			RQRKLWKDEGR		RQRKLWKDEGR	0.58	CPP	1471.84		cell-penetrating	0.84
194 RGQTQ 1			QRKLWKDEGRW		QRKLWKDEGRW	0.58	CPP	1501.87		cell-penetrating	0.6733333333333333
201 EVRPK 1			RKLWKDEGRWE		RKLWKDEGRWE	0.58	CPP	1502.85		cell-penetrating	0.7133333333333334
202 VRPKG 1			PDDIKPRRIRK		PDDIKPRRIRK	0.58	CPP	1393.80		cell-penetrating	0.8533333333333334
203 RPKGR 1			DDIKPRRIRKP		DDIKPRRIRKP	0.58	CPP	1393.80		cell-penetrating	0.8533333333333334
204 PKGRQ 1			IEKKSYSRARR		IEKKSYSRARR	0.58	CPP	1393.75		cell-penetrating	0.8866666666666667
205 KGRQR 1			SRARRTRTKVG		SRARRTRTKVG	0.58	CPP	1287.63		cell-penetrating	0.94
206 GRQRK 1			EVRPKGRQRKLW		EVRPKGRQRKLW	0.58	CPP	1553.02		cell-penetrating	0.86
207 RQRKL 1			RPKGRQRKLWKD		RPKGRQRKLWKD	0.58	CPP	1568.03		cell-penetrating	0.9066666666666666
208 QRKLW 1			PKGRQRKLWKDE		PKGRQRKLWKDE	0.58	CPP	1540.96		cell-penetrating	0.78
209 RKLWK 1			KGRQRKLWKDEG		KGRQRKLWKDEG	0.58	CPP	1500.90		cell-penetrating	0.7933333333333333
210 KLWKD 1			GRQRKLWKDEGR		GRQRKLWKDEGR	0.58	CPP	1528.91		cell-penetrating	0.8466666666666667
220 HDKFR 1			RQRKLWKDEGRW		RQRKLWKDEGRW	0.58	CPP	1658.07		cell-penetrating	0.7133333333333334
230 PKSRQ 1			QRKLWKDEGRWE		QRKLWKDEGRWE	0.58	CPP	1631.00		cell-penetrating	0.6466666666666666
231 KSRQE 1			DDIKPRRIRKPR		DDIKPRRIRKPR	0.58	CPP	1550.00		cell-penetrating	0.86
233 RQELI 1			DIKPRRIRKPRY		DIKPRRIRKPRY	0.58	CPP	1598.09		cell-penetrating	0.8333333333333334
244 IRSAH 1			KKSYSRARRTRT		KKSYSRARRTRT	0.58	CPP	1509.88		cell-penetrating	0.98
252 DIKPR 1			KSYSRARRTRTK		KSYSRARRTRTK	0.58	CPP	1509.88		cell-penetrating	0.9866666666666667
253 IKPRR 1			RAKRYSSQRQRP		RAKRYSSQRQRP	0.58	CPP	1532.88		cell-penetrating	0.9133333333333333
254 KPRRI 1			EVRPKGRQRKLWK		EVRPKGRQRKLWK	0.58	CPP	1681.21		cell-penetrating	0.8933333333333333
255 PRRIR 1			VRPKGRQRKLWKD		VRPKGRQRKLWKD	0.58	CPP	1667.18		cell-penetrating	0.8866666666666667
256 RRIRK 1			RPKGRQRKLWKDE		RPKGRQRKLWKDE	0.58	CPP	1697.16		cell-penetrating	0.8333333333333334
257 RIRKP 1			PKGRQRKLWKDEG		PKGRQRKLWKDEG	0.58	CPP	1598.03		cell-penetrating	0.74
258 IRKPR 1			KGRQRKLWKDEGR		KGRQRKLWKDEGR	0.58	CPP	1657.10		cell-penetrating	0.86
259 RKPRY 1			GRQRKLWKDEGRW		GRQRKLWKDEGRW	0.58	CPP	1715.14		cell-penetrating	0.7333333333333333
260 KPRYG 1			RQRKLWKDEGRWE		RQRKLWKDEGRWE	0.58	CPP	1787.20		cell-penetrating	0.6933333333333334
274 NGERL 1			PDDIKPRRIRKPR		PDDIKPRRIRKPR	0.58	CPP	1647.13		cell-penetrating	0.8466666666666667
275 GERLN 1			DDIKPRRIRKPRY		DDIKPRRIRKPRY	0.58	CPP	1713.19		cell-penetrating	0.8
276 ERLNK 1			DIKPRRIRKPRYG		DIKPRRIRKPRYG	0.58	CPP	1655.16		cell-penetrating	0.8266666666666667
277 RLNKS 1			RPIEKKSYSRARR		RPIEKKSYSRARR	0.58	CPP	1647.08		cell-penetrating	0.92
279 NKSHR 1			IEKKSYSRARRTR		IEKKSYSRARRTR	0.58	CPP	1651.07		cell-penetrating	0.8466666666666667
280 KSHRH 1			KKSYSRARRTRTK		KKSYSRARRTRTK	0.58	CPP	1638.07		cell-penetrating	0.9733333333333334
282 HRHQG 1			EEVRPKGRQRKLWK		EEVRPKGRQRKLWK	0.58	CPP	1810.34		cell-penetrating	0.8733333333333333
283 RHQGL 1			EVRPKGRQRKLWKD		EVRPKGRQRKLWKD	0.58	CPP	1796.31		cell-penetrating	0.8
293 PRTFI 1			VRPKGRQRKLWKDE		VRPKGRQRKLWKDE	0.58	CPP	1796.31		cell-penetrating	0.76
294 RTFIN 1			RPKGRQRKLWKDEG		RPKGRQRKLWKDEG	0.58	CPP	1754.23		cell-penetrating	0.8066666666666666
295 TFINR 1			PKGRQRKLWKDEGR		PKGRQRKLWKDEGR	0.58	CPP	1754.23		cell-penetrating	0.8466666666666667
297 INRNA 1			KGRQRKLWKDEGRW		KGRQRKLWKDEGRW	0.58	CPP	1843.33		cell-penetrating	0.7666666666666667
304 TGRMS 1			GRQRKLWKDEGRWE		GRQRKLWKDEGRWE	0.58	CPP	1844.27		cell-penetrating	0.7133333333333334
311 RNYSR 1			RQRKLWKDEGRWEH		RQRKLWKDEGRWEH	0.58	CPP	1924.36		cell-penetrating	0.6133333333333333
319 FKEGR 1			IEKKSYSRARRTRT		IEKKSYSRARRTRT	0.58	CPP	1752.19		cell-penetrating	0.8466666666666667
320 KEGRA 1			KKSYSRARRTRTKV		KKSYSRARRTRTKV	0.58	CPP	1737.22		cell-penetrating	0.9533333333333334
323 RAGFR 1			EEEVRPKGRQRKLWK		EEEVRPKGRQRKLWK	0.58	CPP	1939.47		cell-penetrating	0.88
327 RPVEA 1			EEVRPKGRQRKLWKD		EEVRPKGRQRKLWKD	0.58	CPP	1925.44		cell-penetrating	0.78
334 QHGGR 1			EVRPKGRQRKLWKDE		EVRPKGRQRKLWKDE	0.58	CPP	1925.44		cell-penetrating	0.7466666666666667
348 SYRSR 1			VRPKGRQRKLWKDEG		VRPKGRQRKLWKDEG	0.58	CPP	1853.38		cell-penetrating	0.76
349 YRSRR 1			RPKGRQRKLWKDEGR		RPKGRQRKLWKDEGR	0.58	CPP	1910.43		cell-penetrating	0.8533333333333334
350 RSRRL 1			PKGRQRKLWKDEGRW		PKGRQRKLWKDEGRW	0.58	CPP	1940.46		cell-penetrating	0.7533333333333333
351 SRRLE 1			KGRQRKLWKDEGRWE		KGRQRKLWKDEGRWE	0.58	CPP	1972.46		cell-penetrating	0.7533333333333333
352 RRLEQ 1			RPIEKKSYSRARRTR		RPIEKKSYSRARRTR	0.58	CPP	1904.40		cell-penetrating	0.8866666666666667
356 QTSVR 1			IEKKSYSRARRTRTK		IEKKSYSRARRTRTK	0.58	CPP	1880.38		cell-penetrating	0.8933333333333333
397 RPIEK 1			EKKSYSRARRTRTKV		EKKSYSRARRTRTKV	0.58	CPP	1866.35		cell-penetrating	0.8733333333333333
398 PIEKK 1			KKSYSRARRTRTKVG		KKSYSRARRTRTKVG	0.58	CPP	1794.29		cell-penetrating	0.96
399 IEKKS 1			QEEEVRPKGRQRKLWK		QEEEVRPKGRQRKLWK	0.58	CPP	2067.62		cell-penetrating	0.8133333333333334
400 EKKSY 1			VRPKGRQRKLWKDEGR		VRPKGRQRKLWKDEGR	0.58	CPP	2009.58		cell-penetrating	0.82
402 KSYSR 1			RPKGRQRKLWKDEGRW		RPKGRQRKLWKDEGRW	0.58	CPP	2096.66		cell-penetrating	0.7666666666666667
404 YSRAR 1			PKGRQRKLWKDEGRWE		PKGRQRKLWKDEGRWE	0.58	CPP	2069.59		cell-penetrating	0.7333333333333333
405 SRARR 1			KGRQRKLWKDEGRWEH		KGRQRKLWKDEGRWEH	0.58	CPP	2109.62		cell-penetrating	0.7066666666666667
406 RARRT 1			RQRKLWKDEGRWEHDK		RQRKLWKDEGRWEHDK	0.58	CPP	2167.65		cell-penetrating	0.5133333333333333
407 ARRTR 1			DRPIEKKSYSRARRTR		DRPIEKKSYSRARRTR	0.58	CPP	2019.50		cell-penetrating	0.7333333333333333
408 RRTRT 1			RPIEKKSYSRARRTRT		RPIEKKSYSRARRTRT	0.58	CPP	2005.52		cell-penetrating	0.8466666666666667
409 RTRTK 1			PIEKKSYSRARRTRTK		PIEKKSYSRARRTRTK	0.58	CPP	1977.51		cell-penetrating	0.88
410 TRTKV 1			IEKKSYSRARRTRTKV		IEKKSYSRARRTRTKV	0.58	CPP	1979.53		cell-penetrating	0.8466666666666667
411 RTKVG 1			EVRPKGRQRKLWKDEGR		EVRPKGRQRKLWKDEGR	0.58	CPP	2138.71		cell-penetrating	0.7466666666666667
447 KTGTW 1			VRPKGRQRKLWKDEGRW		VRPKGRQRKLWKDEGRW	0.58	CPP	2195.81		cell-penetrating	0.7133333333333334
483 FLQPR 1			RPKGRQRKLWKDEGRWE		RPKGRQRKLWKDEGRWE	0.58	CPP	2225.79		cell-penetrating	0.74
484 LQPRE 1			KGRQRKLWKDEGRWEHD		KGRQRKLWKDEGRWEHD	0.58	CPP	2224.72		cell-penetrating	0.5866666666666667
485 QPREL 1			GRQRKLWKDEGRWEHDK		GRQRKLWKDEGRWEHDK	0.58	CPP	2224.72		cell-penetrating	0.5333333333333333
486 PRELR 1			RPIEKKSYSRARRTRTK		RPIEKKSYSRARRTRTK	0.58	CPP	2133.71		cell-penetrating	0.9
487 RELRG 1			EVRPKGRQRKLWKDEGRW		EVRPKGRQRKLWKDEGRW	0.58	CPP	2324.94		cell-penetrating	0.7066666666666667
488 ELRGM 1			VRPKGRQRKLWKDEGRWE		VRPKGRQRKLWKDEGRWE	0.58	CPP	2324.94		cell-penetrating	0.7
517 GRAKR 1			RPKGRQRKLWKDEGRWEH		RPKGRQRKLWKDEGRWEH	0.58	CPP	2362.95		cell-penetrating	0.68
518 RAKRY 1			KGRQRKLWKDEGRWEHDK		KGRQRKLWKDEGRWEHDK	0.58	CPP	2352.91		cell-penetrating	0.62
519 AKRYS 1			RQRKLWKDEGRWEHDKFR		RQRKLWKDEGRWEHDKFR	0.58	CPP	2471.04		cell-penetrating	0.5933333333333334
520 KRYSS 1			DRPIEKKSYSRARRTRTK		DRPIEKKSYSRARRTRTK	0.58	CPP	2248.81		cell-penetrating	0.8
523 SSQRQ 1			RPIEKKSYSRARRTRTKV		RPIEKKSYSRARRTRTKV	0.58	CPP	2232.86		cell-penetrating	0.8466666666666667
524 SQRQR 1			EEVRPKGRQRKLWKDEGRW		EEVRPKGRQRKLWKDEGRW	0.58	CPP	2454.07		cell-penetrating	0.72
525 QRQRP 1			EVRPKGRQRKLWKDEGRWE		EVRPKGRQRKLWKDEGRWE	0.58	CPP	2454.07		cell-penetrating	0.7
526 RQRPV 1			RPKGRQRKLWKDEGRWEHD		RPKGRQRKLWKDEGRWEHD	0.58	CPP	2478.05		cell-penetrating	0.6
527 QRPVP 1			PKGRQRKLWKDEGRWEHDK		PKGRQRKLWKDEGRWEHDK	0.58	CPP	2450.04		cell-penetrating	0.5733333333333334
673 QVQPK 1			KGRQRKLWKDEGRWEHDKF		KGRQRKLWKDEGRWEHDKF	0.58	CPP	2500.10		cell-penetrating	0.5933333333333334
680 PPRRT 1			GRQRKLWKDEGRWEHDKFR		GRQRKLWKDEGRWEHDKFR	0.58	CPP	2528.11		cell-penetrating	0.64
681 PRRTP 1			RGQTQEEEVRPKGRQRKLWK		RGQTQEEEVRPKGRQRKLWK	0.58	CPP	2510.16		cell-penetrating	0.76
682 RRTPQ 1			RPKGRQRKLWKDEGRWEHDK		RPKGRQRKLWKDEGRWEHDK	0.58	CPP	2606.24		cell-penetrating	0.62
687 PVTIK 1			KGRQRKLWKDEGRWEHDKFR		KGRQRKLWKDEGRWEHDKFR	0.58	CPP	2656.30		cell-penetrating	0.6666666666666666
688 VTIKP 1			LRGQTQEEEVRPKGRQRKLWK		LRGQTQEEEVRPKGRQRKLWK	0.58	CPP	2623.34		cell-penetrating	0.82
casc3.txt 5 112			VRPKGRQRKLWKDEGRWEHDK		VRPKGRQRKLWKDEGRWEHDK	0.58	CPP	2705.39		cell-penetrating	0.5933333333333334
1 MADRRR 1			RPKGRQRKLWKDEGRWEHDKF		RPKGRQRKLWKDEGRWEHDKF	0.58	CPP	2753.43		cell-penetrating	0.6133333333333333
2 ADRRRQ 1			PKGRQRKLWKDEGRWEHDKFR		PKGRQRKLWKDEGRWEHDKFR	0.58	CPP	2753.43		cell-penetrating	0.66
3 DRRRQR 1			KGRQRKLWKDEGRWEHDKFRE		KGRQRKLWKDEGRWEHDKFRE	0.58	CPP	2785.43		cell-penetrating	0.6466666666666666
4 RRRQRA 1			DLRGQTQEEEVRPKGRQRKLWK		DLRGQTQEEEVRPKGRQRKLWK	0.58	CPP	2738.44		cell-penetrating	0.6533333333333333
5 RRQRAS 1			LRGQTQEEEVRPKGRQRKLWKD		LRGQTQEEEVRPKGRQRKLWKD	0.58	CPP	2738.44		cell-penetrating	0.74
6 RQRASQ 1			RPKGRQRKLWKDEGRWEHDKFR		RPKGRQRKLWKDEGRWEHDKFR	0.58	CPP	2909.63		cell-penetrating	0.6666666666666666
48 LPSQRG 1			VRPKGRQRKLWKDEGRWEHDKFR		VRPKGRQRKLWKDEGRWEHDKFR	0.58	CPP	3008.78		cell-penetrating	0.64
50 SQRGGR 1			RPKGRQRKLWKDEGRWEHDKFRE		RPKGRQRKLWKDEGRWEHDKFRE	0.58	CPP	3038.76		cell-penetrating	0.6466666666666666
51 QRGGRT 1			RPIEKKSYSRARRTRTKVGDAVKL		RPIEKKSYSRARRTRTKVGDAVKL	0.58	CPP	2816.64		cell-penetrating	0.8466666666666667
55 RTGALH 1			RPIEKKSYSRARRTRTKVGDAVKLA		RPIEKKSYSRARRTRTKVGDAVKLA	0.58	CPP	2887.73		cell-penetrating	0.8466666666666667
57 GALHLR 1			KGRQRKLWKDEGRWEHDKFREDEQAPKSRQ		KGRQRKLWKDEGRWEHDKFREDEQAPKSRQ	0.58	CPP	3825.66		cell-penetrating	0.52
58 ALHLRR 2		Predicted scored 3	NKVGKK		NKVGKK	-0.23	Non-CPP	672.91
59 LHLRRV 1			GALHLRR		GALHLRR	-0.23	Non-CPP	822.08
60 HLRRVE 1			ALHLRRV		ALHLRRV	-0.23	Non-CPP	864.16
61 LRRVES 1			KVGKKGPK		KVGKKGPK	-0.23	Non-CPP	841.18
62 RRVESG 1			RTGALHLRR		RTGALHLRR	-0.23	Non-CPP	1079.40
111 SKVELK 1			GRTGALHLRR		GRTGALHLRR	0.58	CPP	1136.47		cell-penetrating	0.96
112 KVELKS 1			RTGALHLRRV		RTGALHLRRV	0.58	CPP	1178.55		cell-penetrating	0.94
159 ENKVGK 1			ARRTRTKVGD		ARRTRTKVGD	0.58	CPP	1159.44		cell-penetrating	0.8533333333333334
160 NKVGKK 3			RRTRTKVGDA		RRTRTKVGDA	0.58	CPP	1159.44		cell-penetrating	0.82
164 KKGPKH 1			RGGRTGALHLR		RGGRTGALHLR	0.58	CPP	1193.54		cell-penetrating	0.9666666666666667
165 KGPKHL 1			GGRTGALHLRR		GGRTGALHLRR	0.58	CPP	1193.54		cell-penetrating	0.9666666666666667
180 AYIPRK 1			ARRTRTKVGDA		ARRTRTKVGDA	0.58	CPP	1230.53		cell-penetrating	0.8866666666666667
181 YIPRKG 1			QRGGRTGALHLR		QRGGRTGALHLR	0.58	CPP	1321.69		cell-penetrating	0.9466666666666667
182 IPRKGL 1			RGGRTGALHLRR		RGGRTGALHLRR	0.58	CPP	1349.74		cell-penetrating	0.9666666666666667
183 PRKGLF 1			RARRTRTKVGDA		RARRTRTKVGDA	0.58	CPP	1386.73		cell-penetrating	0.8733333333333333
184 RKGLFF 1			ARRTRTKVGDAV		ARRTRTKVGDAV	0.58	CPP	1329.68		cell-penetrating	0.8666666666666667
193 LRGQTQ 1			RRTRTKVGDAVK		RRTRTKVGDAVK	0.58	CPP	1386.78		cell-penetrating	0.88
201 EVRPKG 1			RTRTKVGDAVKL		RTRTKVGDAVKL	0.58	CPP	1343.76		cell-penetrating	0.84
202 VRPKGR 1			QGGRAKRYSSQR		QGGRAKRYSSQR	0.58	CPP	1393.69		cell-penetrating	0.9066666666666666
203 RPKGRQ 1			GGRAKRYSSQRQ		GGRAKRYSSQRQ	0.58	CPP	1393.69		cell-penetrating	0.9533333333333334
204 PKGRQR 1			QRGGRTGALHLRR		QRGGRTGALHLRR	0.58	CPP	1477.89		cell-penetrating	0.9733333333333334
205 KGRQRK 1			RGGRTGALHLRRV		RGGRTGALHLRRV	0.58	CPP	1448.89		cell-penetrating	0.94
206 GRQRKL 1			SRARRTRTKVGDA		SRARRTRTKVGDA	0.58	CPP	1473.82		cell-penetrating	0.8733333333333333
207 RQRKLW 1			RARRTRTKVGDAV		RARRTRTKVGDAV	0.58	CPP	1485.88		cell-penetrating	0.88
208 QRKLWK 1			ARRTRTKVGDAVK		ARRTRTKVGDAVK	0.58	CPP	1457.87		cell-penetrating	0.9066666666666666
209 RKLWKD 1			RRTRTKVGDAVKL		RRTRTKVGDAVKL	0.58	CPP	1499.96		cell-penetrating	0.8933333333333333
212 WKDEGR 1			RTRTKVGDAVKLA		RTRTKVGDAVKLA	0.58	CPP	1414.85		cell-penetrating	0.7866666666666666
213 KDEGRW 1			QGGRAKRYSSQRQ		QGGRAKRYSSQRQ	0.58	CPP	1521.84		cell-penetrating	0.9
228 QAPKSR 1			SQRGGRTGALHLRR		SQRGGRTGALHLRR	0.58	CPP	1564.98		cell-penetrating	0.9666666666666667
229 APKSRQ 1			QRGGRTGALHLRRV		QRGGRTGALHLRRV	0.58	CPP	1577.04		cell-penetrating	0.9133333333333333
230 PKSRQE 1			YSRARRTRTKVGDA		YSRARRTRTKVGDA	0.58	CPP	1637.01		cell-penetrating	0.8266666666666667
231 KSRQEL 1			SRARRTRTKVGDAV		SRARRTRTKVGDAV	0.58	CPP	1572.97		cell-penetrating	0.8533333333333334
233 RQELIA 1			RARRTRTKVGDAVK		RARRTRTKVGDAVK	0.58	CPP	1614.07		cell-penetrating	0.9
252 DIKPRR 1			ARRTRTKVGDAVKL		ARRTRTKVGDAVKL	0.58	CPP	1571.05		cell-penetrating	0.9133333333333333
253 IKPRRI 1			RRTRTKVGDAVKLA		RRTRTKVGDAVKLA	0.58	CPP	1571.05		cell-penetrating	0.8533333333333334
254 KPRRIR 1			SRARRTRTKVGDAVK		SRARRTRTKVGDAVK	0.58	CPP	1701.16		cell-penetrating	0.8866666666666667
255 PRRIRK 1			RARRTRTKVGDAVKL		RARRTRTKVGDAVKL	0.58	CPP	1727.25		cell-penetrating	0.8866666666666667
256 RRIRKP 1			ARRTRTKVGDAVKLA		ARRTRTKVGDAVKLA	0.58	CPP	1642.14		cell-penetrating	0.8866666666666667
257 RIRKPR 1			RRTRTKVGDAVKLAE		RRTRTKVGDAVKLAE	0.58	CPP	1700.18		cell-penetrating	0.8
258 IRKPRY 1			VQGGRAKRYSSQRQR		VQGGRAKRYSSQRQR	0.58	CPP	1777.19		cell-penetrating	0.8733333333333333
259 RKPRYG 1			EKKSYSRARRTRTKVG		EKKSYSRARRTRTKVG	0.58	CPP	1923.42		cell-penetrating	0.8666666666666667
273 WNGERL 1			KSYSRARRTRTKVGDA		KSYSRARRTRTKVGDA	0.58	CPP	1852.29		cell-penetrating	0.86
275 GERLNK 1			YSRARRTRTKVGDAVK		YSRARRTRTKVGDAVK	0.58	CPP	1864.35		cell-penetrating	0.84
276 ERLNKS 1			SRARRTRTKVGDAVKL		SRARRTRTKVGDAVKL	0.58	CPP	1814.34		cell-penetrating	0.88
277 RLNKSH 1			RARRTRTKVGDAVKLA		RARRTRTKVGDAVKLA	0.58	CPP	1798.34		cell-penetrating	0.8666666666666667
278 LNKSHR 1			ARRTRTKVGDAVKLAE		ARRTRTKVGDAVKLAE	0.58	CPP	1771.27		cell-penetrating	0.8133333333333334
279 NKSHRH 1			IEKKSYSRARRTRTKVG		IEKKSYSRARRTRTKVG	0.58	CPP	2036.60		cell-penetrating	0.8466666666666667
280 KSHRHQ 1			KKSYSRARRTRTKVGDA		KKSYSRARRTRTKVGDA	0.58	CPP	1980.48		cell-penetrating	0.8733333333333333
282 HRHQGL 1			YSRARRTRTKVGDAVKL		YSRARRTRTKVGDAVKL	0.58	CPP	1977.53		cell-penetrating	0.8466666666666667
283 RHQGLG 1			SRARRTRTKVGDAVKLA		SRARRTRTKVGDAVKLA	0.58	CPP	1885.43		cell-penetrating	0.88
290 TLPPRT 1			RARRTRTKVGDAVKLAE		RARRTRTKVGDAVKLAE	0.58	CPP	1927.47		cell-penetrating	0.8066666666666666
294 RTFINR 1			IEKKSYSRARRTRTKVGD		IEKKSYSRARRTRTKVGD	0.58	CPP	2151.70		cell-penetrating	0.76
295 TFINRN 1			EKKSYSRARRTRTKVGDA		EKKSYSRARRTRTKVGDA	0.58	CPP	2109.61		cell-penetrating	0.8066666666666666
311 RNYSRS 1			KKSYSRARRTRTKVGDAV		KKSYSRARRTRTKVGDAV	0.58	CPP	2079.63		cell-penetrating	0.88
315 RSGGFK 1			KSYSRARRTRTKVGDAVK		KSYSRARRTRTKVGDAVK	0.58	CPP	2079.63		cell-penetrating	0.8933333333333333
318 GFKEGR 1			YSRARRTRTKVGDAVKLA		YSRARRTRTKVGDAVKLA	0.58	CPP	2048.62		cell-penetrating	0.86
319 FKEGRA 1			SRARRTRTKVGDAVKLAE		SRARRTRTKVGDAVKLAE	0.58	CPP	2014.56		cell-penetrating	0.7866666666666666
322 GRAGFR 1			RARRTRTKVGDAVKLAEE		RARRTRTKVGDAVKLAEE	0.58	CPP	2056.60		cell-penetrating	0.78
323 RAGFRP 1			LRGQTQEEEVRPKGRQRKL		LRGQTQEEEVRPKGRQRKL	0.58	CPP	2308.92		cell-penetrating	0.8466666666666667
347 ISYRSR 1			IEKKSYSRARRTRTKVGDA		IEKKSYSRARRTRTKVGDA	0.58	CPP	2222.79		cell-penetrating	0.7933333333333333
348 SYRSRR 1			KKSYSRARRTRTKVGDAVK		KKSYSRARRTRTKVGDAVK	0.58	CPP	2207.82		cell-penetrating	0.8866666666666667
349 YRSRRL 1			KSYSRARRTRTKVGDAVKL		KSYSRARRTRTKVGDAVKL	0.58	CPP	2192.81		cell-penetrating	0.8933333333333333
350 RSRRLE 1			SYSRARRTRTKVGDAVKLA		SYSRARRTRTKVGDAVKLA	0.58	CPP	2135.71		cell-penetrating	0.86
351 SRRLEQ 1			YSRARRTRTKVGDAVKLAE		YSRARRTRTKVGDAVKLAE	0.58	CPP	2177.75		cell-penetrating	0.7933333333333333
352 RRLEQT 1			SRARRTRTKVGDAVKLAEE		SRARRTRTKVGDAVKLAEE	0.58	CPP	2143.69		cell-penetrating	0.8066666666666666
397 RPIEKK 1			RARRTRTKVGDAVKLAEEV		RARRTRTKVGDAVKLAEEV	0.58	CPP	2155.75		cell-penetrating	0.8
398 PIEKKS 1			DLRGQTQEEEVRPKGRQRKL		DLRGQTQEEEVRPKGRQRKL	0.58	CPP	2424.02		cell-penetrating	0.6866666666666666
399 IEKKSY 1			EKKSYSRARRTRTKVGDAVK		EKKSYSRARRTRTKVGDAVK	0.58	CPP	2336.95		cell-penetrating	0.8266666666666667
401 KKSYSR 1			KKSYSRARRTRTKVGDAVKL		KKSYSRARRTRTKVGDAVKL	0.58	CPP	2321.00		cell-penetrating	0.9
403 SYSRAR 1			KSYSRARRTRTKVGDAVKLA		KSYSRARRTRTKVGDAVKLA	0.58	CPP	2263.90		cell-penetrating	0.9133333333333333
404 YSRARR 1			RPIEKKSYSRARRTRTKVGDA		RPIEKKSYSRARRTRTKVGDA	0.58	CPP	2476.12		cell-penetrating	0.8133333333333334
405 SRARRT 1			IEKKSYSRARRTRTKVGDAVK		IEKKSYSRARRTRTKVGDAVK	0.58	CPP	2450.13		cell-penetrating	0.82
406 RARRTR 1			EKKSYSRARRTRTKVGDAVKL		EKKSYSRARRTRTKVGDAVKL	0.58	CPP	2450.13		cell-penetrating	0.8666666666666667
407 ARRTRT 1			KKSYSRARRTRTKVGDAVKLA		KKSYSRARRTRTKVGDAVKLA	0.58	CPP	2392.09		cell-penetrating	0.9333333333333333
408 RRTRTK 1			KSYSRARRTRTKVGDAVKLAE		KSYSRARRTRTKVGDAVKLAE	0.58	CPP	2393.03		cell-penetrating	0.8533333333333334
409 RTRTKV 1			IEKKSYSRARRTRTKVGDAVKL		IEKKSYSRARRTRTKVGDAVKL	0.58	CPP	2563.31		cell-penetrating	0.88
410 TRTKVG 1			EKKSYSRARRTRTKVGDAVKLA		EKKSYSRARRTRTKVGDAVKLA	0.58	CPP	2521.22		cell-penetrating	0.9
411 RTKVGD 1			KKSYSRARRTRTKVGDAVKLAE		KKSYSRARRTRTKVGDAVKLAE	0.58	CPP	2521.22		cell-penetrating	0.88
446 TKTGTW 1			IEKKSYSRARRTRTKVGDAVKLA		IEKKSYSRARRTRTKVGDAVKLA	0.58	CPP	2634.40		cell-penetrating	0.8733333333333333
483 FLQPRE 1			EKKSYSRARRTRTKVGDAVKLAE		EKKSYSRARRTRTKVGDAVKLAE	0.58	CPP	2650.35		cell-penetrating	0.8266666666666667
484 LQPREL 1			KKSYSRARRTRTKVGDAVKLAEE		KKSYSRARRTRTKVGDAVKLAEE	0.58	CPP	2650.35		cell-penetrating	0.8266666666666667
485 QPRELR 1			DRPIEKKSYSRARRTRTKVGDAVK		DRPIEKKSYSRARRTRTKVGDAVK	0.58	CPP	2818.56		cell-penetrating	0.7866666666666666
486 PRELRG 1			PIEKKSYSRARRTRTKVGDAVKLA		PIEKKSYSRARRTRTKVGDAVKLA	0.58	CPP	2731.53		cell-penetrating	0.8
487 RELRGM 1			IEKKSYSRARRTRTKVGDAVKLAE		IEKKSYSRARRTRTKVGDAVKLAE	0.58	CPP	2763.53		cell-penetrating	0.76
516 GGRAKR 1			EKKSYSRARRTRTKVGDAVKLAEE		EKKSYSRARRTRTKVGDAVKLAEE	0.58	CPP	2779.48		cell-penetrating	0.7733333333333333
517 GRAKRY 1			DRPIEKKSYSRARRTRTKVGDAVKL		DRPIEKKSYSRARRTRTKVGDAVKL	0.58	CPP	2931.74		cell-penetrating	0.78
518 RAKRYS 1			IEKKSYSRARRTRTKVGDAVKLAEE		IEKKSYSRARRTRTKVGDAVKLAEE	0.58	CPP	2892.66		cell-penetrating	0.7066666666666667
520 KRYSSQ 1			DRPIEKKSYSRARRTRTKVGDAVKLA		DRPIEKKSYSRARRTRTKVGDAVKLA	0.58	CPP	3002.83		cell-penetrating	0.7733333333333333
521 RYSSQR 1			RPIEKKSYSRARRTRTKVGDAVKLAE		RPIEKKSYSRARRTRTKVGDAVKLAE	0.58	CPP	3016.86		cell-penetrating	0.7866666666666666
522 YSSQRQ 1			DRPIEKKSYSRARRTRTKVGDAVKLAE		DRPIEKKSYSRARRTRTKVGDAVKLAE	0.58	CPP	3131.96		cell-penetrating	0.7066666666666667
523 SSQRQR 1			RPIEKKSYSRARRTRTKVGDAVKLAEE		RPIEKKSYSRARRTRTKVGDAVKLAEE	0.58	CPP	3145.99		cell-penetrating	0.76
524 SQRQRP 1
525 QRQRPV 1
526 RQRPVP 1
672 QQVQPK 1
673 QVQPKP 1
679 SPPRRT 1
681 PRRTPQ 1
682 RRTPQP 1
683 RTPQPV 1
686 QPVTIK 1
687 PVTIKP 1
688 VTIKPP 1
casc3.txt 6 114
1 MADRRRQ 1
2 ADRRRQR 1
3 DRRRQRA 1
4 RRRQRAS 1
5 RRQRASQ 1
6 RQRASQD 1
49 PSQRGGR 1
50 SQRGGRT 1
51 QRGGRTG 1
55 RTGALHL 1
56 TGALHLR 1
57 GALHLRR 3
58 ALHLRRV 3
59 LHLRRVE 1
60 HLRRVES 1
61 LRRVESG 1
62 RRVESGG 1
110 NSKVELK 1
158 VENKVGK 1
159 ENKVGKK 1
160 NKVGKKG 1
163 GKKGPKH 1
164 KKGPKHL 1
176 RKNPAYI 1
180 AYIPRKG 1
181 YIPRKGL 1
182 IPRKGLF 1
184 RKGLFFE 1
201 EVRPKGR 1
202 VRPKGRQ 1
203 RPKGRQR 1
204 PKGRQRK 1
205 KGRQRKL 1
206 GRQRKLW 1
207 RQRKLWK 1
208 QRKLWKD 2
209 RKLWKDE 1
211 LWKDEGR 1
227 EQAPKSR 1
228 QAPKSRQ 1
229 APKSRQE 1
230 PKSRQEL 1
231 KSRQELI 1
233 RQELIAL 1
239 LYGYDIR 1
251 DDIKPRR 1
252 DIKPRRI 1
253 IKPRRIR 1
254 KPRRIRK 1
255 PRRIRKP 1
256 RRIRKPR 1
257 RIRKPRY 1
258 IRKPRYG 1
259 RKPRYGS 1
274 NGERLNK 1
275 GERLNKS 1
276 ERLNKSH 1
277 RLNKSHR 1
278 LNKSHRH 1
279 NKSHRHQ 1
280 KSHRHQG 1
282 HRHQGLG 1
283 RHQGLGG 1
293 PRTFINR 1
294 RTFINRN 1
317 GGFKEGR 1
318 GFKEGRA 1
319 FKEGRAG 1
320 KEGRAGF 1
321 EGRAGFR 1
323 RAGFRPV 1
338 RSGETVK 1
344 KHEISYR 1
346 EISYRSR 1
347 ISYRSRR 1
348 SYRSRRL 1
349 YRSRRLE 1
350 RSRRLEQ 1
351 SRRLEQT 1
352 RRLEQTS 1
396 DRPIEKK 1
397 RPIEKKS 1
400 EKKSYSR 1
401 KKSYSRA 1
402 KSYSRAR 1
403 SYSRARR 1
404 YSRARRT 1
405 SRARRTR 1
406 RARRTRT 1
407 ARRTRTK 1
408 RRTRTKV 1
409 RTRTKVG 1
410 TRTKVGD 1
411 RTKVGDA 1
483 FLQPREL 1
484 LQPRELR 1
485 QPRELRG 1
486 PRELRGM 1
487 RELRGMP 1
515 QGGRAKR 1
516 GGRAKRY 1
517 GRAKRYS 1
518 RAKRYSS 1
519 AKRYSSQ 1
520 KRYSSQR 1
521 RYSSQRQ 1
522 YSSQRQR 1
523 SSQRQRP 1
524 SQRQRPV 1
525 QRQRPVP 1
526 RQRPVPE 1
671 QQQVQPK 1
672 QQVQPKP 1
680 PPRRTPQ 1
681 PRRTPQP 1
682 RRTPQPV 1
683 RTPQPVT 1
685 PQPVTIK 1
686 QPVTIKP 1
casc3.txt 7 119
1 MADRRRQR 1
2 ADRRRQRA 1
3 DRRRQRAS 1
4 RRRQRASQ 1
5 RRQRASQD 1
6 RQRASQDT 1
48 LPSQRGGR 1
49 PSQRGGRT 1
54 GRTGALHL 1
55 RTGALHLR 1
56 TGALHLRR 1
57 GALHLRRV 1
58 ALHLRRVE 1
59 LHLRRVES 1
60 HLRRVESG 1
61 LRRVESGG 1
62 RRVESGGA 1
139 KSTVTGER 1
157 PVENKVGK 1
158 VENKVGKK 1
159 ENKVGKKG 1
160 NKVGKKGP 1
161 KVGKKGPK 3
162 VGKKGPKH 1
163 GKKGPKHL 1
164 KKGPKHLD 1
180 AYIPRKGL 1
181 YIPRKGLF 1
184 RKGLFFEH 1
200 EEVRPKGR 1
201 EVRPKGRQ 1
202 VRPKGRQR 1
203 RPKGRQRK 1
204 PKGRQRKL 1
205 KGRQRKLW 1
206 GRQRKLWK 1
207 RQRKLWKD 1
208 QRKLWKDE 1
209 RKLWKDEG 1
210 KLWKDEGR 1
211 LWKDEGRW 1
217 RWEHDKFR 1
227 EQAPKSRQ 1
228 QAPKSRQE 1
229 APKSRQEL 1
230 PKSRQELI 1
231 KSRQELIA 1
233 RQELIALY 1
251 DDIKPRRI 1
252 DIKPRRIR 2
253 IKPRRIRK 1
254 KPRRIRKP 1
255 PRRIRKPR 1
256 RRIRKPRY 1
257 RIRKPRYG 1
258 IRKPRYGS 1
273 WNGERLNK 1
275 GERLNKSH 1
276 ERLNKSHR 1
277 RLNKSHRH 1
278 LNKSHRHQ 1
279 NKSHRHQG 1
280 KSHRHQGL 1
282 HRHQGLGG 1
283 RHQGLGGT 1
292 PPRTFINR 1
293 PRTFINRN 1
294 RTFINRNA 1
320 KEGRAGFR 1
322 GRAGFRPV 1
323 RAGFRPVE 1
337 GRSGETVK 1
343 VKHEISYR 1
345 HEISYRSR 1
346 EISYRSRR 1
347 ISYRSRRL 1
348 SYRSRRLE 1
349 YRSRRLEQ 1
350 RSRRLEQT 1
351 SRRLEQTS 1
352 RRLEQTSV 1
353 RLEQTSVR 1
395 PDRPIEKK 1
396 DRPIEKKS 1
397 RPIEKKSY 1
399 IEKKSYSR 1
400 EKKSYSRA 1
401 KKSYSRAR 1
402 KSYSRARR 1
403 SYSRARRT 1
404 YSRARRTR 1
405 SRARRTRT 1
406 RARRTRTK 1
407 ARRTRTKV 1
408 RRTRTKVG 1
409 RTRTKVGD 1
410 TRTKVGDA 1
411 RTKVGDAV 1
413 KVGDAVKL 1
483 FLQPRELR 1
484 LQPRELRG 1
485 QPRELRGM 1
486 PRELRGMP 1
487 RELRGMPN 1
514 VQGGRAKR 1
515 QGGRAKRY 1
516 GGRAKRYS 1
517 GRAKRYSS 1
518 RAKRYSSQ 1
519 AKRYSSQR 1
520 KRYSSQRQ 1
521 RYSSQRQR 1
522 YSSQRQRP 1
523 SSQRQRPV 1
524 SQRQRPVP 1
525 QRQRPVPE 1
526 RQRPVPEP 1
670 AQQQVQPK 1
671 QQQVQPKP 1
681 PRRTPQPV 1
682 RRTPQPVT 1
683 RTPQPVTI 1
684 TPQPVTIK 1
casc3.txt 8 123
1 MADRRRQRA 1
2 ADRRRQRAS 1
3 DRRRQRASQ 1
4 RRRQRASQD 1
5 RRQRASQDT 1
47 SLPSQRGGR 1
48 LPSQRGGRT 1
52 RGGRTGALH 1
54 GRTGALHLR 1
55 RTGALHLRR 3
56 TGALHLRRV 1
57 GALHLRRVE 1
58 ALHLRRVES 1
59 LHLRRVESG 1
60 HLRRVESGG 1
61 LRRVESGGA 1
62 RRVESGGAK 1
139 KSTVTGERQ 1
157 PVENKVGKK 1
158 VENKVGKKG 1
159 ENKVGKKGP 1
160 NKVGKKGPK 1
161 KVGKKGPKH 1
162 VGKKGPKHL 1
176 RKNPAYIPR 1
180 AYIPRKGLF 1
182 IPRKGLFFE 1
199 EEEVRPKGR 1
200 EEVRPKGRQ 1
201 EVRPKGRQR 1
202 VRPKGRQRK 1
203 RPKGRQRKL 1
204 PKGRQRKLW 2
205 KGRQRKLWK 1
206 GRQRKLWKD 2
207 RQRKLWKDE 2
208 QRKLWKDEG 1
209 RKLWKDEGR 2
210 KLWKDEGRW 1
216 GRWEHDKFR 1
228 QAPKSRQEL 1
229 APKSRQELI 1
230 PKSRQELIA 1
231 KSRQELIAL 1
233 RQELIALYG 1
237 IALYGYDIR 1
250 PDDIKPRRI 1
251 DDIKPRRIR 2
252 DIKPRRIRK 2
253 IKPRRIRKP 1
254 KPRRIRKPR 1
255 PRRIRKPRY 1
256 RRIRKPRYG 1
257 RIRKPRYGS 1
258 IRKPRYGSP 1
275 GERLNKSHR 1
276 ERLNKSHRH 1
277 RLNKSHRHQ 1
278 LNKSHRHQG 1
279 NKSHRHQGL 1
280 KSHRHQGLG 1
283 RHQGLGGTL 1
291 LPPRTFINR 1
294 RTFINRNAA 1
315 RSGGFKEGR 1
319 FKEGRAGFR 1
320 KEGRAGFRP 1
344 KHEISYRSR 1
345 HEISYRSRR 1
346 EISYRSRRL 1
347 ISYRSRRLE 1
348 SYRSRRLEQ 1
349 YRSRRLEQT 1
350 RSRRLEQTS 1
351 SRRLEQTSV 1
352 RRLEQTSVR 1
396 DRPIEKKSY 1
397 RPIEKKSYS 1
398 PIEKKSYSR 1
399 IEKKSYSRA 1
400 EKKSYSRAR 1
401 KKSYSRARR 1
402 KSYSRARRT 1
403 SYSRARRTR 1
404 YSRARRTRT 1
405 SRARRTRTK 1
406 RARRTRTKV 1
407 ARRTRTKVG 2
408 RRTRTKVGD 1
409 RTRTKVGDA 1
410 TRTKVGDAV 1
411 RTKVGDAVK 1
412 TKVGDAVKL 1
482 SFLQPRELR 1
483 FLQPRELRG 1
484 LQPRELRGM 1
485 QPRELRGMP 1
487 RELRGMPNH 1
513 GVQGGRAKR 1
514 VQGGRAKRY 1
515 QGGRAKRYS 1
516 GGRAKRYSS 1
517 GRAKRYSSQ 1
518 RAKRYSSQR 2
519 AKRYSSQRQ 1
520 KRYSSQRQR 1
521 RYSSQRQRP 1
522 YSSQRQRPV 1
523 SSQRQRPVP 1
1 MADRRRQRAS 1
55 RTGALHLRRV 3
56 TGALHLRRVE 1
57 GALHLRRVES 1
58 ALHLRRVESG 1
59 LHLRRVESGG 1
60 HLRRVESGGA 1
61 LRRVESGGAK 1
62 RRVESGGAKS 1
156 EPVENKVGKK 1
157 PVENKVGKKG 1
158 VENKVGKKGP 1
159 ENKVGKKGPK 1
160 NKVGKKGPKH 1
161 KVGKKGPKHL 1
162 VGKKGPKHLD 1
176 RKNPAYIPRK 1
198 QEEEVRPKGR 1
199 EEEVRPKGRQ 1
200 EEVRPKGRQR 1
201 EVRPKGRQRK 2
202 VRPKGRQRKL 1
203 RPKGRQRKLW 1
204 PKGRQRKLWK 1
205 KGRQRKLWKD 2
206 GRQRKLWKDE 2
207 RQRKLWKDEG 2
208 QRKLWKDEGR 2
209 RKLWKDEGRW 2
210 KLWKDEGRWE 1
228 QAPKSRQELI 1
229 APKSRQELIA 1
230 PKSRQELIAL 1
231 KSRQELIALY 1
233 RQELIALYGY 1
236 LIALYGYDIR 1
250 PDDIKPRRIR 1
251 DDIKPRRIRK 2
252 DIKPRRIRKP 2
253 IKPRRIRKPR 1
254 KPRRIRKPRY 1
255 PRRIRKPRYG 1
256 RRIRKPRYGS 1
257 RIRKPRYGSP 1
274 NGERLNKSHR 1
275 GERLNKSHRH 1
276 ERLNKSHRHQ 1
277 RLNKSHRHQG 1
278 LNKSHRHQGL 1
279 NKSHRHQGLG 1
280 KSHRHQGLGG 1
283 RHQGLGGTLP 1
346 EISYRSRRLE 1
347 ISYRSRRLEQ 1
348 SYRSRRLEQT 1
349 YRSRRLEQTS 1
350 RSRRLEQTSV 1
351 SRRLEQTSVR 1
352 RRLEQTSVRD 1
397 RPIEKKSYSR 1
398 PIEKKSYSRA 1
399 IEKKSYSRAR 1
400 EKKSYSRARR 1
401 KKSYSRARRT 2
402 KSYSRARRTR 1
403 SYSRARRTRT 1
404 YSRARRTRTK 1
405 SRARRTRTKV 1
406 RARRTRTKVG 1
407 ARRTRTKVGD 3
408 RRTRTKVGDA 3
409 RTRTKVGDAV 1
410 TRTKVGDAVK 1
411 RTKVGDAVKL 1
481 PSFLQPRELR 1
482 SFLQPRELRG 1
483 FLQPRELRGM 1
484 LQPRELRGMP 1
487 RELRGMPNHI 1
512 MGVQGGRAKR 1
513 GVQGGRAKRY 1
514 VQGGRAKRYS 1
515 QGGRAKRYSS 1
516 GGRAKRYSSQ 1
517 GRAKRYSSQR 1
518 RAKRYSSQRQ 2
519 AKRYSSQRQR 2
520 KRYSSQRQRP 1
521 RYSSQRQRPV 1
522 YSSQRQRPVP 1
523 SSQRQRPVPE 1
681 PRRTPQPVTI 1
682 RRTPQPVTIK 1
683 RTPQPVTIKP 1
casc3.txt 10 112
1 MADRRRQRASQ 1
2 ADRRRQRASQD 1
3 DRRRQRASQDT 1
4 RRRQRASQDTE 1
5 RRQRASQDTED 1
50 SQRGGRTGALH 1
51 QRGGRTGALHL 1
52 RGGRTGALHLR 3
53 GGRTGALHLRR 3
54 GRTGALHLRRV 1
55 RTGALHLRRVE 1
56 TGALHLRRVES 1
57 GALHLRRVESG 1
58 ALHLRRVESGG 1
59 LHLRRVESGGA 1
60 HLRRVESGGAK 1
61 LRRVESGGAKS 1
156 EPVENKVGKKG 1
158 VENKVGKKGPK 1
159 ENKVGKKGPKH 1
160 NKVGKKGPKHL 1
161 KVGKKGPKHLD 1
175 DRKNPAYIPRK 1
176 RKNPAYIPRKG 1
177 KNPAYIPRKGL 1
184 RKGLFFEHDLR 1
198 QEEEVRPKGRQ 1
199 EEEVRPKGRQR 1
200 EEVRPKGRQRK 1
201 EVRPKGRQRKL 2
202 VRPKGRQRKLW 1
203 RPKGRQRKLWK 1
204 PKGRQRKLWKD 2
205 KGRQRKLWKDE 2
206 GRQRKLWKDEG 2
207 RQRKLWKDEGR 2
208 QRKLWKDEGRW 2
209 RKLWKDEGRWE 2
228 QAPKSRQELIA 1
229 APKSRQELIAL 1
230 PKSRQELIALY 1
231 KSRQELIALYG 1
249 NPDDIKPRRIR 1
250 PDDIKPRRIRK 2
251 DDIKPRRIRKP 2
252 DIKPRRIRKPR 1
253 IKPRRIRKPRY 1
254 KPRRIRKPRYG 1
255 PRRIRKPRYGS 1
256 RRIRKPRYGSP 1
257 RIRKPRYGSPP 1
259 RKPRYGSPPQR 1
273 WNGERLNKSHR 1
274 NGERLNKSHRH 1
275 GERLNKSHRHQ 1
276 ERLNKSHRHQG 1
277 RLNKSHRHQGL 1
278 LNKSHRHQGLG 1
280 KSHRHQGLGGT 1
289 GTLPPRTFINR 1
290 TLPPRTFINRN 1
294 RTFINRNAAGT 1
319 FKEGRAGFRPV 1
320 KEGRAGFRPVE 1
342 TVKHEISYRSR 1
343 VKHEISYRSRR 1
344 KHEISYRSRRL 1
345 HEISYRSRRLE 1
346 EISYRSRRLEQ 1
347 ISYRSRRLEQT 1
348 SYRSRRLEQTS 1
349 YRSRRLEQTSV 1
350 RSRRLEQTSVR 1
351 SRRLEQTSVRD 1
352 RRLEQTSVRDP 1
396 DRPIEKKSYSR 1
397 RPIEKKSYSRA 1
398 PIEKKSYSRAR 1
399 IEKKSYSRARR 2
400 EKKSYSRARRT 1
401 KKSYSRARRTR 1
402 KSYSRARRTRT 1
403 SYSRARRTRTK 1
404 YSRARRTRTKV 1
405 SRARRTRTKVG 2
406 RARRTRTKVGD 1
407 ARRTRTKVGDA 3
408 RRTRTKVGDAV 1
409 RTRTKVGDAVK 1
410 TRTKVGDAVKL 1
411 RTKVGDAVKLA 1
480 QPSFLQPRELR 1
482 SFLQPRELRGM 1
483 FLQPRELRGMP 1
484 LQPRELRGMPN 1
487 RELRGMPNHIH 1
508 RMEEMGVQGGR 1
511 EMGVQGGRAKR 1
512 MGVQGGRAKRY 1
513 GVQGGRAKRYS 1
514 VQGGRAKRYSS 1
515 QGGRAKRYSSQ 1
516 GGRAKRYSSQR 1
517 GRAKRYSSQRQ 1
518 RAKRYSSQRQR 1
519 AKRYSSQRQRP 1
520 KRYSSQRQRPV 1
521 RYSSQRQRPVP 1
680 PPRRTPQPVTI 1
681 PRRTPQPVTIK 1
682 RRTPQPVTIKP 1
683 RTPQPVTIKPP 1
casc3.txt 11 112
1 MADRRRQRASQD 1
2 ADRRRQRASQDT 1
3 DRRRQRASQDTE 1
4 RRRQRASQDTED 1
49 PSQRGGRTGALH 1
50 SQRGGRTGALHL 1
51 QRGGRTGALHLR 3
52 RGGRTGALHLRR 3
53 GGRTGALHLRRV 1
54 GRTGALHLRRVE 1
55 RTGALHLRRVES 1
56 TGALHLRRVESG 1
57 GALHLRRVESGG 1
58 ALHLRRVESGGA 1
59 LHLRRVESGGAK 1
60 HLRRVESGGAKS 1
62 RRVESGGAKSAE 1
157 PVENKVGKKGPK 1
158 VENKVGKKGPKH 1
159 ENKVGKKGPKHL 1
160 NKVGKKGPKHLD 1
161 KVGKKGPKHLDD 1
174 EDRKNPAYIPRK 1
176 RKNPAYIPRKGL 1
183 PRKGLFFEHDLR 1
184 RKGLFFEHDLRG 1
198 QEEEVRPKGRQR 1
199 EEEVRPKGRQRK 1
200 EEVRPKGRQRKL 1
201 EVRPKGRQRKLW 2
202 VRPKGRQRKLWK 1
203 RPKGRQRKLWKD 2
204 PKGRQRKLWKDE 2
205 KGRQRKLWKDEG 2
206 GRQRKLWKDEGR 2
207 RQRKLWKDEGRW 2
208 QRKLWKDEGRWE 2
209 RKLWKDEGRWEH 1
222 KFREDEQAPKSR 1
228 QAPKSRQELIAL 1
229 APKSRQELIALY 1
230 PKSRQELIALYG 1
231 KSRQELIALYGY 1
248 HNPDDIKPRRIR 1
249 NPDDIKPRRIRK 1
250 PDDIKPRRIRKP 1
251 DDIKPRRIRKPR 2
252 DIKPRRIRKPRY 2
253 IKPRRIRKPRYG 1
254 KPRRIRKPRYGS 1
255 PRRIRKPRYGSP 1
256 RRIRKPRYGSPP 1
257 RIRKPRYGSPPQ 1
258 IRKPRYGSPPQR 1
273 WNGERLNKSHRH 1
274 NGERLNKSHRHQ 1
275 GERLNKSHRHQG 1
276 ERLNKSHRHQGL 1
277 RLNKSHRHQGLG 1
278 LNKSHRHQGLGG 1
279 NKSHRHQGLGGT 1
280 KSHRHQGLGGTL 1
283 RHQGLGGTLPPR 1
320 KEGRAGFRPVEA 1
342 TVKHEISYRSRR 1
343 VKHEISYRSRRL 1
344 KHEISYRSRRLE 1
345 HEISYRSRRLEQ 1
346 EISYRSRRLEQT 1
347 ISYRSRRLEQTS 1
348 SYRSRRLEQTSV 1
349 YRSRRLEQTSVR 1
350 RSRRLEQTSVRD 1
351 SRRLEQTSVRDP 1
352 RRLEQTSVRDPS 1
396 DRPIEKKSYSRA 1
397 RPIEKKSYSRAR 1
398 PIEKKSYSRARR 1
399 IEKKSYSRARRT 1
400 EKKSYSRARRTR 1
401 KKSYSRARRTRT 2
402 KSYSRARRTRTK 2
403 SYSRARRTRTKV 1
404 YSRARRTRTKVG 1
405 SRARRTRTKVGD 1
406 RARRTRTKVGDA 3
407 ARRTRTKVGDAV 3
408 RRTRTKVGDAVK 3
409 RTRTKVGDAVKL 3
410 TRTKVGDAVKLA 1
411 RTKVGDAVKLAE 1
479 GQPSFLQPRELR 1
480 QPSFLQPRELRG 1
507 NRMEEMGVQGGR 1
508 RMEEMGVQGGRA 1
510 EEMGVQGGRAKR 1
511 EMGVQGGRAKRY 1
512 MGVQGGRAKRYS 1
513 GVQGGRAKRYSS 1
514 VQGGRAKRYSSQ 1
515 QGGRAKRYSSQR 3
516 GGRAKRYSSQRQ 3
517 GRAKRYSSQRQR 1
518 RAKRYSSQRQRP 2
519 AKRYSSQRQRPV 1
520 KRYSSQRQRPVP 1
521 RYSSQRQRPVPE 1
672 QQVQPKPSPPRR 1
673 QVQPKPSPPRRT 1
680 PPRRTPQPVTIK 1
681 PRRTPQPVTIKP 1
682 RRTPQPVTIKPP 1
casc3.txt 12 112
1 MADRRRQRASQDT 1
2 ADRRRQRASQDTE 1
3 DRRRQRASQDTED 1
4 RRRQRASQDTEDE 1
48 LPSQRGGRTGALH 1
49 PSQRGGRTGALHL 1
50 SQRGGRTGALHLR 1
51 QRGGRTGALHLRR 3
52 RGGRTGALHLRRV 3
53 GGRTGALHLRRVE 1
54 GRTGALHLRRVES 1
55 RTGALHLRRVESG 1
56 TGALHLRRVESGG 1
58 ALHLRRVESGGAK 1
59 LHLRRVESGGAKS 1
60 HLRRVESGGAKSA 1
61 LRRVESGGAKSAE 1
156 EPVENKVGKKGPK 1
157 PVENKVGKKGPKH 1
158 VENKVGKKGPKHL 1
159 ENKVGKKGPKHLD 1
175 DRKNPAYIPRKGL 1
176 RKNPAYIPRKGLF 1
182 IPRKGLFFEHDLR 1
184 RKGLFFEHDLRGQ 1
197 TQEEEVRPKGRQR 1
198 QEEEVRPKGRQRK 1
199 EEEVRPKGRQRKL 1
200 EEVRPKGRQRKLW 1
201 EVRPKGRQRKLWK 2
202 VRPKGRQRKLWKD 2
203 RPKGRQRKLWKDE 2
204 PKGRQRKLWKDEG 2
205 KGRQRKLWKDEGR 2
206 GRQRKLWKDEGRW 2
207 RQRKLWKDEGRWE 2
208 QRKLWKDEGRWEH 1
222 KFREDEQAPKSRQ 1
228 QAPKSRQELIALY 1
229 APKSRQELIALYG 1
230 PKSRQELIALYGY 1
233 RQELIALYGYDIR 1
247 AHNPDDIKPRRIR 1
248 HNPDDIKPRRIRK 1
249 NPDDIKPRRIRKP 1
250 PDDIKPRRIRKPR 2
251 DDIKPRRIRKPRY 2
252 DIKPRRIRKPRYG 2
253 IKPRRIRKPRYGS 1
254 KPRRIRKPRYGSP 1
255 PRRIRKPRYGSPP 1
256 RRIRKPRYGSPPQ 1
257 RIRKPRYGSPPQR 1
258 IRKPRYGSPPQRD 1
273 WNGERLNKSHRHQ 1
274 NGERLNKSHRHQG 1
275 GERLNKSHRHQGL 1
276 ERLNKSHRHQGLG 1
277 RLNKSHRHQGLGG 1
278 LNKSHRHQGLGGT 1
279 NKSHRHQGLGGTL 1
280 KSHRHQGLGGTLP 1
282 HRHQGLGGTLPPR 1
283 RHQGLGGTLPPRT 1
287 LGGTLPPRTFINR 1
294 RTFINRNAAGTGR 1
311 RNYSRSGGFKEGR 1
315 RSGGFKEGRAGFR 1
341 ETVKHEISYRSRR 1
342 TVKHEISYRSRRL 1
343 VKHEISYRSRRLE 1
344 KHEISYRSRRLEQ 1
345 HEISYRSRRLEQT 1
346 EISYRSRRLEQTS 1
347 ISYRSRRLEQTSV 1
348 SYRSRRLEQTSVR 1
349 YRSRRLEQTSVRD 1
350 RSRRLEQTSVRDP 1
351 SRRLEQTSVRDPS 1
352 RRLEQTSVRDPSP 1
396 DRPIEKKSYSRAR 1
397 RPIEKKSYSRARR 2
398 PIEKKSYSRARRT 1
399 IEKKSYSRARRTR 2
400 EKKSYSRARRTRT 1
401 KKSYSRARRTRTK 2
402 KSYSRARRTRTKV 1
403 SYSRARRTRTKVG 1
404 YSRARRTRTKVGD 1
405 SRARRTRTKVGDA 3
406 RARRTRTKVGDAV 3
407 ARRTRTKVGDAVK 3
408 RRTRTKVGDAVKL 3
409 RTRTKVGDAVKLA 3
410 TRTKVGDAVKLAE 1
484 LQPRELRGMPNHI 1
507 NRMEEMGVQGGRA 1
508 RMEEMGVQGGRAK 1
509 MEEMGVQGGRAKR 1
510 EEMGVQGGRAKRY 1
511 EMGVQGGRAKRYS 1
512 MGVQGGRAKRYSS 1
513 GVQGGRAKRYSSQ 1
514 VQGGRAKRYSSQR 1
515 QGGRAKRYSSQRQ 3
516 GGRAKRYSSQRQR 1
517 GRAKRYSSQRQRP 1
518 RAKRYSSQRQRPV 1
519 AKRYSSQRQRPVP 1
520 KRYSSQRQRPVPE 1
521 RYSSQRQRPVPEP 1
671 QQQVQPKPSPPRR 1
672 QQVQPKPSPPRRT 1
679 SPPRRTPQPVTIK 1
680 PPRRTPQPVTIKP 1
681 PRRTPQPVTIKPP 1
682 RRTPQPVTIKPPP 1
casc3.txt 13 117
1 MADRRRQRASQDTE 1
2 ADRRRQRASQDTED 1
48 LPSQRGGRTGALHL 1
49 PSQRGGRTGALHLR 1
50 SQRGGRTGALHLRR 3
51 QRGGRTGALHLRRV 3
52 RGGRTGALHLRRVE 1
53 GGRTGALHLRRVES 1
54 GRTGALHLRRVESG 1
55 RTGALHLRRVESGG 1
57 GALHLRRVESGGAK 1
58 ALHLRRVESGGAKS 1
59 LHLRRVESGGAKSA 1
60 HLRRVESGGAKSAE 1
155 TEPVENKVGKKGPK 1
156 EPVENKVGKKGPKH 1
157 PVENKVGKKGPKHL 1
158 VENKVGKKGPKHLD 1
174 EDRKNPAYIPRKGL 1
181 YIPRKGLFFEHDLR 1
182 IPRKGLFFEHDLRG 1
183 PRKGLFFEHDLRGQ 1
184 RKGLFFEHDLRGQT 1
194 RGQTQEEEVRPKGR 1
196 QTQEEEVRPKGRQR 1
197 TQEEEVRPKGRQRK 1
198 QEEEVRPKGRQRKL 1
199 EEEVRPKGRQRKLW 1
200 EEVRPKGRQRKLWK 2
201 EVRPKGRQRKLWKD 2
202 VRPKGRQRKLWKDE 2
203 RPKGRQRKLWKDEG 2
204 PKGRQRKLWKDEGR 2
205 KGRQRKLWKDEGRW 2
206 GRQRKLWKDEGRWE 2
207 RQRKLWKDEGRWEH 2
209 RKLWKDEGRWEHDK 1
228 QAPKSRQELIALYG 1
232 SRQELIALYGYDIR 1
233 RQELIALYGYDIRS 1
247 AHNPDDIKPRRIRK 1
248 HNPDDIKPRRIRKP 1
249 NPDDIKPRRIRKPR 1
250 PDDIKPRRIRKPRY 1
251 DDIKPRRIRKPRYG 1
252 DIKPRRIRKPRYGS 1
253 IKPRRIRKPRYGSP 1
254 KPRRIRKPRYGSPP 1
255 PRRIRKPRYGSPPQ 1
256 RRIRKPRYGSPPQR 1
257 RIRKPRYGSPPQRD 1
273 WNGERLNKSHRHQG 1
274 NGERLNKSHRHQGL 1
275 GERLNKSHRHQGLG 1
276 ERLNKSHRHQGLGG 1
277 RLNKSHRHQGLGGT 1
278 LNKSHRHQGLGGTL 1
282 HRHQGLGGTLPPRT 1
283 RHQGLGGTLPPRTF 1
286 GLGGTLPPRTFINR 1
293 PRTFINRNAAGTGR 1
294 RTFINRNAAGTGRM 1
340 GETVKHEISYRSRR 1
341 ETVKHEISYRSRRL 1
342 TVKHEISYRSRRLE 1
343 VKHEISYRSRRLEQ 1
344 KHEISYRSRRLEQT 1
345 HEISYRSRRLEQTS 1
346 EISYRSRRLEQTSV 1
347 ISYRSRRLEQTSVR 1
348 SYRSRRLEQTSVRD 1
349 YRSRRLEQTSVRDP 1
350 RSRRLEQTSVRDPS 1
351 SRRLEQTSVRDPSP 1
395 PDRPIEKKSYSRAR 1
396 DRPIEKKSYSRARR 1
397 RPIEKKSYSRARRT 1
398 PIEKKSYSRARRTR 1
399 IEKKSYSRARRTRT 2
400 EKKSYSRARRTRTK 1
401 KKSYSRARRTRTKV 2
402 KSYSRARRTRTKVG 1
403 SYSRARRTRTKVGD 1
404 YSRARRTRTKVGDA 3
405 SRARRTRTKVGDAV 3
406 RARRTRTKVGDAVK 3
407 ARRTRTKVGDAVKL 3
408 RRTRTKVGDAVKLA 3
409 RTRTKVGDAVKLAE 1
484 LQPRELRGMPNHIH 1
505 QFNRMEEMGVQGGR 1
507 NRMEEMGVQGGRAK 1
508 RMEEMGVQGGRAKR 1
509 MEEMGVQGGRAKRY 1
510 EEMGVQGGRAKRYS 1
511 EMGVQGGRAKRYSS 1
512 MGVQGGRAKRYSSQ 1
513 GVQGGRAKRYSSQR 1
514 VQGGRAKRYSSQRQ 1
515 QGGRAKRYSSQRQR 1
516 GGRAKRYSSQRQRP 1
517 GRAKRYSSQRQRPV 1
518 RAKRYSSQRQRPVP 1
519 AKRYSSQRQRPVPE 1
520 KRYSSQRQRPVPEP 1
670 AQQQVQPKPSPPRR 1
671 QQQVQPKPSPPRRT 1
casc3.txt 14 107
1 MADRRRQRASQDTED 1
47 SLPSQRGGRTGALHL 1
48 LPSQRGGRTGALHLR 1
49 PSQRGGRTGALHLRR 1
50 SQRGGRTGALHLRRV 1
51 QRGGRTGALHLRRVE 1
52 RGGRTGALHLRRVES 1
53 GGRTGALHLRRVESG 1
54 GRTGALHLRRVESGG 1
55 RTGALHLRRVESGGA 1
56 TGALHLRRVESGGAK 1
57 GALHLRRVESGGAKS 1
58 ALHLRRVESGGAKSA 1
59 LHLRRVESGGAKSAE 1
154 STEPVENKVGKKGPK 1
155 TEPVENKVGKKGPKH 1
156 EPVENKVGKKGPKHL 1
182 IPRKGLFFEHDLRGQ 1
183 PRKGLFFEHDLRGQT 1
184 RKGLFFEHDLRGQTQ 1
193 LRGQTQEEEVRPKGR 1
194 RGQTQEEEVRPKGRQ 1
195 GQTQEEEVRPKGRQR 1
196 QTQEEEVRPKGRQRK 1
197 TQEEEVRPKGRQRKL 1
198 QEEEVRPKGRQRKLW 1
199 EEEVRPKGRQRKLWK 2
200 EEVRPKGRQRKLWKD 2
201 EVRPKGRQRKLWKDE 2
202 VRPKGRQRKLWKDEG 2
203 RPKGRQRKLWKDEGR 2
204 PKGRQRKLWKDEGRW 2
205 KGRQRKLWKDEGRWE 2
206 GRQRKLWKDEGRWEH 1
207 RQRKLWKDEGRWEHD 1
208 QRKLWKDEGRWEHDK 1
209 RKLWKDEGRWEHDKF 1
210 KLWKDEGRWEHDKFR 1
228 QAPKSRQELIALYGY 1
231 KSRQELIALYGYDIR 1
233 RQELIALYGYDIRSA 1
244 IRSAHNPDDIKPRRI 1
245 RSAHNPDDIKPRRIR 1
246 SAHNPDDIKPRRIRK 1
247 AHNPDDIKPRRIRKP 1
248 HNPDDIKPRRIRKPR 1
249 NPDDIKPRRIRKPRY 1
250 PDDIKPRRIRKPRYG 1
251 DDIKPRRIRKPRYGS 1
252 DIKPRRIRKPRYGSP 1
253 IKPRRIRKPRYGSPP 1
254 KPRRIRKPRYGSPPQ 1
255 PRRIRKPRYGSPPQR 1
256 RRIRKPRYGSPPQRD 1
257 RIRKPRYGSPPQRDP 1
273 WNGERLNKSHRHQGL 1
274 NGERLNKSHRHQGLG 1
275 GERLNKSHRHQGLGG 1
276 ERLNKSHRHQGLGGT 1
277 RLNKSHRHQGLGGTL 1
280 KSHRHQGLGGTLPPR 1
283 RHQGLGGTLPPRTFI 1
285 QGLGGTLPPRTFINR 1
294 RTFINRNAAGTGRMS 1
338 RSGETVKHEISYRSR 1
339 SGETVKHEISYRSRR 1
340 GETVKHEISYRSRRL 1
341 ETVKHEISYRSRRLE 1
342 TVKHEISYRSRRLEQ 1
343 VKHEISYRSRRLEQT 1
344 KHEISYRSRRLEQTS 1
345 HEISYRSRRLEQTSV 1
346 EISYRSRRLEQTSVR 1
347 ISYRSRRLEQTSVRD 1
348 SYRSRRLEQTSVRDP 1
349 YRSRRLEQTSVRDPS 1
350 RSRRLEQTSVRDPSP 1
395 PDRPIEKKSYSRARR 1
396 DRPIEKKSYSRARRT 1
397 RPIEKKSYSRARRTR 2
398 PIEKKSYSRARRTRT 1
399 IEKKSYSRARRTRTK 2
400 EKKSYSRARRTRTKV 2
401 KKSYSRARRTRTKVG 2
402 KSYSRARRTRTKVGD 1
403 SYSRARRTRTKVGDA 1
404 YSRARRTRTKVGDAV 1
405 SRARRTRTKVGDAVK 3
406 RARRTRTKVGDAVKL 3
407 ARRTRTKVGDAVKLA 3
408 RRTRTKVGDAVKLAE 3
409 RTRTKVGDAVKLAEE 1
506 FNRMEEMGVQGGRAK 1
507 NRMEEMGVQGGRAKR 1
508 RMEEMGVQGGRAKRY 1
509 MEEMGVQGGRAKRYS 1
510 EEMGVQGGRAKRYSS 1
511 EMGVQGGRAKRYSSQ 1
512 MGVQGGRAKRYSSQR 1
513 GVQGGRAKRYSSQRQ 1
514 VQGGRAKRYSSQRQR 3
515 QGGRAKRYSSQRQRP 1
516 GGRAKRYSSQRQRPV 1
517 GRAKRYSSQRQRPVP 1
518 RAKRYSSQRQRPVPE 1
519 AKRYSSQRQRPVPEP 1
670 AQQQVQPKPSPPRRT 1
671 QQQVQPKPSPPRRTP 1
672 QQVQPKPSPPRRTPQ 1
677 KPSPPRRTPQPVTIK 1
casc3.txt 15 110
47 SLPSQRGGRTGALHLR 1
48 LPSQRGGRTGALHLRR 1
49 PSQRGGRTGALHLRRV 1
50 SQRGGRTGALHLRRVE 1
51 QRGGRTGALHLRRVES 1
52 RGGRTGALHLRRVESG 1
54 GRTGALHLRRVESGGA 1
55 RTGALHLRRVESGGAK 1
56 TGALHLRRVESGGAKS 1
58 ALHLRRVESGGAKSAE 1
155 TEPVENKVGKKGPKHL 1
181 YIPRKGLFFEHDLRGQ 1
182 IPRKGLFFEHDLRGQT 1
183 PRKGLFFEHDLRGQTQ 1
192 DLRGQTQEEEVRPKGR 1
193 LRGQTQEEEVRPKGRQ 1
194 RGQTQEEEVRPKGRQR 1
195 GQTQEEEVRPKGRQRK 1
196 QTQEEEVRPKGRQRKL 1
197 TQEEEVRPKGRQRKLW 1
198 QEEEVRPKGRQRKLWK 2
199 EEEVRPKGRQRKLWKD 1
200 EEVRPKGRQRKLWKDE 1
201 EVRPKGRQRKLWKDEG 1
202 VRPKGRQRKLWKDEGR 2
203 RPKGRQRKLWKDEGRW 2
204 PKGRQRKLWKDEGRWE 2
205 KGRQRKLWKDEGRWEH 2
206 GRQRKLWKDEGRWEHD 1
207 RQRKLWKDEGRWEHDK 2
208 QRKLWKDEGRWEHDKF 1
209 RKLWKDEGRWEHDKFR 1
230 PKSRQELIALYGYDIR 1
231 KSRQELIALYGYDIRS 1
244 IRSAHNPDDIKPRRIR 1
245 RSAHNPDDIKPRRIRK 1
247 AHNPDDIKPRRIRKPR 1
248 HNPDDIKPRRIRKPRY 1
249 NPDDIKPRRIRKPRYG 1
250 PDDIKPRRIRKPRYGS 1
251 DDIKPRRIRKPRYGSP 1
252 DIKPRRIRKPRYGSPP 1
253 IKPRRIRKPRYGSPPQ 1
254 KPRRIRKPRYGSPPQR 1
255 PRRIRKPRYGSPPQRD 1
256 RRIRKPRYGSPPQRDP 1
273 WNGERLNKSHRHQGLG 1
274 NGERLNKSHRHQGLGG 1
275 GERLNKSHRHQGLGGT 1
276 ERLNKSHRHQGLGGTL 1
277 RLNKSHRHQGLGGTLP 1
280 KSHRHQGLGGTLPPRT 1
282 HRHQGLGGTLPPRTFI 1
283 RHQGLGGTLPPRTFIN 1
284 HQGLGGTLPPRTFINR 1
337 GRSGETVKHEISYRSR 1
338 RSGETVKHEISYRSRR 1
339 SGETVKHEISYRSRRL 1
340 GETVKHEISYRSRRLE 1
341 ETVKHEISYRSRRLEQ 1
342 TVKHEISYRSRRLEQT 1
343 VKHEISYRSRRLEQTS 1
344 KHEISYRSRRLEQTSV 1
345 HEISYRSRRLEQTSVR 1
346 EISYRSRRLEQTSVRD 1
347 ISYRSRRLEQTSVRDP 1
348 SYRSRRLEQTSVRDPS 1
349 YRSRRLEQTSVRDPSP 1
350 RSRRLEQTSVRDPSPE 1
394 PPDRPIEKKSYSRARR 1
395 PDRPIEKKSYSRARRT 1
396 DRPIEKKSYSRARRTR 2
397 RPIEKKSYSRARRTRT 2
398 PIEKKSYSRARRTRTK 2
399 IEKKSYSRARRTRTKV 2
400 EKKSYSRARRTRTKVG 3
401 KKSYSRARRTRTKVGD 1
402 KSYSRARRTRTKVGDA 3
403 SYSRARRTRTKVGDAV 1
404 YSRARRTRTKVGDAVK 3
405 SRARRTRTKVGDAVKL 3
406 RARRTRTKVGDAVKLA 3
407 ARRTRTKVGDAVKLAE 3
408 RRTRTKVGDAVKLAEE 1
409 RTRTKVGDAVKLAEEV 1
505 QFNRMEEMGVQGGRAK 1
506 FNRMEEMGVQGGRAKR 1
507 NRMEEMGVQGGRAKRY 1
508 RMEEMGVQGGRAKRYS 1
510 EEMGVQGGRAKRYSSQ 1
511 EMGVQGGRAKRYSSQR 1
512 MGVQGGRAKRYSSQRQ 1
513 GVQGGRAKRYSSQRQR 1
514 VQGGRAKRYSSQRQRP 1
515 QGGRAKRYSSQRQRPV 1
516 GGRAKRYSSQRQRPVP 1
517 GRAKRYSSQRQRPVPE 1
518 RAKRYSSQRQRPVPEP 1
671 QQQVQPKPSPPRRTPQ 1
casc3.txt 16 99
46 GSLPSQRGGRTGALHLR 1
47 SLPSQRGGRTGALHLRR 1
48 LPSQRGGRTGALHLRRV 1
49 PSQRGGRTGALHLRRVE 1
50 SQRGGRTGALHLRRVES 1
51 QRGGRTGALHLRRVESG 1
52 RGGRTGALHLRRVESGG 1
54 GRTGALHLRRVESGGAK 1
55 RTGALHLRRVESGGAKS 1
57 GALHLRRVESGGAKSAE 1
181 YIPRKGLFFEHDLRGQT 1
182 IPRKGLFFEHDLRGQTQ 1
192 DLRGQTQEEEVRPKGRQ 1
193 LRGQTQEEEVRPKGRQR 1
194 RGQTQEEEVRPKGRQRK 1
195 GQTQEEEVRPKGRQRKL 1
196 QTQEEEVRPKGRQRKLW 1
197 TQEEEVRPKGRQRKLWK 1
198 QEEEVRPKGRQRKLWKD 1
199 EEEVRPKGRQRKLWKDE 1
200 EEVRPKGRQRKLWKDEG 1
201 EVRPKGRQRKLWKDEGR 2
202 VRPKGRQRKLWKDEGRW 2
203 RPKGRQRKLWKDEGRWE 2
204 PKGRQRKLWKDEGRWEH 1
205 KGRQRKLWKDEGRWEHD 2
206 GRQRKLWKDEGRWEHDK 2
207 RQRKLWKDEGRWEHDKF 1
208 QRKLWKDEGRWEHDKFR 1
209 RKLWKDEGRWEHDKFRE 1
229 APKSRQELIALYGYDIR 1
230 PKSRQELIALYGYDIRS 1
231 KSRQELIALYGYDIRSA 1
243 DIRSAHNPDDIKPRRIR 1
244 IRSAHNPDDIKPRRIRK 1
245 RSAHNPDDIKPRRIRKP 1
246 SAHNPDDIKPRRIRKPR 1
247 AHNPDDIKPRRIRKPRY 1
248 HNPDDIKPRRIRKPRYG 1
249 NPDDIKPRRIRKPRYGS 1
250 PDDIKPRRIRKPRYGSP 1
251 DDIKPRRIRKPRYGSPP 1
252 DIKPRRIRKPRYGSPPQ 1
253 IKPRRIRKPRYGSPPQR 1
254 KPRRIRKPRYGSPPQRD 1
255 PRRIRKPRYGSPPQRDP 1
256 RRIRKPRYGSPPQRDPN 1
274 NGERLNKSHRHQGLGGT 1
275 GERLNKSHRHQGLGGTL 1
276 ERLNKSHRHQGLGGTLP 1
277 RLNKSHRHQGLGGTLPP 1
278 LNKSHRHQGLGGTLPPR 1
279 NKSHRHQGLGGTLPPRT 1
280 KSHRHQGLGGTLPPRTF 1
283 RHQGLGGTLPPRTFINR 1
311 RNYSRSGGFKEGRAGFR 1
336 GGRSGETVKHEISYRSR 1
337 GRSGETVKHEISYRSRR 1
338 RSGETVKHEISYRSRRL 1
340 GETVKHEISYRSRRLEQ 1
342 TVKHEISYRSRRLEQTS 1
343 VKHEISYRSRRLEQTSV 1
344 KHEISYRSRRLEQTSVR 1
345 HEISYRSRRLEQTSVRD 1
346 EISYRSRRLEQTSVRDP 1
347 ISYRSRRLEQTSVRDPS 1
348 SYRSRRLEQTSVRDPSP 1
349 YRSRRLEQTSVRDPSPE 1
350 RSRRLEQTSVRDPSPEA 1
394 PPDRPIEKKSYSRARRT 1
395 PDRPIEKKSYSRARRTR 1
396 DRPIEKKSYSRARRTRT 1
397 RPIEKKSYSRARRTRTK 2
398 PIEKKSYSRARRTRTKV 1
399 IEKKSYSRARRTRTKVG 3
400 EKKSYSRARRTRTKVGD 1
401 KKSYSRARRTRTKVGDA 3
402 KSYSRARRTRTKVGDAV 1
403 SYSRARRTRTKVGDAVK 1
404 YSRARRTRTKVGDAVKL 3
405 SRARRTRTKVGDAVKLA 3
406 RARRTRTKVGDAVKLAE 3
407 ARRTRTKVGDAVKLAEE 1
408 RRTRTKVGDAVKLAEEV 1
409 RTRTKVGDAVKLAEEVP 1
505 QFNRMEEMGVQGGRAKR 1
506 FNRMEEMGVQGGRAKRY 1
507 NRMEEMGVQGGRAKRYS 1
508 RMEEMGVQGGRAKRYSS 1
509 MEEMGVQGGRAKRYSSQ 1
510 EEMGVQGGRAKRYSSQR 1
511 EMGVQGGRAKRYSSQRQ 1
512 MGVQGGRAKRYSSQRQR 1
513 GVQGGRAKRYSSQRQRP 1
514 VQGGRAKRYSSQRQRPV 1
515 QGGRAKRYSSQRQRPVP 1
516 GGRAKRYSSQRQRPVPE 1
517 GRAKRYSSQRQRPVPEP 1
518 RAKRYSSQRQRPVPEPP 1
682 RRTPQPVTIKPPPPEVV 1
casc3.txt 17 100
45 SGSLPSQRGGRTGALHLR 1
46 GSLPSQRGGRTGALHLRR 1
47 SLPSQRGGRTGALHLRRV 1
48 LPSQRGGRTGALHLRRVE 1
49 PSQRGGRTGALHLRRVES 1
50 SQRGGRTGALHLRRVESG 1
51 QRGGRTGALHLRRVESGG 1
52 RGGRTGALHLRRVESGGA 1
54 GRTGALHLRRVESGGAKS 1
55 RTGALHLRRVESGGAKSA 1
181 YIPRKGLFFEHDLRGQTQ 1
192 DLRGQTQEEEVRPKGRQR 1
193 LRGQTQEEEVRPKGRQRK 1
194 RGQTQEEEVRPKGRQRKL 1
195 GQTQEEEVRPKGRQRKLW 1
196 QTQEEEVRPKGRQRKLWK 1
197 TQEEEVRPKGRQRKLWKD 1
198 QEEEVRPKGRQRKLWKDE 1
199 EEEVRPKGRQRKLWKDEG 1
200 EEVRPKGRQRKLWKDEGR 1
201 EVRPKGRQRKLWKDEGRW 2
202 VRPKGRQRKLWKDEGRWE 2
203 RPKGRQRKLWKDEGRWEH 2
204 PKGRQRKLWKDEGRWEHD 1
205 KGRQRKLWKDEGRWEHDK 2
206 GRQRKLWKDEGRWEHDKF 1
207 RQRKLWKDEGRWEHDKFR 2
208 QRKLWKDEGRWEHDKFRE 1
228 QAPKSRQELIALYGYDIR 1
231 KSRQELIALYGYDIRSAH 1
243 DIRSAHNPDDIKPRRIRK 1
244 IRSAHNPDDIKPRRIRKP 1
245 RSAHNPDDIKPRRIRKPR 1
246 SAHNPDDIKPRRIRKPRY 1
247 AHNPDDIKPRRIRKPRYG 1
248 HNPDDIKPRRIRKPRYGS 1
251 DDIKPRRIRKPRYGSPPQ 1
252 DIKPRRIRKPRYGSPPQR 1
253 IKPRRIRKPRYGSPPQRD 1
254 KPRRIRKPRYGSPPQRDP 1
255 PRRIRKPRYGSPPQRDPN 1
256 RRIRKPRYGSPPQRDPNW 1
273 WNGERLNKSHRHQGLGGT 1
274 NGERLNKSHRHQGLGGTL 1
275 GERLNKSHRHQGLGGTLP 1
276 ERLNKSHRHQGLGGTLPP 1
277 RLNKSHRHQGLGGTLPPR 1
278 LNKSHRHQGLGGTLPPRT 1
280 KSHRHQGLGGTLPPRTFI 1
282 HRHQGLGGTLPPRTFINR 1
283 RHQGLGGTLPPRTFINRN 1
335 HGGRSGETVKHEISYRSR 1
336 GGRSGETVKHEISYRSRR 1
337 GRSGETVKHEISYRSRRL 1
338 RSGETVKHEISYRSRRLE 1
342 TVKHEISYRSRRLEQTSV 1
343 VKHEISYRSRRLEQTSVR 1
344 KHEISYRSRRLEQTSVRD 1
345 HEISYRSRRLEQTSVRDP 1
346 EISYRSRRLEQTSVRDPS 1
347 ISYRSRRLEQTSVRDPSP 1
348 SYRSRRLEQTSVRDPSPE 1
349 YRSRRLEQTSVRDPSPEA 1
393 PPPDRPIEKKSYSRARRT 1
394 PPDRPIEKKSYSRARRTR 1
395 PDRPIEKKSYSRARRTRT 1
396 DRPIEKKSYSRARRTRTK 2
397 RPIEKKSYSRARRTRTKV 2
398 PIEKKSYSRARRTRTKVG 1
399 IEKKSYSRARRTRTKVGD 3
400 EKKSYSRARRTRTKVGDA 3
401 KKSYSRARRTRTKVGDAV 3
402 KSYSRARRTRTKVGDAVK 3
403 SYSRARRTRTKVGDAVKL 1
404 YSRARRTRTKVGDAVKLA 3
405 SRARRTRTKVGDAVKLAE 3
406 RARRTRTKVGDAVKLAEE 3
407 ARRTRTKVGDAVKLAEEV 1
408 RRTRTKVGDAVKLAEEVP 1
409 RTRTKVGDAVKLAEEVPP 1
504 PQFNRMEEMGVQGGRAKR 1
505 QFNRMEEMGVQGGRAKRY 1
506 FNRMEEMGVQGGRAKRYS 1
507 NRMEEMGVQGGRAKRYSS 1
508 RMEEMGVQGGRAKRYSSQ 1
509 MEEMGVQGGRAKRYSSQR 1
510 EEMGVQGGRAKRYSSQRQ 1
511 EMGVQGGRAKRYSSQRQR 1
512 MGVQGGRAKRYSSQRQRP 1
513 GVQGGRAKRYSSQRQRPV 1
514 VQGGRAKRYSSQRQRPVP 1
515 QGGRAKRYSSQRQRPVPE 1
516 GGRAKRYSSQRQRPVPEP 1
517 GRAKRYSSQRQRPVPEPP 1
518 RAKRYSSQRQRPVPEPPA 1
674 VQPKPSPPRRTPQPVTIK 1
casc3.txt 18 96
45 SGSLPSQRGGRTGALHLRR 1
46 GSLPSQRGGRTGALHLRRV 1
47 SLPSQRGGRTGALHLRRVE 1
48 LPSQRGGRTGALHLRRVES 1
49 PSQRGGRTGALHLRRVESG 1
50 SQRGGRTGALHLRRVESGG 1
51 QRGGRTGALHLRRVESGGA 1
52 RGGRTGALHLRRVESGGAK 1
55 RTGALHLRRVESGGAKSAE 1
176 RKNPAYIPRKGLFFEHDLR 1
180 AYIPRKGLFFEHDLRGQTQ 1
191 HDLRGQTQEEEVRPKGRQR 1
192 DLRGQTQEEEVRPKGRQRK 1
193 LRGQTQEEEVRPKGRQRKL 3
194 RGQTQEEEVRPKGRQRKLW 1
195 GQTQEEEVRPKGRQRKLWK 1
196 QTQEEEVRPKGRQRKLWKD 1
197 TQEEEVRPKGRQRKLWKDE 1
198 QEEEVRPKGRQRKLWKDEG 1
199 EEEVRPKGRQRKLWKDEGR 1
200 EEVRPKGRQRKLWKDEGRW 2
201 EVRPKGRQRKLWKDEGRWE 2
202 VRPKGRQRKLWKDEGRWEH 1
203 RPKGRQRKLWKDEGRWEHD 2
204 PKGRQRKLWKDEGRWEHDK 2
205 KGRQRKLWKDEGRWEHDKF 2
206 GRQRKLWKDEGRWEHDKFR 2
207 RQRKLWKDEGRWEHDKFRE 1
228 QAPKSRQELIALYGYDIRS 1
242 YDIRSAHNPDDIKPRRIRK 1
243 DIRSAHNPDDIKPRRIRKP 1
244 IRSAHNPDDIKPRRIRKPR 1
245 RSAHNPDDIKPRRIRKPRY 1
251 DDIKPRRIRKPRYGSPPQR 1
252 DIKPRRIRKPRYGSPPQRD 1
253 IKPRRIRKPRYGSPPQRDP 1
254 KPRRIRKPRYGSPPQRDPN 1
273 WNGERLNKSHRHQGLGGTL 1
274 NGERLNKSHRHQGLGGTLP 1
276 ERLNKSHRHQGLGGTLPPR 1
277 RLNKSHRHQGLGGTLPPRT 1
281 SHRHQGLGGTLPPRTFINR 1
282 HRHQGLGGTLPPRTFINRN 1
283 RHQGLGGTLPPRTFINRNA 1
320 KEGRAGFRPVEAGGQHGGR 1
334 QHGGRSGETVKHEISYRSR 1
335 HGGRSGETVKHEISYRSRR 1
336 GGRSGETVKHEISYRSRRL 1
337 GRSGETVKHEISYRSRRLE 1
338 RSGETVKHEISYRSRRLEQ 1
342 TVKHEISYRSRRLEQTSVR 1
343 VKHEISYRSRRLEQTSVRD 1
344 KHEISYRSRRLEQTSVRDP 1
345 HEISYRSRRLEQTSVRDPS 1
346 EISYRSRRLEQTSVRDPSP 1
347 ISYRSRRLEQTSVRDPSPE 1
393 PPPDRPIEKKSYSRARRTR 1
394 PPDRPIEKKSYSRARRTRT 1
395 PDRPIEKKSYSRARRTRTK 1
396 DRPIEKKSYSRARRTRTKV 1
397 RPIEKKSYSRARRTRTKVG 1
398 PIEKKSYSRARRTRTKVGD 1
399 IEKKSYSRARRTRTKVGDA 3
400 EKKSYSRARRTRTKVGDAV 1
401 KKSYSRARRTRTKVGDAVK 3
402 KSYSRARRTRTKVGDAVKL 3
403 SYSRARRTRTKVGDAVKLA 3
404 YSRARRTRTKVGDAVKLAE 3
405 SRARRTRTKVGDAVKLAEE 3
406 RARRTRTKVGDAVKLAEEV 3
407 ARRTRTKVGDAVKLAEEVP 1
408 RRTRTKVGDAVKLAEEVPP 1
409 RTRTKVGDAVKLAEEVPPP 1
504 PQFNRMEEMGVQGGRAKRY 1
505 QFNRMEEMGVQGGRAKRYS 1
507 NRMEEMGVQGGRAKRYSSQ 1
508 RMEEMGVQGGRAKRYSSQR 1
509 MEEMGVQGGRAKRYSSQRQ 1
510 EEMGVQGGRAKRYSSQRQR 1
511 EMGVQGGRAKRYSSQRQRP 1
512 MGVQGGRAKRYSSQRQRPV 1
513 GVQGGRAKRYSSQRQRPVP 1
514 VQGGRAKRYSSQRQRPVPE 1
515 QGGRAKRYSSQRQRPVPEP 1
516 GGRAKRYSSQRQRPVPEPP 1
671 QQQVQPKPSPPRRTPQPVT 1
672 QQVQPKPSPPRRTPQPVTI 1
673 QVQPKPSPPRRTPQPVTIK 1
682 RRTPQPVTIKPPPPEVVSR 1
casc3.txt 19 89
44 GSGSLPSQRGGRTGALHLRR 1
45 SGSLPSQRGGRTGALHLRRV 1
46 GSLPSQRGGRTGALHLRRVE 1
47 SLPSQRGGRTGALHLRRVES 1
48 LPSQRGGRTGALHLRRVESG 1
49 PSQRGGRTGALHLRRVESGG 1
50 SQRGGRTGALHLRRVESGGA 1
51 QRGGRTGALHLRRVESGGAK 1
52 RGGRTGALHLRRVESGGAKS 1
54 GRTGALHLRRVESGGAKSAE 1
55 RTGALHLRRVESGGAKSAEE 1
191 HDLRGQTQEEEVRPKGRQRK 1
192 DLRGQTQEEEVRPKGRQRKL 3
193 LRGQTQEEEVRPKGRQRKLW 1
194 RGQTQEEEVRPKGRQRKLWK 2
195 GQTQEEEVRPKGRQRKLWKD 1
196 QTQEEEVRPKGRQRKLWKDE 1
197 TQEEEVRPKGRQRKLWKDEG 1
198 QEEEVRPKGRQRKLWKDEGR 1
199 EEEVRPKGRQRKLWKDEGRW 1
200 EEVRPKGRQRKLWKDEGRWE 1
201 EVRPKGRQRKLWKDEGRWEH 1
202 VRPKGRQRKLWKDEGRWEHD 1
203 RPKGRQRKLWKDEGRWEHDK 2
204 PKGRQRKLWKDEGRWEHDKF 1
205 KGRQRKLWKDEGRWEHDKFR 2
206 GRQRKLWKDEGRWEHDKFRE 1
207 RQRKLWKDEGRWEHDKFRED 1
241 GYDIRSAHNPDDIKPRRIRK 1
243 DIRSAHNPDDIKPRRIRKPR 1
244 IRSAHNPDDIKPRRIRKPRY 1
245 RSAHNPDDIKPRRIRKPRYG 1
250 PDDIKPRRIRKPRYGSPPQR 1
251 DDIKPRRIRKPRYGSPPQRD 1
252 DIKPRRIRKPRYGSPPQRDP 1
253 IKPRRIRKPRYGSPPQRDPN 1
254 KPRRIRKPRYGSPPQRDPNW 1
275 GERLNKSHRHQGLGGTLPPR 1
276 ERLNKSHRHQGLGGTLPPRT 1
277 RLNKSHRHQGLGGTLPPRTF 1
278 LNKSHRHQGLGGTLPPRTFI 1
280 KSHRHQGLGGTLPPRTFINR 1
333 GQHGGRSGETVKHEISYRSR 1
334 QHGGRSGETVKHEISYRSRR 1
335 HGGRSGETVKHEISYRSRRL 1
336 GGRSGETVKHEISYRSRRLE 1
337 GRSGETVKHEISYRSRRLEQ 1
338 RSGETVKHEISYRSRRLEQT 1
341 ETVKHEISYRSRRLEQTSVR 1
342 TVKHEISYRSRRLEQTSVRD 1
343 VKHEISYRSRRLEQTSVRDP 1
344 KHEISYRSRRLEQTSVRDPS 1
345 HEISYRSRRLEQTSVRDPSP 1
347 ISYRSRRLEQTSVRDPSPEA 1
392 PPPPDRPIEKKSYSRARRTR 1
393 PPPDRPIEKKSYSRARRTRT 1
394 PPDRPIEKKSYSRARRTRTK 1
395 PDRPIEKKSYSRARRTRTKV 1
396 DRPIEKKSYSRARRTRTKVG 1
397 RPIEKKSYSRARRTRTKVGD 1
398 PIEKKSYSRARRTRTKVGDA 1
399 IEKKSYSRARRTRTKVGDAV 1
400 EKKSYSRARRTRTKVGDAVK 3
401 KKSYSRARRTRTKVGDAVKL 3
402 KSYSRARRTRTKVGDAVKLA 3
403 SYSRARRTRTKVGDAVKLAE 1
404 YSRARRTRTKVGDAVKLAEE 1
405 SRARRTRTKVGDAVKLAEEV 1
406 RARRTRTKVGDAVKLAEEVP 1
407 ARRTRTKVGDAVKLAEEVPP 1
408 RRTRTKVGDAVKLAEEVPPP 1
505 QFNRMEEMGVQGGRAKRYSS 1
506 FNRMEEMGVQGGRAKRYSSQ 1
507 NRMEEMGVQGGRAKRYSSQR 1
508 RMEEMGVQGGRAKRYSSQRQ 1
509 MEEMGVQGGRAKRYSSQRQR 1
510 EEMGVQGGRAKRYSSQRQRP 1
511 EMGVQGGRAKRYSSQRQRPV 1
512 MGVQGGRAKRYSSQRQRPVP 1
513 GVQGGRAKRYSSQRQRPVPE 1
514 VQGGRAKRYSSQRQRPVPEP 1
515 QGGRAKRYSSQRQRPVPEPP 1
671 QQQVQPKPSPPRRTPQPVTI 1
672 QQVQPKPSPPRRTPQPVTIK 1
682 RRTPQPVTIKPPPPEVVSRG 1
casc3.txt 20 85
44 GSGSLPSQRGGRTGALHLRRV 1
45 SGSLPSQRGGRTGALHLRRVE 1
46 GSLPSQRGGRTGALHLRRVES 1
47 SLPSQRGGRTGALHLRRVESG 1
48 LPSQRGGRTGALHLRRVESGG 1
49 PSQRGGRTGALHLRRVESGGA 1
50 SQRGGRTGALHLRRVESGGAK 1
51 QRGGRTGALHLRRVESGGAKS 1
54 GRTGALHLRRVESGGAKSAEE 1
176 RKNPAYIPRKGLFFEHDLRGQ 1
190 EHDLRGQTQEEEVRPKGRQRK 1
191 HDLRGQTQEEEVRPKGRQRKL 1
192 DLRGQTQEEEVRPKGRQRKLW 1
193 LRGQTQEEEVRPKGRQRKLWK 2
194 RGQTQEEEVRPKGRQRKLWKD 1
195 GQTQEEEVRPKGRQRKLWKDE 1
196 QTQEEEVRPKGRQRKLWKDEG 1
197 TQEEEVRPKGRQRKLWKDEGR 1
198 QEEEVRPKGRQRKLWKDEGRW 1
199 EEEVRPKGRQRKLWKDEGRWE 1
200 EEVRPKGRQRKLWKDEGRWEH 1
201 EVRPKGRQRKLWKDEGRWEHD 1
202 VRPKGRQRKLWKDEGRWEHDK 2
203 RPKGRQRKLWKDEGRWEHDKF 2
204 PKGRQRKLWKDEGRWEHDKFR 2
205 KGRQRKLWKDEGRWEHDKFRE 2
206 GRQRKLWKDEGRWEHDKFRED 1
207 RQRKLWKDEGRWEHDKFREDE 1
242 YDIRSAHNPDDIKPRRIRKPR 1
243 DIRSAHNPDDIKPRRIRKPRY 1
244 IRSAHNPDDIKPRRIRKPRYG 1
245 RSAHNPDDIKPRRIRKPRYGS 1
249 NPDDIKPRRIRKPRYGSPPQR 1
252 DIKPRRIRKPRYGSPPQRDPN 1
253 IKPRRIRKPRYGSPPQRDPNW 1
274 NGERLNKSHRHQGLGGTLPPR 1
275 GERLNKSHRHQGLGGTLPPRT 1
276 ERLNKSHRHQGLGGTLPPRTF 1
277 RLNKSHRHQGLGGTLPPRTFI 1
279 NKSHRHQGLGGTLPPRTFINR 1
280 KSHRHQGLGGTLPPRTFINRN 1
332 GGQHGGRSGETVKHEISYRSR 1
333 GQHGGRSGETVKHEISYRSRR 1
334 QHGGRSGETVKHEISYRSRRL 1
335 HGGRSGETVKHEISYRSRRLE 1
336 GGRSGETVKHEISYRSRRLEQ 1
337 GRSGETVKHEISYRSRRLEQT 1
338 RSGETVKHEISYRSRRLEQTS 1
340 GETVKHEISYRSRRLEQTSVR 1
342 TVKHEISYRSRRLEQTSVRDP 1
343 VKHEISYRSRRLEQTSVRDPS 1
344 KHEISYRSRRLEQTSVRDPSP 1
392 PPPPDRPIEKKSYSRARRTRT 1
393 PPPDRPIEKKSYSRARRTRTK 1
394 PPDRPIEKKSYSRARRTRTKV 1
395 PDRPIEKKSYSRARRTRTKVG 1
396 DRPIEKKSYSRARRTRTKVGD 1
397 RPIEKKSYSRARRTRTKVGDA 3
398 PIEKKSYSRARRTRTKVGDAV 1
399 IEKKSYSRARRTRTKVGDAVK 3
400 EKKSYSRARRTRTKVGDAVKL 3
401 KKSYSRARRTRTKVGDAVKLA 3
402 KSYSRARRTRTKVGDAVKLAE 3
403 SYSRARRTRTKVGDAVKLAEE 1
404 YSRARRTRTKVGDAVKLAEEV 1
405 SRARRTRTKVGDAVKLAEEVP 1
406 RARRTRTKVGDAVKLAEEVPP 1
407 ARRTRTKVGDAVKLAEEVPPP 1
408 RRTRTKVGDAVKLAEEVPPPP 1
505 QFNRMEEMGVQGGRAKRYSSQ 1
506 FNRMEEMGVQGGRAKRYSSQR 1
507 NRMEEMGVQGGRAKRYSSQRQ 1
508 RMEEMGVQGGRAKRYSSQRQR 1
509 MEEMGVQGGRAKRYSSQRQRP 1
510 EEMGVQGGRAKRYSSQRQRPV 1
511 EMGVQGGRAKRYSSQRQRPVP 1
512 MGVQGGRAKRYSSQRQRPVPE 1
513 GVQGGRAKRYSSQRQRPVPEP 1
514 VQGGRAKRYSSQRQRPVPEPP 1
670 AQQQVQPKPSPPRRTPQPVTI 1
671 QQQVQPKPSPPRRTPQPVTIK 1
672 QQVQPKPSPPRRTPQPVTIKP 1
casc3.txt 21 82
44 GSGSLPSQRGGRTGALHLRRVE 1
45 SGSLPSQRGGRTGALHLRRVES 1
46 GSLPSQRGGRTGALHLRRVESG 1
47 SLPSQRGGRTGALHLRRVESGG 1
48 LPSQRGGRTGALHLRRVESGGA 1
49 PSQRGGRTGALHLRRVESGGAK 1
50 SQRGGRTGALHLRRVESGGAKS 1
51 QRGGRTGALHLRRVESGGAKSA 1
52 RGGRTGALHLRRVESGGAKSAE 1
176 RKNPAYIPRKGLFFEHDLRGQT 1
189 FEHDLRGQTQEEEVRPKGRQRK 1
190 EHDLRGQTQEEEVRPKGRQRKL 1
191 HDLRGQTQEEEVRPKGRQRKLW 1
192 DLRGQTQEEEVRPKGRQRKLWK 2
193 LRGQTQEEEVRPKGRQRKLWKD 2
194 RGQTQEEEVRPKGRQRKLWKDE 1
195 GQTQEEEVRPKGRQRKLWKDEG 1
196 QTQEEEVRPKGRQRKLWKDEGR 1
197 TQEEEVRPKGRQRKLWKDEGRW 1
198 QEEEVRPKGRQRKLWKDEGRWE 1
199 EEEVRPKGRQRKLWKDEGRWEH 1
200 EEVRPKGRQRKLWKDEGRWEHD 1
201 EVRPKGRQRKLWKDEGRWEHDK 1
202 VRPKGRQRKLWKDEGRWEHDKF 1
203 RPKGRQRKLWKDEGRWEHDKFR 2
204 PKGRQRKLWKDEGRWEHDKFRE 1
205 KGRQRKLWKDEGRWEHDKFRED 1
206 GRQRKLWKDEGRWEHDKFREDE 1
207 RQRKLWKDEGRWEHDKFREDEQ 1
239 LYGYDIRSAHNPDDIKPRRIRK 1
241 GYDIRSAHNPDDIKPRRIRKPR 1
242 YDIRSAHNPDDIKPRRIRKPRY 1
243 DIRSAHNPDDIKPRRIRKPRYG 1
244 IRSAHNPDDIKPRRIRKPRYGS 1
248 HNPDDIKPRRIRKPRYGSPPQR 1
253 IKPRRIRKPRYGSPPQRDPNWN 1
256 RRIRKPRYGSPPQRDPNWNGER 1
274 NGERLNKSHRHQGLGGTLPPRT 1
275 GERLNKSHRHQGLGGTLPPRTF 1
276 ERLNKSHRHQGLGGTLPPRTFI 1
277 RLNKSHRHQGLGGTLPPRTFIN 1
278 LNKSHRHQGLGGTLPPRTFINR 1
280 KSHRHQGLGGTLPPRTFINRNA 1
323 RAGFRPVEAGGQHGGRSGETVK 1
331 AGGQHGGRSGETVKHEISYRSR 1
332 GGQHGGRSGETVKHEISYRSRR 1
333 GQHGGRSGETVKHEISYRSRRL 1
334 QHGGRSGETVKHEISYRSRRLE 1
335 HGGRSGETVKHEISYRSRRLEQ 1
336 GGRSGETVKHEISYRSRRLEQT 1
337 GRSGETVKHEISYRSRRLEQTS 1
338 RSGETVKHEISYRSRRLEQTSV 1
339 SGETVKHEISYRSRRLEQTSVR 1
342 TVKHEISYRSRRLEQTSVRDPS 1
343 VKHEISYRSRRLEQTSVRDPSP 1
391 APPPPDRPIEKKSYSRARRTRT 1
392 PPPPDRPIEKKSYSRARRTRTK 1
393 PPPDRPIEKKSYSRARRTRTKV 1
394 PPDRPIEKKSYSRARRTRTKVG 1
395 PDRPIEKKSYSRARRTRTKVGD 1
396 DRPIEKKSYSRARRTRTKVGDA 1
397 RPIEKKSYSRARRTRTKVGDAV 1
398 PIEKKSYSRARRTRTKVGDAVK 1
399 IEKKSYSRARRTRTKVGDAVKL 3
400 EKKSYSRARRTRTKVGDAVKLA 3
401 KKSYSRARRTRTKVGDAVKLAE 3
402 KSYSRARRTRTKVGDAVKLAEE 1
403 SYSRARRTRTKVGDAVKLAEEV 1
404 YSRARRTRTKVGDAVKLAEEVP 1
405 SRARRTRTKVGDAVKLAEEVPP 1
406 RARRTRTKVGDAVKLAEEVPPP 1
407 ARRTRTKVGDAVKLAEEVPPPP 1
408 RRTRTKVGDAVKLAEEVPPPPE 1
505 QFNRMEEMGVQGGRAKRYSSQR 1
506 FNRMEEMGVQGGRAKRYSSQRQ 1
507 NRMEEMGVQGGRAKRYSSQRQR 1
508 RMEEMGVQGGRAKRYSSQRQRP 1
509 MEEMGVQGGRAKRYSSQRQRPV 1
510 EEMGVQGGRAKRYSSQRQRPVP 1
511 EMGVQGGRAKRYSSQRQRPVPE 1
512 MGVQGGRAKRYSSQRQRPVPEP 1
513 GVQGGRAKRYSSQRQRPVPEPP 1
514 VQGGRAKRYSSQRQRPVPEPPA 1
670 AQQQVQPKPSPPRRTPQPVTIK 1
671 QQQVQPKPSPPRRTPQPVTIKP 1
casc3.txt 22 85
43 GGSGSLPSQRGGRTGALHLRRVE 1
44 GSGSLPSQRGGRTGALHLRRVES 1
45 SGSLPSQRGGRTGALHLRRVESG 1
46 GSLPSQRGGRTGALHLRRVESGG 1
47 SLPSQRGGRTGALHLRRVESGGA 1
48 LPSQRGGRTGALHLRRVESGGAK 1
49 PSQRGGRTGALHLRRVESGGAKS 1
50 SQRGGRTGALHLRRVESGGAKSA 1
51 QRGGRTGALHLRRVESGGAKSAE 1
52 RGGRTGALHLRRVESGGAKSAEE 1
176 RKNPAYIPRKGLFFEHDLRGQTQ 1
188 FFEHDLRGQTQEEEVRPKGRQRK 1
189 FEHDLRGQTQEEEVRPKGRQRKL 1
190 EHDLRGQTQEEEVRPKGRQRKLW 1
191 HDLRGQTQEEEVRPKGRQRKLWK 1
192 DLRGQTQEEEVRPKGRQRKLWKD 1
193 LRGQTQEEEVRPKGRQRKLWKDE 1
194 RGQTQEEEVRPKGRQRKLWKDEG 1
195 GQTQEEEVRPKGRQRKLWKDEGR 1
196 QTQEEEVRPKGRQRKLWKDEGRW 1
197 TQEEEVRPKGRQRKLWKDEGRWE 1
198 QEEEVRPKGRQRKLWKDEGRWEH 1
199 EEEVRPKGRQRKLWKDEGRWEHD 1
200 EEVRPKGRQRKLWKDEGRWEHDK 1
201 EVRPKGRQRKLWKDEGRWEHDKF 1
202 VRPKGRQRKLWKDEGRWEHDKFR 2
203 RPKGRQRKLWKDEGRWEHDKFRE 2
204 PKGRQRKLWKDEGRWEHDKFRED 1
205 KGRQRKLWKDEGRWEHDKFREDE 1
206 GRQRKLWKDEGRWEHDKFREDEQ 1
207 RQRKLWKDEGRWEHDKFREDEQA 1
240 YGYDIRSAHNPDDIKPRRIRKPR 1
241 GYDIRSAHNPDDIKPRRIRKPRY 1
242 YDIRSAHNPDDIKPRRIRKPRYG 1
256 RRIRKPRYGSPPQRDPNWNGERL 1
273 WNGERLNKSHRHQGLGGTLPPRT 1
275 GERLNKSHRHQGLGGTLPPRTFI 1
276 ERLNKSHRHQGLGGTLPPRTFIN 1
277 RLNKSHRHQGLGGTLPPRTFINR 1
278 LNKSHRHQGLGGTLPPRTFINRN 1
331 AGGQHGGRSGETVKHEISYRSRR 1
332 GGQHGGRSGETVKHEISYRSRRL 1
333 GQHGGRSGETVKHEISYRSRRLE 1
334 QHGGRSGETVKHEISYRSRRLEQ 1
335 HGGRSGETVKHEISYRSRRLEQT 1
336 GGRSGETVKHEISYRSRRLEQTS 1
337 GRSGETVKHEISYRSRRLEQTSV 1
338 RSGETVKHEISYRSRRLEQTSVR 1
342 TVKHEISYRSRRLEQTSVRDPSP 1
391 APPPPDRPIEKKSYSRARRTRTK 1
392 PPPPDRPIEKKSYSRARRTRTKV 1
393 PPPDRPIEKKSYSRARRTRTKVG 1
394 PPDRPIEKKSYSRARRTRTKVGD 1
395 PDRPIEKKSYSRARRTRTKVGDA 1
396 DRPIEKKSYSRARRTRTKVGDAV 1
397 RPIEKKSYSRARRTRTKVGDAVK 1
398 PIEKKSYSRARRTRTKVGDAVKL 1
399 IEKKSYSRARRTRTKVGDAVKLA 3
400 EKKSYSRARRTRTKVGDAVKLAE 3
401 KKSYSRARRTRTKVGDAVKLAEE 3
402 KSYSRARRTRTKVGDAVKLAEEV 1
403 SYSRARRTRTKVGDAVKLAEEVP 1
404 YSRARRTRTKVGDAVKLAEEVPP 1
405 SRARRTRTKVGDAVKLAEEVPPP 1
406 RARRTRTKVGDAVKLAEEVPPPP 1
407 ARRTRTKVGDAVKLAEEVPPPPE 1
408 RRTRTKVGDAVKLAEEVPPPPEG 1
504 PQFNRMEEMGVQGGRAKRYSSQR 1
505 QFNRMEEMGVQGGRAKRYSSQRQ 1
506 FNRMEEMGVQGGRAKRYSSQRQR 1
507 NRMEEMGVQGGRAKRYSSQRQRP 1
508 RMEEMGVQGGRAKRYSSQRQRPV 1
509 MEEMGVQGGRAKRYSSQRQRPVP 1
510 EEMGVQGGRAKRYSSQRQRPVPE 1
511 EMGVQGGRAKRYSSQRQRPVPEP 1
512 MGVQGGRAKRYSSQRQRPVPEPP 1
513 GVQGGRAKRYSSQRQRPVPEPPA 1
669 PAQQQVQPKPSPPRRTPQPVTIK 1
670 AQQQVQPKPSPPRRTPQPVTIKP 1
casc3.txt 23 79
47 SLPSQRGGRTGALHLRRVESGGAK 1
48 LPSQRGGRTGALHLRRVESGGAKS 1
49 PSQRGGRTGALHLRRVESGGAKSA 1
50 SQRGGRTGALHLRRVESGGAKSAE 1
51 QRGGRTGALHLRRVESGGAKSAEE 1
52 RGGRTGALHLRRVESGGAKSAEES 1
176 RKNPAYIPRKGLFFEHDLRGQTQE 1
184 RKGLFFEHDLRGQTQEEEVRPKGR 1
187 LFFEHDLRGQTQEEEVRPKGRQRK 1
188 FFEHDLRGQTQEEEVRPKGRQRKL 1
189 FEHDLRGQTQEEEVRPKGRQRKLW 1
190 EHDLRGQTQEEEVRPKGRQRKLWK 1
191 HDLRGQTQEEEVRPKGRQRKLWKD 1
192 DLRGQTQEEEVRPKGRQRKLWKDE 1
193 LRGQTQEEEVRPKGRQRKLWKDEG 1
194 RGQTQEEEVRPKGRQRKLWKDEGR 1
195 GQTQEEEVRPKGRQRKLWKDEGRW 1
196 QTQEEEVRPKGRQRKLWKDEGRWE 1
197 TQEEEVRPKGRQRKLWKDEGRWEH 1
198 QEEEVRPKGRQRKLWKDEGRWEHD 1
199 EEEVRPKGRQRKLWKDEGRWEHDK 1
200 EEVRPKGRQRKLWKDEGRWEHDKF 1
201 EVRPKGRQRKLWKDEGRWEHDKFR 1
202 VRPKGRQRKLWKDEGRWEHDKFRE 1
203 RPKGRQRKLWKDEGRWEHDKFRED 1
204 PKGRQRKLWKDEGRWEHDKFREDE 1
205 KGRQRKLWKDEGRWEHDKFREDEQ 1
206 GRQRKLWKDEGRWEHDKFREDEQA 1
207 RQRKLWKDEGRWEHDKFREDEQAP 1
237 IALYGYDIRSAHNPDDIKPRRIRK 1
239 LYGYDIRSAHNPDDIKPRRIRKPR 1
254 KPRRIRKPRYGSPPQRDPNWNGER 1
255 PRRIRKPRYGSPPQRDPNWNGERL 1
256 RRIRKPRYGSPPQRDPNWNGERLN 1
274 NGERLNKSHRHQGLGGTLPPRTFI 1
275 GERLNKSHRHQGLGGTLPPRTFIN 1
[truncated: 496 more rows]

## Sheet: AHRR
Prediction results and scores from prediction program.		Formatted and cleaned		CellPPD (https://webs.iiitd.edu.in/raghava/cellppd)						SkipCPP-Pred		http://server.malab.cn/SkipCPP-Pred/Index.html).
First aa position in the protein/sequenqe/score			Input sequences for next round:		Sequence	SVM score	Prediction	Molecular weight		Predicted class:	Confidence:
2 PRTMI 1		Predicted scored 2	QGKLK	Comment: whend doing multiple peptide analysis the result is non-CPP. When you go over each peptide separately, the result is different.	QGKLK	-0.22	Non-CPP	572.78
3 RTMIP 1			QKKKA		QKKKA	-0.22	Non-CPP	601.81
12 TYAGR 1			KKKAP	The resuls with CellPPD are inconclusive, as when predictiong mutiple sequences, the results is not the same as when predicting one by one. We did not observe similar ptoblem with other sequences from other prtoeins.	KKKAP	-0.22	Non-CPP	570.79
13 YAGRK 1			LLRAK		LLRAK	-0.22	Non-CPP	599.84
14 AGRKR 1			LRAKP		LRAKP	-0.22	Non-CPP	583.79
15 GRKRR 1			AKPRA		AKPRA	-0.22	Non-CPP	541.70
16 RKRRR 1			QKQRPA		QKQRPA	-0.22	Non-CPP	726.91
17 KRRRP 1			RDRLNA		RDRLNA	-0.22	Non-CPP	743.89
18 RRRPL 1			LGRLLR		LGRLLR	-0.22	Non-CPP	727.01
19 RRPLQ 1			GRLLRA		GRLLRA	-0.22	Non-CPP	684.92
20 RPLQK 1			RLLRAQ		RLLRAQ	-0.22	Non-CPP	756.00
21 PLQKQ 1			QKKKAP		QKKKAP	-0.22	Non-CPP	698.94
22 LQKQR 1			ARPRLQ		ARPRLQ	-0.22	Non-CPP	739.95
23 QKQRP 1			RRPLQKQ		RRPLQKQ	-0.22	Non-CPP	925.20
24 KQRPA 1			RPLQKQR		RPLQKQR	-0.22	Non-CPP	925.20
25 QRPAV 1			LQKQRPA		LQKQRPA	-0.22	Non-CPP	840.09
36 PSKRH 1			ILGRLLR		ILGRLLR	-0.22	Non-CPP	840.19
37 SKRHR 1			RLLRAQE		RLLRAQE	-0.22	Non-CPP	885.13
38 KRHRD 1			QKKKAPS		QKKKAPS	-0.22	Non-CPP	786.03
39 RHRDR 1			SALLRAK		SALLRAK	-0.22	Non-CPP	758.02
40 HRDRL 1			LLRAKPR		LLRAKPR	-0.22	Non-CPP	853.17
41 RDRLN 1			LRAKPRA		LRAKPRA	-0.22	Non-CPP	811.08
43 RLNAE 1			RAKPRAD		RAKPRAD	-0.22	Non-CPP	813.00
63 SKLDK 1			AQRFATR		AQRFATR	-0.22	Non-CPP	849.04
64 KLDKL 1			GRLLRAQE		GRLLRAQE	-0.22	Non-CPP	942.20
68 LSVLR 1			RLLRAQEW		RLLRAQEW	-0.22	Non-CPP	1071.36
69 SVLRL 1			SALLRAKP		SALLRAKP	-0.22	Non-CPP	855.15
70 VLRLS 1			ALLRAKPR		ALLRAKPR	-0.22	Non-CPP	924.26
71 LRLSV 1			LLRAKPRA		LLRAKPRA	-0.22	Non-CPP	924.26
72 RLSVS 1			LRAKPRAD		LRAKPRAD	-0.22	Non-CPP	926.18
75 VSYLR 1			RAKPRADT		RAKPRADT	-0.22	Non-CPP	914.12
76 SYLRV 1			RPLQKQRPA		RPLQKQRPA	-0.22	Non-CPP	1093.42
77 YLRVK 1			DAILGRLLR		DAILGRLLR	-0.22	Non-CPP	1026.38
78 LRVKS 1			LGRLLRAQE		LGRLLRAQE	-0.22	Non-CPP	1055.38
79 RVKSF 1			GRLLRAQEW		GRLLRAQEW	-0.22	Non-CPP	1128.43
90 QSSRQ 1			RLLRAQEWG		RLLRAQEWG	-0.22	Non-CPP	1128.43
113 VLEGR 1			KFLFGQKKK		KFLFGQKKK	-0.22	Non-CPP	1123.54
114 LEGRL 1			RWAQVPARA		RWAQVPARA	-0.22	Non-CPP	1054.33
115 EGRLL 1			RRPLQKQRPA	*	RRPLQKQRPA	0.27	CPP	1249.62		cell-penetrating	0.96
117 RLLLE 1			KLDKLSVLRL		KLDKLSVLRL	-0.18	CPP	1184.64		cell-penetrating	0.8866666666666667
173 RQLHW 1			DAILGRLLRA		DAILGRLLRA	-0.18	CPP	1097.47		cell-penetrating	0.8533333333333334
198 AILGR 1			ILGRLLRAQE		ILGRLLRAQE	-0.18	CPP	1168.56		cell-penetrating	0.86
201 GRLLR 1			LGRLLRAQEW		LGRLLRAQEW	-0.18	CPP	1241.61		cell-penetrating	0.8666666666666667
202 RLLRA 1			KLKFLFGQKK		KLKFLFGQKK	-0.18	CPP	1236.72		cell-penetrating	0.96
203 LLRAQ 1			LKFLFGQKKK		LKFLFGQKKK	-0.18	CPP	1236.72		cell-penetrating	0.96
204 LRAQE 1			KFLFGQKKKA		KFLFGQKKKA	-0.18	CPP	1194.63		cell-penetrating	0.8866666666666667
205 RAQEW 1			RSALLRAKPR		RSALLRAKPR	-0.18	CPP	1167.55		cell-penetrating	0.9866666666666667
219 AFLTR 1			RRPLQKQRPAV		RRPLQKQRPAV	-0.18	CPP	1348.77		cell-penetrating	0.9
226 ICRVR 1			KRHRDRLNAEL		KRHRDRLNAEL	-0.18	CPP	1407.75		cell-penetrating	0.7
228 RVRCL 1			DAILGRLLRAQ		DAILGRLLRAQ	-0.18	CPP	1225.62		cell-penetrating	0.8066666666666666
243 QFQGK 1			AILGRLLRAQE		AILGRLLRAQE	-0.18	CPP	1239.65		cell-penetrating	0.88
244 FQGKL 1			ILGRLLRAQEW		ILGRLLRAQEW	-0.18	CPP	1354.79		cell-penetrating	0.8533333333333334
245 QGKLK 2			LGRLLRAQEWG		LGRLLRAQEWG	-0.18	CPP	1298.68		cell-penetrating	0.8533333333333334
246 GKLKF 1			KLKFLFGQKKK		KLKFLFGQKKK	-0.18	CPP	1364.91		cell-penetrating	0.96
251 LFGQK 1			MRSALLRAKPR		MRSALLRAKPR	-0.18	CPP	1298.76		cell-penetrating	0.9466666666666667
252 FGQKK 1			SALLRAKPRAD		SALLRAKPRAD	-0.18	CPP	1197.54		cell-penetrating	0.9266666666666666
253 GQKKK 1			LRAKPRADTAA		LRAKPRADTAA	-0.18	CPP	1169.48		cell-penetrating	0.86
254 QKKKA 2			RAKPRADTAAT		RAKPRADTAAT	-0.18	CPP	1157.42		cell-penetrating	0.8666666666666667
255 KKKAP 2			TYAGRKRRRPLQ		TYAGRKRRRPLQ	-0.18	CPP	1501.92		cell-penetrating	0.96
266 PRLSL 1			RRRPLQKQRPAV		RRRPLQKQRPAV	-0.18	CPP	1504.97		cell-penetrating	0.8866666666666667
284 EMKMR 1			AILGRLLRAQEW		AILGRLLRAQEW	-0.18	CPP	1425.88		cell-penetrating	0.8533333333333334
285 MKMRS 1			ILGRLLRAQEWG		ILGRLLRAQEWG	-0.18	CPP	1411.86		cell-penetrating	0.8266666666666667
286 KMRSA 1			KMRSALLRAKPR		KMRSALLRAKPR	-0.18	CPP	1426.95		cell-penetrating	0.94
287 MRSAL 1			SALLRAKPRADT		SALLRAKPRADT	-0.18	CPP	1298.66		cell-penetrating	0.8666666666666667
288 RSALL 1			LRAKPRADTAAT		LRAKPRADTAAT	-0.18	CPP	1270.60		cell-penetrating	0.84
289 SALLR 1			TYAGRKRRRPLQK		TYAGRKRRRPLQK	-0.18	CPP	1630.11		cell-penetrating	0.9866666666666667
290 ALLRA 1			RRRPLQKQRPAVG		RRRPLQKQRPAVG	-0.18	CPP	1562.04		cell-penetrating	0.8933333333333333
291 LLRAK 2			AILGRLLRAQEWG		AILGRLLRAQEWG	-0.18	CPP	1482.95		cell-penetrating	0.86
292 LRAKP 2			KLKFLFGQKKKAP		KLKFLFGQKKKAP	-0.18	CPP	1533.13		cell-penetrating	0.9133333333333333
293 RAKPR 1			MKMRSALLRAKPR		MKMRSALLRAKPR	-0.18	CPP	1558.16		cell-penetrating	0.8733333333333333
294 AKPRA 2			ALLRAKPRADTAA		ALLRAKPRADTAA	-0.18	CPP	1353.75		cell-penetrating	0.8733333333333333
305 DAKVK 1			LLRAKPRADTAAT		LLRAKPRADTAAT	-0.18	CPP	1383.78		cell-penetrating	0.84
307 KVKAT 1			CTYAGRKRRRPLQK		CTYAGRKRRRPLQK	-0.18	CPP	1733.26		cell-penetrating	0.88
328 GRSSR 1			TYAGRKRRRPLQKQ		TYAGRKRRRPLQKQ	-0.18	CPP	1758.26		cell-penetrating	0.96
329 RSSRE 1			KRRRPLQKQRPAVG		KRRRPLQKQRPAVG	-0.18	CPP	1690.23		cell-penetrating	0.9133333333333333
337 LVLRE 1			RRRPLQKQRPAVGA		RRRPLQKQRPAVGA	-0.18	CPP	1633.13		cell-penetrating	0.88
338 VLREQ 1			AILGRLLRAQEWGT		AILGRLLRAQEWGT	-0.18	CPP	1584.07		cell-penetrating	0.7933333333333333
346 GRWAQ 1			FQGKLKFLFGQKKK		FQGKLKFLFGQKKK	-0.18	CPP	1697.32		cell-penetrating	0.9
347 RWAQV 1			EMKMRSALLRAKPR		EMKMRSALLRAKPR	-0.18	CPP	1687.29		cell-penetrating	0.84
350 QVPAR 1			ALLRAKPRADTAAT		ALLRAKPRADTAAT	-0.18	CPP	1454.87		cell-penetrating	0.8533333333333334
381 QHRML 1			LLRAKPRADTAATA		LLRAKPRADTAATA	-0.18	CPP	1454.87		cell-penetrating	0.82
382 HRMLS 1			ECTYAGRKRRRPLQK		ECTYAGRKRRRPLQK	-0.18	CPP	1862.39		cell-penetrating	0.8533333333333334
383 RMLSR 1			CTYAGRKRRRPLQKQ		CTYAGRKRRRPLQKQ	-0.18	CPP	1861.41		cell-penetrating	0.86
384 MLSRA 1			KRRRPLQKQRPAVGA		KRRRPLQKQRPAVGA	-0.18	CPP	1761.32		cell-penetrating	0.9
391 VTGRR 1			RRRPLQKQRPAVGAE		RRRPLQKQRPAVGAE	-0.18	CPP	1762.26		cell-penetrating	0.74
392 TGRRE 1			QFQGKLKFLFGQKKK		QFQGKLKFLFGQKKK	-0.18	CPP	1825.47		cell-penetrating	0.8933333333333333
393 GRRET 1			ECTYAGRKRRRPLQKQ		ECTYAGRKRRRPLQKQ	-0.18	CPP	1990.54		cell-penetrating	0.8133333333333334
394 RRETP 1			KRRRPLQKQRPAVGAE		KRRRPLQKQRPAVGAE	-0.18	CPP	1890.45		cell-penetrating	0.8066666666666666
415 GARPR 1			RRRPLQKQRPAVGAEK		RRRPLQKQRPAVGAEK	-0.18	CPP	1890.45		cell-penetrating	0.78
416 ARPRL 1			MRSALLRAKPRADTAA		MRSALLRAKPRADTAA	-0.18	CPP	1728.25		cell-penetrating	0.8133333333333334
417 RPRLQ 1			ECTYAGRKRRRPLQKQR		ECTYAGRKRRRPLQKQR	-0.18	CPP	2146.74		cell-penetrating	0.8533333333333334
418 PRLQP 1			RKRRRPLQKQRPAVGAE		RKRRRPLQKQRPAVGAE	-0.18	CPP	2046.65		cell-penetrating	0.8266666666666667
419 RLQPS 1			KRRRPLQKQRPAVGAEK		KRRRPLQKQRPAVGAEK	-0.18	CPP	2018.64		cell-penetrating	0.8266666666666667
431 RPMPR 1			LPSAAEMKMRSALLRAK		LPSAAEMKMRSALLRAK	-0.18	CPP	1873.54		cell-penetrating	0.74
445 QGTFR 1			RAKPRADTAATADAKVK		RAKPRADTAATADAKVK	-0.18	CPP	1770.23		cell-penetrating	0.8
466 SRTSR 1			GECTYAGRKRRRPLQKQR		GECTYAGRKRRRPLQKQR	-0.18	CPP	2203.81		cell-penetrating	0.86
467 RTSRP 1			ECTYAGRKRRRPLQKQRP		ECTYAGRKRRRPLQKQRP	-0.18	CPP	2243.87		cell-penetrating	0.8533333333333334
469 SRPMR 1			GRKRRRPLQKQRPAVGAE		GRKRRRPLQKQRPAVGAE	-0.18	CPP	2103.72		cell-penetrating	0.8466666666666667
470 RPMRD 1			KRRRPLQKQRPAVGAEKS		KRRRPLQKQRPAVGAEKS	-0.18	CPP	2105.73		cell-penetrating	0.82
488 PQRSL 1			RRRPLQKQRPAVGAEKSN		RRRPLQKQRPAVGAEKSN	-0.18	CPP	2091.66		cell-penetrating	0.76
489 QRSLQ 1			PSAAEMKMRSALLRAKPR		PSAAEMKMRSALLRAKPR	-0.18	CPP	2013.69		cell-penetrating	0.72
490 RSLQH 1			AAEMKMRSALLRAKPRAD		AAEMKMRSALLRAKPRAD	-0.18	CPP	2015.66		cell-penetrating	0.66
500 GAQRF 1			MRSALLRAKPRADTAATA		MRSALLRAKPRADTAATA	-0.18	CPP	1900.46		cell-penetrating	0.78
501 AQRFA 1			LLRAKPRADTAATADAKV		LLRAKPRADTAATADAKV	-0.18	CPP	1868.40		cell-penetrating	0.7866666666666666
502 QRFAT 1			ECTYAGRKRRRPLQKQRPA		ECTYAGRKRRRPLQKQRPA	-0.18	CPP	2314.96		cell-penetrating	0.8666666666666667
503 RFATR 1			AGRKRRRPLQKQRPAVGAE		AGRKRRRPLQKQRPAVGAE	-0.18	CPP	2174.81		cell-penetrating	0.8866666666666667
504 FATRG 1			RKRRRPLQKQRPAVGAEKS		RKRRRPLQKQRPAVGAEKS	-0.18	CPP	2261.93		cell-penetrating	0.8533333333333334
505 ATRGY 1			KRRRPLQKQRPAVGAEKSN		KRRRPLQKQRPAVGAEKSN	-0.18	CPP	2219.85		cell-penetrating	0.8333333333333334
514 MKLQG 1			GECTYAGRKRRRPLQKQRPA		GECTYAGRKRRRPLQKQRPA	-0.18	CPP	2372.03		cell-penetrating	0.88
515 KLQGV 1			YAGRKRRRPLQKQRPAVGAE		YAGRKRRRPLQKQRPAVGAE	-0.18	CPP	2338.00		cell-penetrating	0.8733333333333333
535 VSIKM 1			GRKRRRPLQKQRPAVGAEKS		GRKRRRPLQKQRPAVGAEKS	-0.18	CPP	2319.00		cell-penetrating	0.88
537 IKMEK 1			RKRRRPLQKQRPAVGAEKSN		RKRRRPLQKQRPAVGAEKSN	-0.18	CPP	2376.05		cell-penetrating	0.8333333333333334
569 TFPTR 1			KRRRPLQKQRPAVGAEKSNP		KRRRPLQKQRPAVGAEKSNP	-0.18	CPP	2316.98		cell-penetrating	0.8266666666666667
572 TRMHL 1			LPSAAEMKMRSALLRAKPRA		LPSAAEMKMRSALLRAKPRA	-0.18	CPP	2197.96		cell-penetrating	0.7666666666666667
573 RMHLK 1			AAEMKMRSALLRAKPRADTA		AAEMKMRSALLRAKPRADTA	-0.18	CPP	2187.87		cell-penetrating	0.64
582 SRQQV 1			AEMKMRSALLRAKPRADTAA		AEMKMRSALLRAKPRADTAA	-0.18	CPP	2187.87		cell-penetrating	0.6533333333333333
583 RQQVY 1			TYAGRKRRRPLQKQRPAVGAE		TYAGRKRRRPLQKQRPAVGAE	-0.18	CPP	2439.12		cell-penetrating	0.8533333333333334
592 GHGVR 1			AGRKRRRPLQKQRPAVGAEKS		AGRKRRRPLQKQRPAVGAEKS	-0.18	CPP	2390.09		cell-penetrating	0.88
593 HGVRG 1			GRKRRRPLQKQRPAVGAEKSN		GRKRRRPLQKQRPAVGAEKSN	-0.18	CPP	2433.12		cell-penetrating	0.8333333333333334
595 VRGAQ 1			RKRRRPLQKQRPAVGAEKSNP		RKRRRPLQKQRPAVGAEKSNP	-0.18	CPP	2473.18		cell-penetrating	0.82
601 HGRAT 1			AEMKMRSALLRAKPRADTAAT		AEMKMRSALLRAKPRADTAAT	-0.18	CPP	2288.99		cell-penetrating	0.6333333333333333
606 AGRSR 1			EMKMRSALLRAKPRADTAATA		EMKMRSALLRAKPRADTAATA	-0.18	CPP	2288.99		cell-penetrating	0.62
607 GRSRE 1			RSALLRAKPRADTAATADAKV		RSALLRAKPRADTAATADAKV	-0.18	CPP	2182.78		cell-penetrating	0.8
608 RSREL 1			TYAGRKRRRPLQKQRPAVGAEK		TYAGRKRRRPLQKQRPAVGAEK	-0.18	CPP	2567.31		cell-penetrating	0.8333333333333334
641 RGRGE 1			YAGRKRRRPLQKQRPAVGAEKS		YAGRKRRRPLQKQRPAVGAEKS	-0.18	CPP	2553.28		cell-penetrating	0.84
642 GRGEQ 1			AGRKRRRPLQKQRPAVGAEKSN		AGRKRRRPLQKQRPAVGAEKSN	-0.18	CPP	2504.21		cell-penetrating	0.8266666666666667
657 PVVKR 1			GRKRRRPLQKQRPAVGAEKSNP		GRKRRRPLQKQRPAVGAEKSNP	-0.18	CPP	2530.25		cell-penetrating	0.8133333333333334
658 VVKRE 1			RKRRRPLQKQRPAVGAEKSNPS		RKRRRPLQKQRPAVGAEKSNPS	-0.18	CPP	2560.27		cell-penetrating	0.8
659 VKREP 1			KRRRPLQKQRPAVGAEKSNPSK		KRRRPLQKQRPAVGAEKSNPSK	-0.18	CPP	2532.26		cell-penetrating	0.8066666666666666
660 KREPL 1			RRRPLQKQRPAVGAEKSNPSKR		RRRPLQKQRPAVGAEKSNPSKR	-0.18	CPP	2560.27		cell-penetrating	0.7933333333333333
ahrr.txt 5 130			KMRSALLRAKPRADTAATADAK		KMRSALLRAKPRADTAATADAK	-0.18	CPP	2343.03		cell-penetrating	0.7466666666666667
1 MPRTMI 1			CTYAGRKRRRPLQKQRPAVGAEK		CTYAGRKRRRPLQKQRPAVGAEK	-0.18	CPP	2670.46		cell-penetrating	0.7466666666666667
12 TYAGRK 1			TYAGRKRRRPLQKQRPAVGAEKS		TYAGRKRRRPLQKQRPAVGAEKS	-0.18	CPP	2654.40		cell-penetrating	0.8466666666666667
13 YAGRKR 1			YAGRKRRRPLQKQRPAVGAEKSN		YAGRKRRRPLQKQRPAVGAEKSN	-0.18	CPP	2667.40		cell-penetrating	0.82
14 AGRKRR 1			AGRKRRRPLQKQRPAVGAEKSNP		AGRKRRRPLQKQRPAVGAEKSNP	-0.18	CPP	2601.34		cell-penetrating	0.8333333333333334
15 GRKRRR 1			ECTYAGRKRRRPLQKQRPAVGAEK		ECTYAGRKRRRPLQKQRPAVGAEK	-0.18	CPP	2799.59		cell-penetrating	0.68
16 RKRRRP 1			TYAGRKRRRPLQKQRPAVGAEKSN		TYAGRKRRRPLQKQRPAVGAEKSN	-0.18	CPP	2768.52		cell-penetrating	0.8066666666666666
17 KRRRPL 1			YAGRKRRRPLQKQRPAVGAEKSNP		YAGRKRRRPLQKQRPAVGAEKSNP	-0.18	CPP	2764.53		cell-penetrating	0.8133333333333334
18 RRRPLQ 1			AGRKRRRPLQKQRPAVGAEKSNPS		AGRKRRRPLQKQRPAVGAEKSNPS	-0.18	CPP	2688.43		cell-penetrating	0.8333333333333334
19 RRPLQK 1			KRRRPLQKQRPAVGAEKSNPSKRH		KRRRPLQKQRPAVGAEKSNPSKRH	-0.18	CPP	2825.62		cell-penetrating	0.76
20 RPLQKQ 1			MKMRSALLRAKPRADTAATADAKV		MKMRSALLRAKPRADTAATADAKV	-0.18	CPP	2573.39		cell-penetrating	0.6533333333333333
21 PLQKQR 1			MRSALLRAKPRADTAATADAKVKA		MRSALLRAKPRADTAATADAKVKA	-0.18	CPP	2513.27		cell-penetrating	0.7266666666666667
22 LQKQRP 1			EMKMRSALLRAKPRADTAATADAKV		EMKMRSALLRAKPRADTAATADAKV	-0.18	CPP	2702.52		cell-penetrating	0.5733333333333334
23 QKQRPA 2			MRSALLRAKPRADTAATADAKVKAT		MRSALLRAKPRADTAATADAKVKAT	-0.18	CPP	2614.39		cell-penetrating	0.7066666666666667
24 KQRPAV 1			RRPLQKQRPAVGAEKSNPSKRHRDRL		RRPLQKQRPAVGAEKSNPSKRHRDRL	-0.18	CPP	3081.91		cell-penetrating	0.74
25 QRPAVG 1			AEMKMRSALLRAKPRADTAATADAKVK		AEMKMRSALLRAKPRADTAATADAKVK	-0.18	CPP	2901.80		cell-penetrating	0.6
36 PSKRHR 1			EMKMRSALLRAKPRADTAATADAKVKA		EMKMRSALLRAKPRADTAATADAKVKA	-0.18	CPP	2901.80		cell-penetrating	0.6133333333333333
37 SKRHRD 1			RRPLQKQRPAVGAEKSNPSKRHRDRLNA		RRPLQKQRPAVGAEKSNPSKRHRDRLNA	-0.18	CPP	3267.12		cell-penetrating	0.7066666666666667
38 KRHRDR 1			AAEMKMRSALLRAKPRADTAATADAKVK		AAEMKMRSALLRAKPRADTAATADAKVK	-0.18	CPP	2972.89		cell-penetrating	0.6466666666666666
39 RHRDRL 1			AEMKMRSALLRAKPRADTAATADAKVKA		AEMKMRSALLRAKPRADTAATADAKVKA	-0.18	CPP	2972.89		cell-penetrating	0.64
40 HRDRLN 1			MRSALLRAKPRADTAATADAKVKATTSL		MRSALLRAKPRADTAATADAKVKATTSL	-0.18	CPP	2915.78		cell-penetrating	0.7533333333333333
41 RDRLNA 2			AEMKMRSALLRAKPRADTAATADAKVKAT		AEMKMRSALLRAKPRADTAATADAKVKAT	-0.18	CPP	3074.01		cell-penetrating	0.6533333333333333
43 RLNAEL 1			MKMRSALLRAKPRADTAATADAKVKATTS		MKMRSALLRAKPRADTAATADAKVKATTS	-0.18	CPP	3062.00		cell-penetrating	0.7466666666666667
62 ISKLDK 1			RRRPLQKQRPAVGAEKSNPSKRHRDRLNAE		RRRPLQKQRPAVGAEKSNPSKRHRDRLNAE	-0.18	CPP	3552.45		cell-penetrating	0.6733333333333333
63 SKLDKL 1			AEMKMRSALLRAKPRADTAATADAKVKATT		AEMKMRSALLRAKPRADTAATADAKVKATT	-0.18	CPP	3175.13		cell-penetrating	0.6533333333333333
64 KLDKLS 1			EMKMRSALLRAKPRADTAATADAKVKATTS		EMKMRSALLRAKPRADTAATADAKVKATTS	-0.18	CPP	3191.13		cell-penetrating	0.66
67 KLSVLR 1		Predicted scored 3	GQKKKA		GQKKKA	-0.22	Non-CPP	658.88
69 SVLRLS 1			KKKAPS		KKKAPS	-0.22	Non-CPP	657.88
71 LRLSVS 1			RSALLR		RSALLR	-0.22	Non-CPP	714.94
72 RLSVSY 1			ALLRAK		ALLRAK	-0.22	Non-CPP	670.93
74 SVSYLR 1			LLRAKP		LLRAKP	-0.22	Non-CPP	696.97
75 VSYLRV 1			QKQRPAV		QKQRPAV	-0.22	Non-CPP	826.06
76 SYLRVK 1			LGRLLRA		LGRLLRA	-0.22	Non-CPP	798.10
77 YLRVKS 1			GRLLRAQ		GRLLRAQ	-0.22	Non-CPP	813.07
78 LRVKSF 1			LFGQKKK		LFGQKKK	-0.22	Non-CPP	848.16
79 RVKSFF 1			FGQKKKA		FGQKKKA	-0.22	Non-CPP	806.07
112 AVLEGR 1			GQKKKAP		GQKKKAP	-0.22	Non-CPP	756.01
113 VLEGRL 1			MRSALLR		MRSALLR	-0.22	Non-CPP	846.15
114 LEGRLL 1			RSALLRA		RSALLRA	-0.22	Non-CPP	786.03
115 EGRLLL 1			ALLRAKP		ALLRAKP	-0.22	Non-CPP	768.06
116 GRLLLE 1			GARPRLQ		GARPRLQ	-0.22	Non-CPP	797.02
173 RQLHWA 1			QLCARGR		QLCARGR	-0.22	Non-CPP	803.04
197 DAILGR 1			LQKQRPAV		LQKQRPAV	-0.22	Non-CPP	939.24
198 AILGRL 1			AILGRLLR		AILGRLLR	-0.22	Non-CPP	911.28
200 LGRLLR 2			ILGRLLRA		ILGRLLRA	-0.22	Non-CPP	911.28
201 GRLLRA 2			LGRLLRAQ		LGRLLRAQ	-0.22	Non-CPP	926.25
202 RLLRAQ 2			LFGQKKKA		LFGQKKKA	-0.22	Non-CPP	919.25
203 LLRAQE 1			FGQKKKAP		FGQKKKAP	-0.22	Non-CPP	903.20
204 LRAQEW 1			GQKKKAPS		GQKKKAPS	-0.22	Non-CPP	843.10
205 RAQEWG 1			QKKKAPSG		QKKKAPSG	-0.22	Non-CPP	843.10
218 SAFLTR 1			KMRSALLR		KMRSALLR	-0.22	Non-CPP	974.34
221 LTRCFI 1			MRSALLRA		MRSALLRA	-0.22	Non-CPP	917.24
225 FICRVR 1			RSALLRAK		RSALLRAK	-0.22	Non-CPP	914.22
228 RVRCLL 1			GAQRFATR		GAQRFATR	-0.22	Non-CPP	906.11
242 MQFQGK 1			AQRFATRG		AQRFATRG	-0.22	Non-CPP	906.11
243 QFQGKL 1			QKQRPAVGA		QKQRPAVGA	-0.22	Non-CPP	954.22
244 FQGKLK 1			AILGRLLRA		AILGRLLRA	-0.22	Non-CPP	982.37
245 QGKLKF 1			ILGRLLRAQ		ILGRLLRAQ	-0.22	Non-CPP	1039.43
246 GKLKFL 1			FLFGQKKKA		FLFGQKKKA	-0.22	Non-CPP	1066.44
251 LFGQKK 1			LFGQKKKAP		LFGQKKKAP	-0.22	Non-CPP	1016.38
252 FGQKKK 1			MKMRSALLR		MKMRSALLR	-0.22	Non-CPP	1105.55
253 GQKKKA 3			KMRSALLRA		KMRSALLRA	-0.22	Non-CPP	1045.43
254 QKKKAP 2			MRSALLRAK		MRSALLRAK	-0.22	Non-CPP	1045.43
255 KKKAPS 3			RSALLRAKP		RSALLRAKP	-0.22	Non-CPP	1011.35
283 AEMKMR 1			SALLRAKPR		SALLRAKPR	-0.22	Non-CPP	1011.35
284 EMKMRS 1			ALLRAKPRA		ALLRAKPRA	-0.22	Non-CPP	995.35
285 MKMRSA 1			LLRAKPRAD		LLRAKPRAD	-0.22	Non-CPP	1039.36
286 KMRSAL 1			LRAKPRADT		LRAKPRADT	-0.22	Non-CPP	1027.30
287 MRSALL 1			RAKPRADTA		RAKPRADTA	-0.22	Non-CPP	985.21
288 RSALLR 3			LQKQRPAVGA		LQKQRPAVGA	-0.18	Non-CPP	1067.40		cell-penetrating	0.8133333333333334
289 SALLRA 1			AILGRLLRAQ		AILGRLLRAQ	-0.18	Non-CPP	1110.52		cell-penetrating	0.96
290 ALLRAK 3			EMKMRSALLR		EMKMRSALLR	-0.18	Non-CPP	1234.68		cell-penetrating	0.76
291 LLRAKP 3			MKMRSALLRA		MKMRSALLRA	-0.18	Non-CPP	1176.64		cell-penetrating	0.88
292 LRAKPR 1			KMRSALLRAK		KMRSALLRAK	-0.18	Non-CPP	1173.62		cell-penetrating	0.94
293 RAKPRA 1			MRSALLRAKP		MRSALLRAKP	-0.18	Non-CPP	1142.56		cell-penetrating	0.9066666666666666
304 ADAKVK 1			SALLRAKPRA		SALLRAKPRA	-0.18	Non-CPP	1082.44		cell-penetrating	0.96
305 DAKVKA 1			ALLRAKPRAD		ALLRAKPRAD	-0.18	Non-CPP	1110.45		cell-penetrating	0.9466666666666667
307 KVKATT 1			LLRAKPRADT		LLRAKPRADT	-0.18	Non-CPP	1140.48		cell-penetrating	0.8866666666666667
327 AGRSSR 1			LRAKPRADTA		LRAKPRADTA	-0.18	Non-CPP	1098.39		cell-penetrating	0.86
328 GRSSRE 1			RATAGRSREL		RATAGRSREL	-0.18	Non-CPP	1116.37		cell-penetrating	0.8933333333333333
329 RSSRES 1			QGKLKFLFGQK		QGKLKFLFGQK	-0.18	Non-CPP	1293.75		cell-penetrating	0.8866666666666667
336 VLVLRE 1			GKLKFLFGQKK		GKLKFLFGQKK	-0.18	Non-CPP	1293.79		cell-penetrating	0.9466666666666667
337 LVLREQ 1			LKFLFGQKKKA		LKFLFGQKKKA	-0.18	Non-CPP	1307.81		cell-penetrating	0.9333333333333333
346 GRWAQV 1			AEMKMRSALLR		AEMKMRSALLR	-0.18	Non-CPP	1305.77		cell-penetrating	0.7466666666666667
347 RWAQVP 1			EMKMRSALLRA		EMKMRSALLRA	-0.18	Non-CPP	1305.77		cell-penetrating	0.78
349 AQVPAR 1			MKMRSALLRAK		MKMRSALLRAK	-0.18	Non-CPP	1304.83		cell-penetrating	0.8933333333333333
350 QVPARA 1			KMRSALLRAKP		KMRSALLRAKP	-0.18	Non-CPP	1270.75		cell-penetrating	0.92
381 QHRMLS 1			RSALLRAKPRA		RSALLRAKPRA	-0.18	Non-CPP	1238.64		cell-penetrating	0.9733333333333334
382 HRMLSR 1			ALLRAKPRADT		ALLRAKPRADT	-0.18	Non-CPP	1211.57		cell-penetrating	0.8933333333333333
383 RMLSRA 1			LLRAKPRADTA		LLRAKPRADTA	-0.18	Non-CPP	1211.57		cell-penetrating	0.88
390 GVTGRR 1			GRATAGRSREL		GRATAGRSREL	-0.18	Non-CPP	1173.44		cell-penetrating	0.8933333333333333
391 VTGRRE 1			RATAGRSRELT		RATAGRSRELT	-0.18	Non-CPP	1217.49		cell-penetrating	0.8933333333333333
392 TGRRET 1			RAAEAAPVVKR		RAAEAAPVVKR	-0.18	Non-CPP	1167.51		cell-penetrating	0.9
393 GRRETP 1			GECTYAGRKRRR		GECTYAGRKRRR	-0.18	CPP	1452.81		cell-penetrating	0.8533333333333334
394 RRETPG 1			RRPLQKQRPAVG		RRPLQKQRPAVG	-0.18	CPP	1405.84		cell-penetrating	0.8733333333333333
415 GARPRL 1			RPLQKQRPAVGA		RPLQKQRPAVGA	-0.18	CPP	1320.73		cell-penetrating	0.82
416 ARPRLQ 2			QGKLKFLFGQKK		QGKLKFLFGQKK	-0.18	CPP	1421.94		cell-penetrating	0.9
417 RPRLQP 1			GKLKFLFGQKKK		GKLKFLFGQKKK	-0.18	CPP	1421.98		cell-penetrating	0.9533333333333334
419 RLQPSK 1			KLKFLFGQKKKA		KLKFLFGQKKKA	-0.18	CPP	1436.00		cell-penetrating	0.9466666666666667
430 LRPMPR 1			LKFLFGQKKKAP		LKFLFGQKKKAP	-0.18	CPP	1404.94		cell-penetrating	0.92
444 VQGTFR 1			AAEMKMRSALLR		AAEMKMRSALLR	-0.18	CPP	1376.86		cell-penetrating	0.7266666666666667
445 QGTFRN 1			AEMKMRSALLRA		AEMKMRSALLRA	-0.18	CPP	1376.86		cell-penetrating	0.7733333333333333
465 SSRTSR 1			EMKMRSALLRAK		EMKMRSALLRAK	-0.18	CPP	1433.96		cell-penetrating	0.8
466 SRTSRP 1			MKMRSALLRAKP		MKMRSALLRAKP	-0.18	CPP	1401.96		cell-penetrating	0.8466666666666667
467 RTSRPM 1			MRSALLRAKPRA		MRSALLRAKPRA	-0.18	CPP	1369.85		cell-penetrating	0.9533333333333334
468 TSRPMR 1			RSALLRAKPRAD		RSALLRAKPRAD	-0.18	CPP	1353.74		cell-penetrating	0.9466666666666667
470 RPMRDV 1			ALLRAKPRADTA		ALLRAKPRADTA	-0.18	CPP	1282.66		cell-penetrating	0.8866666666666667
488 PQRSLQ 1			LLRAKPRADTAA		LLRAKPRADTAA	-0.18	CPP	1282.66		cell-penetrating	0.8733333333333333
489 QRSLQH 1			GRATAGRSRELT		GRATAGRSRELT	-0.18	CPP	1274.56		cell-penetrating	0.9
490 RSLQHQ 1			RRPLQKQRPAVGA		RRPLQKQRPAVGA	-0.18	CPP	1476.93		cell-penetrating	0.8666666666666667
498 QPGAQR 1			FQGKLKFLFGQKK		FQGKLKFLFGQKK	-0.18	CPP	1569.13		cell-penetrating	0.8933333333333333
501 AQRFAT 1			QGKLKFLFGQKKK		QGKLKFLFGQKKK	-0.18	CPP	1550.13		cell-penetrating	0.8933333333333333
502 QRFATR 1			GKLKFLFGQKKKA		GKLKFLFGQKKKA	-0.18	CPP	1493.07		cell-penetrating	0.9066666666666666
503 RFATRG 1			LKFLFGQKKKAPS		LKFLFGQKKKAPS	-0.18	CPP	1492.03		cell-penetrating	0.8866666666666667
514 MKLQGV 1			AAEMKMRSALLRA		AAEMKMRSALLRA	-0.18	CPP	1447.95		cell-penetrating	0.74
515 KLQGVP 1			AEMKMRSALLRAK		AEMKMRSALLRAK	-0.18	CPP	1505.05		cell-penetrating	0.78
536 SIKMEK 1			EMKMRSALLRAKP		EMKMRSALLRAKP	-0.18	CPP	1531.09		cell-penetrating	0.76
571 PTRMHL 1			KMRSALLRAKPRA		KMRSALLRAKPRA	-0.18	CPP	1498.04		cell-penetrating	0.9533333333333334
572 TRMHLK 1			MRSALLRAKPRAD		MRSALLRAKPRAD	-0.18	CPP	1484.95		cell-penetrating	0.8866666666666667
573 RMHLKT 1			RSALLRAKPRADT		RSALLRAKPRADT	-0.18	CPP	1454.86		cell-penetrating	0.9
582 SRQQVY 1			RRPLQKQRPAVGAE		RRPLQKQRPAVGAE	-0.18	CPP	1606.06		cell-penetrating	0.7333333333333333
583 RQQVYI 1			RPLQKQRPAVGAEK		RPLQKQRPAVGAEK	-0.18	CPP	1578.05		cell-penetrating	0.6866666666666666
591 LGHGVR 1			QGKLKFLFGQKKKA		QGKLKFLFGQKKKA	-0.18	CPP	1621.22		cell-penetrating	0.8733333333333333
595 VRGAQP 1			GKLKFLFGQKKKAP		GKLKFLFGQKKKAP	-0.18	CPP	1590.20		cell-penetrating	0.8866666666666667
603 RATAGR 1			KLKFLFGQKKKAPS		KLKFLFGQKKKAPS	-0.18	CPP	1620.22		cell-penetrating	0.9066666666666666
605 TAGRSR 1			AAEMKMRSALLRAK		AAEMKMRSALLRAK	-0.18	CPP	1576.14		cell-penetrating	0.7733333333333333
606 AGRSRE 1			AEMKMRSALLRAKP		AEMKMRSALLRAKP	-0.18	CPP	1602.18		cell-penetrating	0.7733333333333333
607 GRSREL 1			MKMRSALLRAKPRA		MKMRSALLRAKPRA	-0.18	CPP	1629.25		cell-penetrating	0.8933333333333333
608 RSRELT 1			KMRSALLRAKPRAD		KMRSALLRAKPRAD	-0.18	CPP	1613.14		cell-penetrating	0.88
638 LCARGR 1			MRSALLRAKPRADT		MRSALLRAKPRADT	-0.18	CPP	1586.07		cell-penetrating	0.84
640 ARGRGE 1			RSALLRAKPRADTA		RSALLRAKPRADTA	-0.18	CPP	1525.95		cell-penetrating	0.8866666666666667
641 RGRGEQ 1			RRPLQKQRPAVGAEK		RRPLQKQRPAVGAEK	-0.18	CPP	1734.25		cell-penetrating	0.7466666666666667
656 APVVKR 1			FQGKLKFLFGQKKKA		FQGKLKFLFGQKKKA	-0.18	CPP	1768.41		cell-penetrating	0.88
657 PVVKRE 1			QGKLKFLFGQKKKAP		QGKLKFLFGQKKKAP	-0.18	CPP	1718.35		cell-penetrating	0.8733333333333333
658 VVKREP 1			GKLKFLFGQKKKAPS		GKLKFLFGQKKKAPS	-0.18	CPP	1677.29		cell-penetrating	0.8866666666666667
659 VKREPL 1			KLKFLFGQKKKAPSG		KLKFLFGQKKKAPSG	-0.18	CPP	1677.29		cell-penetrating	0.9
ahrr.txt 6 135			SAAEMKMRSALLRAK		SAAEMKMRSALLRAK	-0.18	CPP	1663.23		cell-penetrating	0.7866666666666666
12 TYAGRKR 1			AAEMKMRSALLRAKP		AAEMKMRSALLRAKP	-0.18	CPP	1673.27		cell-penetrating	0.7866666666666666
13 YAGRKRR 1			AEMKMRSALLRAKPR		AEMKMRSALLRAKPR	-0.18	CPP	1758.38		cell-penetrating	0.84
14 AGRKRRR 1			EMKMRSALLRAKPRA		EMKMRSALLRAKPRA	-0.18	CPP	1758.38		cell-penetrating	0.8533333333333334
15 GRKRRRP 1			MKMRSALLRAKPRAD		MKMRSALLRAKPRAD	-0.18	CPP	1744.35		cell-penetrating	0.8133333333333334
16 RKRRRPL 1			KMRSALLRAKPRADT		KMRSALLRAKPRADT	-0.18	CPP	1714.26		cell-penetrating	0.84
17 KRRRPLQ 1			MRSALLRAKPRADTA		MRSALLRAKPRADTA	-0.18	CPP	1657.16		cell-penetrating	0.8333333333333334
18 RRRPLQK 1			RSALLRAKPRADTAA		RSALLRAKPRADTAA	-0.18	CPP	1597.04		cell-penetrating	0.8933333333333333
19 RRPLQKQ 2			GECTYAGRKRRRPLQK		GECTYAGRKRRRPLQK	-0.18	CPP	1919.46		cell-penetrating	0.8666666666666667
20 RPLQKQR 2			RRPLQKQRPAVGAEKS		RRPLQKQRPAVGAEKS	-0.18	CPP	1821.34		cell-penetrating	0.74
21 PLQKQRP 1			QFQGKLKFLFGQKKKA		QFQGKLKFLFGQKKKA	-0.18	CPP	1896.56		cell-penetrating	0.8733333333333333
22 LQKQRPA 2			FQGKLKFLFGQKKKAP		FQGKLKFLFGQKKKAP	-0.18	CPP	1865.54		cell-penetrating	0.8866666666666667
23 QKQRPAV 3			QGKLKFLFGQKKKAPS		QGKLKFLFGQKKKAPS	-0.18	CPP	1805.44		cell-penetrating	0.8733333333333333
24 KQRPAVG 1			KLKFLFGQKKKAPSGA		KLKFLFGQKKKAPSGA	-0.18	CPP	1748.38		cell-penetrating	0.88
35 NPSKRHR 1			AAEMKMRSALLRAKPR		AAEMKMRSALLRAKPR	-0.18	CPP	1829.47		cell-penetrating	0.8266666666666667
36 PSKRHRD 1			AEMKMRSALLRAKPRA		AEMKMRSALLRAKPRA	-0.18	CPP	1829.47		cell-penetrating	0.8266666666666667
37 SKRHRDR 1			EMKMRSALLRAKPRAD		EMKMRSALLRAKPRAD	-0.18	CPP	1873.48		cell-penetrating	0.7
38 KRHRDRL 1			MKMRSALLRAKPRADT		MKMRSALLRAKPRADT	-0.18	CPP	1845.47		cell-penetrating	0.7466666666666667
39 RHRDRLN 1			KMRSALLRAKPRADTA		KMRSALLRAKPRADTA	-0.18	CPP	1785.35		cell-penetrating	0.8133333333333334
40 HRDRLNA 1			RSALLRAKPRADTAAT		RSALLRAKPRADTAAT	-0.18	CPP	1698.16		cell-penetrating	0.8533333333333334
41 RDRLNAE 1			RRRPLQKQRPAVGAEKS		RRRPLQKQRPAVGAEKS	-0.18	CPP	1977.54		cell-penetrating	0.7733333333333333
61 IISKLDK 1			RRPLQKQRPAVGAEKSN		RRPLQKQRPAVGAEKSN	-0.18	CPP	1935.46		cell-penetrating	0.7
62 ISKLDKL 1			TMQFQGKLKFLFGQKKK		TMQFQGKLKFLFGQKKK	-0.18	CPP	2057.80		cell-penetrating	0.7266666666666667
64 KLDKLSV 1			MQFQGKLKFLFGQKKKA		MQFQGKLKFLFGQKKKA	-0.18	CPP	2027.77		cell-penetrating	0.7666666666666667
66 DKLSVLR 1			QFQGKLKFLFGQKKKAP		QFQGKLKFLFGQKKKAP	-0.18	CPP	1993.69		cell-penetrating	0.8533333333333334
67 KLSVLRL 1			QGKLKFLFGQKKKAPSG		QGKLKFLFGQKKKAPSG	-0.18	CPP	1862.51		cell-penetrating	0.8466666666666667
68 LSVLRLS 1			GKLKFLFGQKKKAPSGA		GKLKFLFGQKKKAPSGA	-0.18	CPP	1805.45		cell-penetrating	0.8866666666666667
69 SVLRLSV 1			KLKFLFGQKKKAPSGAM		KLKFLFGQKKKAPSGAM	-0.18	CPP	1879.59		cell-penetrating	0.78
70 VLRLSVS 1			SAAEMKMRSALLRAKPR		SAAEMKMRSALLRAKPR	-0.18	CPP	1916.56		cell-penetrating	0.7333333333333333
71 LRLSVSY 1			AAEMKMRSALLRAKPRA		AAEMKMRSALLRAKPRA	-0.18	CPP	1900.56		cell-penetrating	0.78
72 RLSVSYL 1			AEMKMRSALLRAKPRAD		AEMKMRSALLRAKPRAD	-0.18	CPP	1944.57		cell-penetrating	0.6866666666666666
73 LSVSYLR 1			EMKMRSALLRAKPRADT		EMKMRSALLRAKPRADT	-0.18	CPP	1974.60		cell-penetrating	0.62
74 SVSYLRV 1			MKMRSALLRAKPRADTA		MKMRSALLRAKPRADTA	-0.18	CPP	1916.56		cell-penetrating	0.74
75 VSYLRVK 1			KMRSALLRAKPRADTAA		KMRSALLRAKPRADTAA	-0.18	CPP	1856.44		cell-penetrating	0.82
76 SYLRVKS 1			MRSALLRAKPRADTAAT		MRSALLRAKPRADTAAT	-0.18	CPP	1829.37		cell-penetrating	0.7866666666666666
77 YLRVKSF 1			RSALLRAKPRADTAATA		RSALLRAKPRADTAATA	-0.18	CPP	1769.25		cell-penetrating	0.8466666666666667
78 LRVKSFF 1			LTMQFQGKLKFLFGQKKK		LTMQFQGKLKFLFGQKKK	-0.18	CPP	2170.98		cell-penetrating	0.7266666666666667
79 RVKSFFQ 1			TMQFQGKLKFLFGQKKKA		TMQFQGKLKFLFGQKKKA	-0.18	CPP	2128.89		cell-penetrating	0.7333333333333333
80 VKSFFQV 1			MQFQGKLKFLFGQKKKAP		MQFQGKLKFLFGQKKKAP	-0.18	CPP	2124.90		cell-penetrating	0.76
81 KSFFQVV 1			QGKLKFLFGQKKKAPSGA		QGKLKFLFGQKKKAPSGA	-0.18	CPP	1933.60		cell-penetrating	0.86
112 AVLEGRL 1			KLKFLFGQKKKAPSGAML		KLKFLFGQKKKAPSGAML	-0.18	CPP	1992.77		cell-penetrating	0.8333333333333334
113 VLEGRLL 1			LLPSAAEMKMRSALLRAK		LLPSAAEMKMRSALLRAK	-0.18	CPP	1986.72		cell-penetrating	0.72
114 LEGRLLL 1			SAAEMKMRSALLRAKPRA		SAAEMKMRSALLRAKPRA	-0.18	CPP	1987.65		cell-penetrating	0.74
173 RQLHWAM 1			AEMKMRSALLRAKPRADT		AEMKMRSALLRAKPRADT	-0.18	CPP	2045.69		cell-penetrating	0.6333333333333333
197 DAILGRL 1			EMKMRSALLRAKPRADTA		EMKMRSALLRAKPRADTA	-0.18	CPP	2045.69		cell-penetrating	0.62
199 ILGRLLR 2			MKMRSALLRAKPRADTAA		MKMRSALLRAKPRADTAA	-0.18	CPP	1987.65		cell-penetrating	0.74
200 LGRLLRA 3			KMRSALLRAKPRADTAAT		KMRSALLRAKPRADTAAT	-0.18	CPP	1957.56		cell-penetrating	0.8
201 GRLLRAQ 3			LRAKPRADTAATADAKVK		LRAKPRADTAATADAKVK	-0.18	CPP	1883.41		cell-penetrating	0.8133333333333334
202 RLLRAQE 2			LTMQFQGKLKFLFGQKKKA		LTMQFQGKLKFLFGQKKKA	-0.18	CPP	2242.07		cell-penetrating	0.7466666666666667
203 LLRAQEW 1			GKLKFLFGQKKKAPSGAML		GKLKFLFGQKKKAPSGAML	-0.18	CPP	2049.84		cell-penetrating	0.8266666666666667
204 LRAQEWG 1			VLLPSAAEMKMRSALLRAK		VLLPSAAEMKMRSALLRAK	-0.18	CPP	2085.87		cell-penetrating	0.7133333333333334
205 RAQEWGT 1			LPSAAEMKMRSALLRAKPR		LPSAAEMKMRSALLRAKPR	-0.18	CPP	2126.87		cell-penetrating	0.74
226 ICRVRCL 1			AAEMKMRSALLRAKPRADT		AAEMKMRSALLRAKPRADT	-0.18	CPP	2116.78		cell-penetrating	0.6066666666666667
227 CRVRCLL 1			AEMKMRSALLRAKPRADTA		AEMKMRSALLRAKPRADTA	-0.18	CPP	2116.78		cell-penetrating	0.62
228 RVRCLLD 1			EMKMRSALLRAKPRADTAA		EMKMRSALLRAKPRADTAA	-0.18	CPP	2116.78		cell-penetrating	0.6
241 TMQFQGK 1			MKMRSALLRAKPRADTAAT		MKMRSALLRAKPRADTAAT	-0.18	CPP	2088.77		cell-penetrating	0.6933333333333334
242 MQFQGKL 1			KMRSALLRAKPRADTAATA		KMRSALLRAKPRADTAATA	-0.18	CPP	2028.65		cell-penetrating	0.7933333333333333
243 QFQGKLK 1			LLRAKPRADTAATADAKVK		LLRAKPRADTAATADAKVK	-0.18	CPP	1996.59		cell-penetrating	0.8266666666666667
244 FQGKLKF 1			QGKLKFLFGQKKKAPSGAML		QGKLKFLFGQKKKAPSGAML	-0.18	CPP	2177.99		cell-penetrating	0.8333333333333334
245 QGKLKFL 1			LLPSAAEMKMRSALLRAKPR		LLPSAAEMKMRSALLRAKPR	-0.18	CPP	2240.05		cell-penetrating	0.7533333333333333
249 KFLFGQK 1			EMKMRSALLRAKPRADTAAT		EMKMRSALLRAKPRADTAAT	-0.18	CPP	2217.90		cell-penetrating	0.6133333333333333
250 FLFGQKK 1			MKMRSALLRAKPRADTAATA		MKMRSALLRAKPRADTAATA	-0.18	CPP	2159.86		cell-penetrating	0.7133333333333334
251 LFGQKKK 3			VLLPSAAEMKMRSALLRAKPR		VLLPSAAEMKMRSALLRAKPR	-0.18	CPP	2339.20		cell-penetrating	0.7333333333333333
252 FGQKKKA 3			LLPSAAEMKMRSALLRAKPRA		LLPSAAEMKMRSALLRAKPRA	-0.18	CPP	2311.14		cell-penetrating	0.7733333333333333
253 GQKKKAP 3			VLLPSAAEMKMRSALLRAKPRA		VLLPSAAEMKMRSALLRAKPRA	-0.18	CPP	2410.29		cell-penetrating	0.7533333333333333
254 QKKKAPS 2			RSALLRAKPRADTAATADAKVK		RSALLRAKPRADTAATADAKVK	-0.18	CPP	2310.97		cell-penetrating	0.8466666666666667
282 AAEMKMR 1			ECTYAGRKRRRPLQKQRPAVGAE		ECTYAGRKRRRPLQKQRPAVGAE	-0.18	CPP	2671.40		cell-penetrating	0.6933333333333334
285 MKMRSAL 1			KMRSALLRAKPRADTAATADAKV		KMRSALLRAKPRADTAATADAKV	-0.18	CPP	2442.18		cell-penetrating	0.72
286 KMRSALL 1			MRSALLRAKPRADTAATADAKVK		MRSALLRAKPRADTAATADAKVK	-0.18	CPP	2442.18		cell-penetrating	0.7333333333333333
287 MRSALLR 3			RSALLRAKPRADTAATADAKVKA		RSALLRAKPRADTAATADAKVKA	-0.18	CPP	2382.06		cell-penetrating	0.8533333333333334
288 RSALLRA 3			KMRSALLRAKPRADTAATADAKVK		KMRSALLRAKPRADTAATADAKVK	-0.18	CPP	2570.37		cell-penetrating	0.7333333333333333
289 SALLRAK 2			RSALLRAKPRADTAATADAKVKAT		RSALLRAKPRADTAATADAKVKAT	-0.18	CPP	2483.18		cell-penetrating	0.8066666666666666
290 ALLRAKP 3			ECTYAGRKRRRPLQKQRPAVGAEKS		ECTYAGRKRRRPLQKQRPAVGAEKS	-0.18	CPP	2886.68		cell-penetrating	0.68
291 LLRAKPR 2			MKMRSALLRAKPRADTAATADAKVK		MKMRSALLRAKPRADTAATADAKVK	-0.18	CPP	2701.58		cell-penetrating	0.6866666666666666
292 LRAKPRA 2			KMRSALLRAKPRADTAATADAKVKA		KMRSALLRAKPRADTAATADAKVKA	-0.18	CPP	2641.46		cell-penetrating	0.74
293 RAKPRAD 2			EMKMRSALLRAKPRADTAATADAKVK		EMKMRSALLRAKPRADTAATADAKVK	-0.18	CPP	2830.71		cell-penetrating	0.5933333333333334
303 TADAKVK 1			MKMRSALLRAKPRADTAATADAKVKA		MKMRSALLRAKPRADTAATADAKVKA	-0.18	CPP	2772.67		cell-penetrating	0.6866666666666666
305 DAKVKAT 1			KMRSALLRAKPRADTAATADAKVKAT		KMRSALLRAKPRADTAATADAKVKAT	-0.18	CPP	2742.58		cell-penetrating	0.7466666666666667
307 KVKATTS 1			MRSALLRAKPRADTAATADAKVKATT		MRSALLRAKPRADTAATADAKVKATT	-0.18	CPP	2715.51		cell-penetrating	0.7066666666666667
327 AGRSSRE 1			MKMRSALLRAKPRADTAATADAKVKAT		MKMRSALLRAKPRADTAATADAKVKAT	-0.18	CPP	2873.79		cell-penetrating	0.7
334 SGVLVLR 1			KMRSALLRAKPRADTAATADAKVKATT		KMRSALLRAKPRADTAATADAKVKATT	-0.18	CPP	2843.70		cell-penetrating	0.7533333333333333
335 GVLVLRE 1			EMKMRSALLRAKPRADTAATADAKVKAT		EMKMRSALLRAKPRADTAATADAKVKAT	-0.18	CPP	3002.92		cell-penetrating	0.64
336 VLVLREQ 1			MKMRSALLRAKPRADTAATADAKVKATT		MKMRSALLRAKPRADTAATADAKVKATT	-0.18	CPP	2974.91		cell-penetrating	0.7266666666666667
345 AGRWAQV 1			KMRSALLRAKPRADTAATADAKVKATTS		KMRSALLRAKPRADTAATADAKVKATTS	-0.18	CPP	2930.79		cell-penetrating	0.7666666666666667
381 QHRMLSR 1			EMKMRSALLRAKPRADTAATADAKVKATT		EMKMRSALLRAKPRADTAATADAKVKATT	-0.18	CPP	3104.04		cell-penetrating	0.66
382 HRMLSRA 1			KMRSALLRAKPRADTAATADAKVKATTSL		KMRSALLRAKPRADTAATADAKVKATTSL	-0.18	CPP	3043.97		cell-penetrating	0.78
383 RMLSRAS 1			MKMRSALLRAKPRADTAATADAKVKATTSL		MKMRSALLRAKPRADTAATADAKVKATTSL	-0.18	CPP	3175.18		cell-penetrating	0.7533333333333333
389 SGVTGRR 1
390 GVTGRRE 1
391 VTGRRET 1
392 TGRRETP 1
393 GRRETPG 1
394 RRETPGP 1
414 DGARPRL 1
415 GARPRLQ 3
416 ARPRLQP 1
417 RPRLQPS 1
418 PRLQPSK 1
419 RLQPSKN 1
430 LRPMPRG 1
444 VQGTFRN 1
464 YSSRTSR 1
466 SRTSRPM 1
467 RTSRPMR 1
470 RPMRDVG 1
487 FPQRSLQ 1
488 PQRSLQH 1
489 QRSLQHQ 1
490 RSLQHQL 1
501 AQRFATR 2
502 QRFATRG 1
503 RFATRGY 1
514 MKLQGVP 1
515 KLQGVPM 1
535 VSIKMEK 1
571 PTRMHLK 1
572 TRMHLKT 1
573 RMHLKTE 1
582 SRQQVYI 1
583 RQQVYIS 1
590 HLGHGVR 1
593 HGVRGAQ 1
605 TAGRSRE 1
606 AGRSREL 1
607 GRSRELT 1
608 RSRELTP 1
637 QLCARGR 3
640 ARGRGEQ 1
641 RGRGEQS 1
655 AAPVVKR 1
656 APVVKRE 1
657 PVVKREP 1
658 VVKREPL 1
ahrr.txt 7 132
11 CTYAGRKR 1
12 TYAGRKRR 1
13 YAGRKRRR 1
14 AGRKRRRP 1
15 GRKRRRPL 1
16 RKRRRPLQ 1
17 KRRRPLQK 1
18 RRRPLQKQ 1
19 RRPLQKQR 1
20 RPLQKQRP 1
21 PLQKQRPA 1
22 LQKQRPAV 3
23 QKQRPAVG 1
24 KQRPAVGA 1
26 RPAVGAEK 1
34 SNPSKRHR 1
36 PSKRHRDR 1
37 SKRHRDRL 1
38 KRHRDRLN 1
39 RHRDRLNA 1
41 RDRLNAEL 1
61 IISKLDKL 1
64 KLDKLSVL 1
65 LDKLSVLR 1
66 DKLSVLRL 1
67 KLSVLRLS 1
68 LSVLRLSV 1
69 SVLRLSVS 1
70 VLRLSVSY 1
71 LRLSVSYL 1
72 RLSVSYLR 1
73 LSVSYLRV 1
74 SVSYLRVK 1
75 VSYLRVKS 1
76 SYLRVKSF 1
77 YLRVKSFF 1
78 LRVKSFFQ 1
79 RVKSFFQV 1
80 VKSFFQVV 1
81 KSFFQVVQ 1
112 AVLEGRLL 1
168 RQDFCRQL 1
197 DAILGRLL 1
198 AILGRLLR 3
199 ILGRLLRA 3
200 LGRLLRAQ 3
201 GRLLRAQE 2
202 RLLRAQEW 2
203 LLRAQEWG 1
204 LRAQEWGT 1
205 RAQEWGTG 1
223 RCFICRVR 1
226 ICRVRCLL 1
228 RVRCLLDS 1
240 LTMQFQGK 1
241 TMQFQGKL 1
242 MQFQGKLK 1
243 QFQGKLKF 1
244 FQGKLKFL 1
245 QGKLKFLF 1
246 GKLKFLFG 1
247 KLKFLFGQ 1
248 LKFLFGQK 1
249 KFLFGQKK 1
250 FLFGQKKK 1
251 LFGQKKKA 3
252 FGQKKKAP 3
253 GQKKKAPS 3
254 QKKKAPSG 3
284 EMKMRSAL 1
285 MKMRSALL 1
286 KMRSALLR 3
287 MRSALLRA 3
288 RSALLRAK 3
289 SALLRAKP 2
290 ALLRAKPR 2
291 LLRAKPRA 2
292 LRAKPRAD 2
293 RAKPRADT 2
307 KVKATTSL 1
329 RSSRESGV 1
335 GVLVLREQ 1
340 REQTDAGR 1
347 RWAQVPAR 1
380 EQHRMLSR 1
381 QHRMLSRA 1
382 HRMLSRAS 1
383 RMLSRASG 1
389 SGVTGRRE 1
390 GVTGRRET 1
391 VTGRRETP 1
392 TGRRETPG 1
394 RRETPGPT 1
395 RETPGPTK 1
414 DGARPRLQ 1
415 GARPRLQP 1
416 ARPRLQPS 1
417 RPRLQPSK 1
466 SRTSRPMR 1
467 RTSRPMRD 1
468 TSRPMRDV 1
470 RPMRDVGE 1
488 PQRSLQHQ 1
489 QRSLQHQL 1
490 RSLQHQLP 1
500 GAQRFATR 3
501 AQRFATRG 3
502 QRFATRGY 1
570 FPTRMHLK 1
571 PTRMHLKT 1
573 RMHLKTEP 1
582 SRQQVYIS 1
583 RQQVYISH 1
590 HLGHGVRG 1
596 RGAQPHGR 1
601 HGRATAGR 1
603 RATAGRSR 1
604 ATAGRSRE 1
605 TAGRSREL 1
606 AGRSRELT 1
607 GRSRELTP 1
608 RSRELTPF 1
636 HQLCARGR 1
637 QLCARGRG 1
640 ARGRGEQS 1
654 EAAPVVKR 1
655 AAPVVKRE 1
656 APVVKREP 1
657 PVVKREPL 1
ahrr.txt 8 129
10 ECTYAGRKR 1
11 CTYAGRKRR 1
12 TYAGRKRRR 1
13 YAGRKRRRP 1
14 AGRKRRRPL 1
15 GRKRRRPLQ 1
16 RKRRRPLQK 1
17 KRRRPLQKQ 1
18 RRRPLQKQR 1
19 RRPLQKQRP 1
20 RPLQKQRPA 2
21 PLQKQRPAV 1
22 LQKQRPAVG 1
23 QKQRPAVGA 3
24 KQRPAVGAE 1
25 QRPAVGAEK 1
33 KSNPSKRHR 1
35 NPSKRHRDR 1
36 PSKRHRDRL 1
37 SKRHRDRLN 1
38 KRHRDRLNA 1
39 RHRDRLNAE 1
64 KLDKLSVLR 1
65 LDKLSVLRL 1
66 DKLSVLRLS 1
67 KLSVLRLSV 1
68 LSVLRLSVS 1
69 SVLRLSVSY 1
71 LRLSVSYLR 1
72 RLSVSYLRV 1
73 LSVSYLRVK 1
74 SVSYLRVKS 1
75 VSYLRVKSF 1
77 YLRVKSFFQ 1
78 LRVKSFFQV 1
79 RVKSFFQVV 1
80 VKSFFQVVQ 1
112 AVLEGRLLL 1
197 DAILGRLLR 2
198 AILGRLLRA 3
199 ILGRLLRAQ 3
200 LGRLLRAQE 2
201 GRLLRAQEW 2
202 RLLRAQEWG 2
203 LLRAQEWGT 1
204 LRAQEWGTG 1
222 TRCFICRVR 1
225 FICRVRCLL 1
228 RVRCLLDST 1
239 FLTMQFQGK 1
240 LTMQFQGKL 1
241 TMQFQGKLK 1
242 MQFQGKLKF 1
243 QFQGKLKFL 1
245 QGKLKFLFG 1
246 GKLKFLFGQ 1
247 KLKFLFGQK 1
248 LKFLFGQKK 1
249 KFLFGQKKK 2
250 FLFGQKKKA 3
251 LFGQKKKAP 3
284 EMKMRSALL 1
285 MKMRSALLR 3
286 KMRSALLRA 3
287 MRSALLRAK 3
288 RSALLRAKP 3
289 SALLRAKPR 3
290 ALLRAKPRA 3
291 LLRAKPRAD 3
292 LRAKPRADT 3
293 RAKPRADTA 3
307 KVKATTSLC 1
329 RSSRESGVL 1
332 RESGVLVLR 1
339 LREQTDAGR 1
340 REQTDAGRW 1
346 GRWAQVPAR 1
347 RWAQVPARA 2
360 LRGGPDLVL 1
380 EQHRMLSRA 1
381 QHRMLSRAS 1
383 RMLSRASGV 1
387 RASGVTGRR 1
388 ASGVTGRRE 1
389 SGVTGRRET 1
390 GVTGRRETP 1
391 VTGRRETPG 1
392 TGRRETPGP 1
393 GRRETPGPT 1
394 RRETPGPTK 1
413 EDGARPRLQ 1
416 ARPRLQPSK 1
417 RPRLQPSKN 1
465 SSRTSRPMR 1
466 SRTSRPMRD 1
467 RTSRPMRDV 1
487 FPQRSLQHQ 1
488 PQRSLQHQL 1
489 QRSLQHQLP 1
490 RSLQHQLPQ 1
495 QLPQPGAQR 1
499 PGAQRFATR 1
500 GAQRFATRG 1
501 AQRFATRGY 1
502 QRFATRGYP 1
569 TFPTRMHLK 1
570 FPTRMHLKT 1
582 SRQQVYISH 1
583 RQQVYISHL 1
595 VRGAQPHGR 1
602 GRATAGRSR 1
603 RATAGRSRE 1
604 ATAGRSREL 1
605 TAGRSRELT 1
606 AGRSRELTP 1
607 GRSRELTPF 1
608 RSRELTPFH 1
636 HQLCARGRG 1
637 QLCARGRGE 1
638 LCARGRGEQ 1
653 AEAAPVVKR 1
656 APVVKREPL 1
ahrr.txt 9 122
9 GECTYAGRKR 1
10 ECTYAGRKRR 1
11 CTYAGRKRRR 1
12 TYAGRKRRRP 1
13 YAGRKRRRPL 1
14 AGRKRRRPLQ 1
15 GRKRRRPLQK 1
16 RKRRRPLQKQ 1
17 KRRRPLQKQR 1
18 RRRPLQKQRP 1
19 RRPLQKQRPA 2
20 RPLQKQRPAV 1
21 PLQKQRPAVG 1
22 LQKQRPAVGA 3
23 QKQRPAVGAE 1
24 KQRPAVGAEK 1
32 EKSNPSKRHR 1
34 SNPSKRHRDR 1
35 NPSKRHRDRL 1
36 PSKRHRDRLN 1
37 SKRHRDRLNA 1
38 KRHRDRLNAE 1
39 RHRDRLNAEL 1
63 SKLDKLSVLR 1
64 KLDKLSVLRL 2
65 LDKLSVLRLS 1
66 DKLSVLRLSV 1
67 KLSVLRLSVS 1
68 LSVLRLSVSY 1
69 SVLRLSVSYL 1
70 VLRLSVSYLR 1
71 LRLSVSYLRV 1
72 RLSVSYLRVK 1
73 LSVSYLRVKS 1
74 SVSYLRVKSF 1
75 VSYLRVKSFF 1
76 SYLRVKSFFQ 1
77 YLRVKSFFQV 1
78 LRVKSFFQVV 1
79 RVKSFFQVVQ 1
196 DDAILGRLLR 1
197 DAILGRLLRA 2
198 AILGRLLRAQ 3
199 ILGRLLRAQE 2
200 LGRLLRAQEW 2
201 GRLLRAQEWG 1
202 RLLRAQEWGT 1
203 LLRAQEWGTG 1
221 LTRCFICRVR 1
239 FLTMQFQGKL 1
240 LTMQFQGKLK 1
241 TMQFQGKLKF 1
242 MQFQGKLKFL 1
243 QFQGKLKFLF 1
244 FQGKLKFLFG 1
245 QGKLKFLFGQ 1
246 GKLKFLFGQK 1
247 KLKFLFGQKK 2
248 LKFLFGQKKK 2
249 KFLFGQKKKA 2
250 FLFGQKKKAP 1
251 LFGQKKKAPS 1
283 AEMKMRSALL 1
284 EMKMRSALLR 3
285 MKMRSALLRA 3
286 KMRSALLRAK 3
287 MRSALLRAKP 3
288 RSALLRAKPR 2
289 SALLRAKPRA 3
290 ALLRAKPRAD 3
291 LLRAKPRADT 3
292 LRAKPRADTA 3
328 GRSSRESGVL 1
329 RSSRESGVLV 1
331 SRESGVLVLR 1
332 RESGVLVLRE 1
338 VLREQTDAGR 1
339 LREQTDAGRW 1
340 REQTDAGRWA 1
345 AGRWAQVPAR 1
346 GRWAQVPARA 1
380 EQHRMLSRAS 1
381 QHRMLSRASG 1
382 HRMLSRASGV 1
383 RMLSRASGVT 1
386 SRASGVTGRR 1
387 RASGVTGRRE 1
389 SGVTGRRETP 1
391 VTGRRETPGP 1
392 TGRRETPGPT 1
393 GRRETPGPTK 1
394 RRETPGPTKP 1
415 GARPRLQPSK 1
416 ARPRLQPSKN 1
464 YSSRTSRPMR 1
466 SRTSRPMRDV 1
467 RTSRPMRDVG 1
487 FPQRSLQHQL 1
488 PQRSLQHQLP 1
489 QRSLQHQLPQ 1
490 RSLQHQLPQP 1
498 QPGAQRFATR 1
500 GAQRFATRGY 1
568 ATFPTRMHLK 1
569 TFPTRMHLKT 1
582 SRQQVYISHL 1
583 RQQVYISHLG 1
590 HLGHGVRGAQ 1
594 GVRGAQPHGR 1
595 VRGAQPHGRA 1
596 RGAQPHGRAT 1
599 QPHGRATAGR 1
601 HGRATAGRSR 1
602 GRATAGRSRE 1
603 RATAGRSREL 3
604 ATAGRSRELT 1
605 TAGRSRELTP 1
607 GRSRELTPFH 1
637 QLCARGRGEQ 1
655 AAPVVKREPL 1
ahrr.txt 10 120
9 GECTYAGRKRR 1
10 ECTYAGRKRRR 1
11 CTYAGRKRRRP 1
12 TYAGRKRRRPL 1
13 YAGRKRRRPLQ 1
14 AGRKRRRPLQK 1
15 GRKRRRPLQKQ 1
16 RKRRRPLQKQR 1
17 KRRRPLQKQRP 1
18 RRRPLQKQRPA 1
19 RRPLQKQRPAV 2
20 RPLQKQRPAVG 1
21 PLQKQRPAVGA 1
22 LQKQRPAVGAE 1
23 QKQRPAVGAEK 1
24 KQRPAVGAEKS 1
31 AEKSNPSKRHR 1
33 KSNPSKRHRDR 1
34 SNPSKRHRDRL 1
35 NPSKRHRDRLN 1
36 PSKRHRDRLNA 1
37 SKRHRDRLNAE 1
38 KRHRDRLNAEL 2
39 RHRDRLNAELD 1
62 ISKLDKLSVLR 1
63 SKLDKLSVLRL 1
64 KLDKLSVLRLS 1
65 LDKLSVLRLSV 1
66 DKLSVLRLSVS 1
67 KLSVLRLSVSY 1
69 SVLRLSVSYLR 1
70 VLRLSVSYLRV 1
71 LRLSVSYLRVK 1
72 RLSVSYLRVKS 1
73 LSVSYLRVKSF 1
75 VSYLRVKSFFQ 1
76 SYLRVKSFFQV 1
77 YLRVKSFFQVV 1
78 LRVKSFFQVVQ 1
79 RVKSFFQVVQE 1
195 GDDAILGRLLR 1
196 DDAILGRLLRA 1
197 DAILGRLLRAQ 2
198 AILGRLLRAQE 2
199 ILGRLLRAQEW 2
200 LGRLLRAQEWG 2
201 GRLLRAQEWGT 1
202 RLLRAQEWGTG 1
220 FLTRCFICRVR 1
238 GFLTMQFQGKL 1
239 FLTMQFQGKLK 1
240 LTMQFQGKLKF 1
241 TMQFQGKLKFL 1
243 QFQGKLKFLFG 1
244 FQGKLKFLFGQ 1
245 QGKLKFLFGQK 3
246 GKLKFLFGQKK 3
247 KLKFLFGQKKK 2
248 LKFLFGQKKKA 3
249 KFLFGQKKKAP 1
283 AEMKMRSALLR 3
284 EMKMRSALLRA 3
285 MKMRSALLRAK 3
286 KMRSALLRAKP 3
287 MRSALLRAKPR 2
288 RSALLRAKPRA 3
289 SALLRAKPRAD 2
290 ALLRAKPRADT 3
291 LLRAKPRADTA 3
292 LRAKPRADTAA 2
293 RAKPRADTAAT 2
328 GRSSRESGVLV 1
329 RSSRESGVLVL 1
330 SSRESGVLVLR 1
332 RESGVLVLREQ 1
337 LVLREQTDAGR 1
338 VLREQTDAGRW 1
339 LREQTDAGRWA 1
340 REQTDAGRWAQ 1
380 EQHRMLSRASG 1
381 QHRMLSRASGV 1
382 HRMLSRASGVT 1
385 LSRASGVTGRR 1
386 SRASGVTGRRE 1
387 RASGVTGRRET 1
391 VTGRRETPGPT 1
392 TGRRETPGPTK 1
393 GRRETPGPTKP 1
394 RRETPGPTKPL 1
415 GARPRLQPSKN 1
466 SRTSRPMRDVG 1
467 RTSRPMRDVGE 1
488 PQRSLQHQLPQ 1
489 QRSLQHQLPQP 1
493 QHQLPQPGAQR 1
498 QPGAQRFATRG 1
568 ATFPTRMHLKT 1
573 RMHLKTEPDSR 1
582 SRQQVYISHLG 1
593 HGVRGAQPHGR 1
595 VRGAQPHGRAT 1
600 PHGRATAGRSR 1
601 HGRATAGRSRE 1
602 GRATAGRSREL 3
603 RATAGRSRELT 3
604 ATAGRSRELTP 1
605 TAGRSRELTPF 1
636 HQLCARGRGEQ 1
651 RAAEAAPVVKR 3
ahrr.txt 11 109
8 PGECTYAGRKRR 1
9 GECTYAGRKRRR 3
10 ECTYAGRKRRRP 1
11 CTYAGRKRRRPL 1
12 TYAGRKRRRPLQ 2
13 YAGRKRRRPLQK 1
14 AGRKRRRPLQKQ 1
15 GRKRRRPLQKQR 1
16 RKRRRPLQKQRP 1
17 KRRRPLQKQRPA 1
18 RRRPLQKQRPAV 2
19 RRPLQKQRPAVG 3
20 RPLQKQRPAVGA 3
21 PLQKQRPAVGAE 1
22 LQKQRPAVGAEK 1
23 QKQRPAVGAEKS 1
32 EKSNPSKRHRDR 1
33 KSNPSKRHRDRL 1
34 SNPSKRHRDRLN 1
35 NPSKRHRDRLNA 1
36 PSKRHRDRLNAE 1
37 SKRHRDRLNAEL 1
38 KRHRDRLNAELD 1
61 IISKLDKLSVLR 1
62 ISKLDKLSVLRL 1
63 SKLDKLSVLRLS 1
64 KLDKLSVLRLSV 1
65 LDKLSVLRLSVS 1
66 DKLSVLRLSVSY 1
67 KLSVLRLSVSYL 1
68 LSVLRLSVSYLR 1
69 SVLRLSVSYLRV 1
70 VLRLSVSYLRVK 1
71 LRLSVSYLRVKS 1
72 RLSVSYLRVKSF 1
73 LSVSYLRVKSFF 1
75 VSYLRVKSFFQV 1
76 SYLRVKSFFQVV 1
77 YLRVKSFFQVVQ 1
78 LRVKSFFQVVQE 1
79 RVKSFFQVVQEQ 1
194 TGDDAILGRLLR 1
195 GDDAILGRLLRA 1
196 DDAILGRLLRAQ 1
197 DAILGRLLRAQE 1
198 AILGRLLRAQEW 2
199 ILGRLLRAQEWG 2
200 LGRLLRAQEWGT 1
201 GRLLRAQEWGTG 1
202 RLLRAQEWGTGT 1
219 AFLTRCFICRVR 1
238 GFLTMQFQGKLK 1
239 FLTMQFQGKLKF 1
240 LTMQFQGKLKFL 1
241 TMQFQGKLKFLF 1
242 MQFQGKLKFLFG 1
243 QFQGKLKFLFGQ 1
244 FQGKLKFLFGQK 1
245 QGKLKFLFGQKK 3
246 GKLKFLFGQKKK 3
247 KLKFLFGQKKKA 3
248 LKFLFGQKKKAP 3
249 KFLFGQKKKAPS 1
282 AAEMKMRSALLR 3
283 AEMKMRSALLRA 3
284 EMKMRSALLRAK 3
285 MKMRSALLRAKP 3
286 KMRSALLRAKPR 2
287 MRSALLRAKPRA 3
288 RSALLRAKPRAD 3
289 SALLRAKPRADT 2
290 ALLRAKPRADTA 3
291 LLRAKPRADTAA 3
292 LRAKPRADTAAT 2
328 GRSSRESGVLVL 1
329 RSSRESGVLVLR 1
336 VLVLREQTDAGR 1
337 LVLREQTDAGRW 1
338 VLREQTDAGRWA 1
339 LREQTDAGRWAQ 1
340 REQTDAGRWAQV 1
380 EQHRMLSRASGV 1
381 QHRMLSRASGVT 1
382 HRMLSRASGVTG 1
383 RMLSRASGVTGR 1
384 MLSRASGVTGRR 1
385 LSRASGVTGRRE 1
386 SRASGVTGRRET 1
387 RASGVTGRRETP 1
391 VTGRRETPGPTK 1
392 TGRRETPGPTKP 1
393 GRRETPGPTKPL 1
410 KHSEDGARPRLQ 1
466 SRTSRPMRDVGE 1
487 FPQRSLQHQLPQ 1
489 QRSLQHQLPQPG 1
492 LQHQLPQPGAQR 1
496 LPQPGAQRFATR 1
573 RMHLKTEPDSRQ 1
599 QPHGRATAGRSR 1
600 PHGRATAGRSRE 1
601 HGRATAGRSREL 1
602 GRATAGRSRELT 3
603 RATAGRSRELTP 1
651 RAAEAAPVVKRE 1
ahrr.txt 12 105
8 PGECTYAGRKRRR 1
9 GECTYAGRKRRRP 1
10 ECTYAGRKRRRPL 1
11 CTYAGRKRRRPLQ 1
12 TYAGRKRRRPLQK 2
13 YAGRKRRRPLQKQ 1
14 AGRKRRRPLQKQR 1
15 GRKRRRPLQKQRP 1
16 RKRRRPLQKQRPA 1
17 KRRRPLQKQRPAV 1
18 RRRPLQKQRPAVG 2
19 RRPLQKQRPAVGA 3
20 RPLQKQRPAVGAE 1
21 PLQKQRPAVGAEK 1
22 LQKQRPAVGAEKS 1
23 QKQRPAVGAEKSN 1
29 VGAEKSNPSKRHR 1
31 AEKSNPSKRHRDR 1
32 EKSNPSKRHRDRL 1
33 KSNPSKRHRDRLN 1
35 NPSKRHRDRLNAE 1
36 PSKRHRDRLNAEL 1
37 SKRHRDRLNAELD 1
38 KRHRDRLNAELDH 1
60 DIISKLDKLSVLR 1
61 IISKLDKLSVLRL 1
62 ISKLDKLSVLRLS 1
63 SKLDKLSVLRLSV 1
64 KLDKLSVLRLSVS 1
65 LDKLSVLRLSVSY 1
66 DKLSVLRLSVSYL 1
67 KLSVLRLSVSYLR 1
68 LSVLRLSVSYLRV 1
69 SVLRLSVSYLRVK 1
70 VLRLSVSYLRVKS 1
71 LRLSVSYLRVKSF 1
72 RLSVSYLRVKSFF 1
73 LSVSYLRVKSFFQ 1
74 SVSYLRVKSFFQV 1
75 VSYLRVKSFFQVV 1
76 SYLRVKSFFQVVQ 1
77 YLRVKSFFQVVQE 1
78 LRVKSFFQVVQEQ 1
79 RVKSFFQVVQEQS 1
81 KSFFQVVQEQSSR 1
194 TGDDAILGRLLRA 1
195 GDDAILGRLLRAQ 1
197 DAILGRLLRAQEW 1
198 AILGRLLRAQEWG 2
199 ILGRLLRAQEWGT 1
200 LGRLLRAQEWGTG 1
201 GRLLRAQEWGTGT 1
202 RLLRAQEWGTGTP 1
221 LTRCFICRVRCLL 1
237 SGFLTMQFQGKLK 1
238 GFLTMQFQGKLKF 1
241 TMQFQGKLKFLFG 1
242 MQFQGKLKFLFGQ 1
243 QFQGKLKFLFGQK 1
244 FQGKLKFLFGQKK 3
245 QGKLKFLFGQKKK 3
246 GKLKFLFGQKKKA 3
247 KLKFLFGQKKKAP 2
248 LKFLFGQKKKAPS 3
281 SAAEMKMRSALLR 1
282 AAEMKMRSALLRA 3
283 AEMKMRSALLRAK 3
284 EMKMRSALLRAKP 3
285 MKMRSALLRAKPR 2
286 KMRSALLRAKPRA 3
287 MRSALLRAKPRAD 3
288 RSALLRAKPRADT 3
290 ALLRAKPRADTAA 2
291 LLRAKPRADTAAT 2
328 GRSSRESGVLVLR 1
329 RSSRESGVLVLRE 1
335 GVLVLREQTDAGR 1
336 VLVLREQTDAGRW 1
337 LVLREQTDAGRWA 1
338 VLREQTDAGRWAQ 1
339 LREQTDAGRWAQV 1
340 REQTDAGRWAQVP 1
380 EQHRMLSRASGVT 1
381 QHRMLSRASGVTG 1
382 HRMLSRASGVTGR 1
383 RMLSRASGVTGRR 1
384 MLSRASGVTGRRE 1
385 LSRASGVTGRRET 1
386 SRASGVTGRRETP 1
387 RASGVTGRRETPG 1
390 GVTGRRETPGPTK 1
391 VTGRRETPGPTKP 1
392 TGRRETPGPTKPL 1
467 RTSRPMRDVGEDQ 1
495 QLPQPGAQRFATR 1
573 RMHLKTEPDSRQQ 1
591 LGHGVRGAQPHGR 1
596 RGAQPHGRATAGR 1
598 AQPHGRATAGRSR 1
599 QPHGRATAGRSRE 1
600 PHGRATAGRSREL 1
601 HGRATAGRSRELT 1
602 GRATAGRSRELTP 1
603 RATAGRSRELTPF 1
651 RAAEAAPVVKREP 1
ahrr.txt 13 105
7 PPGECTYAGRKRRR 1
8 PGECTYAGRKRRRP 1
9 GECTYAGRKRRRPL 1
10 ECTYAGRKRRRPLQ 1
11 CTYAGRKRRRPLQK 2
12 TYAGRKRRRPLQKQ 2
13 YAGRKRRRPLQKQR 1
14 AGRKRRRPLQKQRP 1
15 GRKRRRPLQKQRPA 1
16 RKRRRPLQKQRPAV 1
17 KRRRPLQKQRPAVG 2
18 RRRPLQKQRPAVGA 2
19 RRPLQKQRPAVGAE 3
20 RPLQKQRPAVGAEK 3
21 PLQKQRPAVGAEKS 1
22 LQKQRPAVGAEKSN 1
30 GAEKSNPSKRHRDR 1
31 AEKSNPSKRHRDRL 1
32 EKSNPSKRHRDRLN 1
33 KSNPSKRHRDRLNA 1
35 NPSKRHRDRLNAEL 1
36 PSKRHRDRLNAELD 1
37 SKRHRDRLNAELDH 1
38 KRHRDRLNAELDHL 1
59 PDIISKLDKLSVLR 1
60 DIISKLDKLSVLRL 1
61 IISKLDKLSVLRLS 1
62 ISKLDKLSVLRLSV 1
63 SKLDKLSVLRLSVS 1
64 KLDKLSVLRLSVSY 1
65 LDKLSVLRLSVSYL 1
66 DKLSVLRLSVSYLR 1
67 KLSVLRLSVSYLRV 1
68 LSVLRLSVSYLRVK 1
69 SVLRLSVSYLRVKS 1
70 VLRLSVSYLRVKSF 1
71 LRLSVSYLRVKSFF 1
72 RLSVSYLRVKSFFQ 1
73 LSVSYLRVKSFFQV 1
74 SVSYLRVKSFFQVV 1
75 VSYLRVKSFFQVVQ 1
76 SYLRVKSFFQVVQE 1
77 YLRVKSFFQVVQEQ 1
78 LRVKSFFQVVQEQS 1
79 RVKSFFQVVQEQSS 1
80 VKSFFQVVQEQSSR 1
81 KSFFQVVQEQSSRQ 1
194 TGDDAILGRLLRAQ 1
197 DAILGRLLRAQEWG 1
198 AILGRLLRAQEWGT 2
199 ILGRLLRAQEWGTG 1
200 LGRLLRAQEWGTGT 1
201 GRLLRAQEWGTGTP 1
202 RLLRAQEWGTGTPT 1
236 TSGFLTMQFQGKLK 1
238 GFLTMQFQGKLKFL 1
240 LTMQFQGKLKFLFG 1
241 TMQFQGKLKFLFGQ 1
242 MQFQGKLKFLFGQK 1
243 QFQGKLKFLFGQKK 1
244 FQGKLKFLFGQKKK 2
245 QGKLKFLFGQKKKA 3
246 GKLKFLFGQKKKAP 3
247 KLKFLFGQKKKAPS 3
248 LKFLFGQKKKAPSG 1
282 AAEMKMRSALLRAK 3
283 AEMKMRSALLRAKP 3
284 EMKMRSALLRAKPR 2
285 MKMRSALLRAKPRA 3
286 KMRSALLRAKPRAD 3
287 MRSALLRAKPRADT 3
288 RSALLRAKPRADTA 3
290 ALLRAKPRADTAAT 2
291 LLRAKPRADTAATA 2
327 AGRSSRESGVLVLR 1
328 GRSSRESGVLVLRE 1
329 RSSRESGVLVLREQ 1
335 GVLVLREQTDAGRW 1
336 VLVLREQTDAGRWA 1
337 LVLREQTDAGRWAQ 1
338 VLREQTDAGRWAQV 1
339 LREQTDAGRWAQVP 1
380 EQHRMLSRASGVTG 1
381 QHRMLSRASGVTGR 1
382 HRMLSRASGVTGRR 1
383 RMLSRASGVTGRRE 1
384 MLSRASGVTGRRET 1
385 LSRASGVTGRRETP 1
387 RASGVTGRRETPGP 1
389 SGVTGRRETPGPTK 1
390 GVTGRRETPGPTKP 1
391 VTGRRETPGPTKPL 1
467 RTSRPMRDVGEDQV 1
489 QRSLQHQLPQPGAQ 1
490 RSLQHQLPQPGAQR 1
494 HQLPQPGAQRFATR 1
495 QLPQPGAQRFATRG 1
573 RMHLKTEPDSRQQV 1
583 RQQVYISHLGHGVR 1
595 VRGAQPHGRATAGR 1
598 AQPHGRATAGRSRE 1
599 QPHGRATAGRSREL 1
600 PHGRATAGRSRELT 1
601 HGRATAGRSRELTP 1
602 GRATAGRSRELTPF 1
603 RATAGRSRELTPFH 1
651 RAAEAAPVVKREPL 1
ahrr.txt 14 107
6 IPPGECTYAGRKRRR 1
8 PGECTYAGRKRRRPL 1
9 GECTYAGRKRRRPLQ 1
10 ECTYAGRKRRRPLQK 2
11 CTYAGRKRRRPLQKQ 2
12 TYAGRKRRRPLQKQR 1
13 YAGRKRRRPLQKQRP 1
14 AGRKRRRPLQKQRPA 1
15 GRKRRRPLQKQRPAV 1
16 RKRRRPLQKQRPAVG 1
17 KRRRPLQKQRPAVGA 2
18 RRRPLQKQRPAVGAE 2
19 RRPLQKQRPAVGAEK 3
20 RPLQKQRPAVGAEKS 1
29 VGAEKSNPSKRHRDR 1
30 GAEKSNPSKRHRDRL 1
31 AEKSNPSKRHRDRLN 1
32 EKSNPSKRHRDRLNA 1
33 KSNPSKRHRDRLNAE 1
37 SKRHRDRLNAELDHL 1
38 KRHRDRLNAELDHLA 1
58 PPDIISKLDKLSVLR 1
59 PDIISKLDKLSVLRL 1
61 IISKLDKLSVLRLSV 1
62 ISKLDKLSVLRLSVS 1
63 SKLDKLSVLRLSVSY 1
64 KLDKLSVLRLSVSYL 1
65 LDKLSVLRLSVSYLR 1
66 DKLSVLRLSVSYLRV 1
67 KLSVLRLSVSYLRVK 1
68 LSVLRLSVSYLRVKS 1
69 SVLRLSVSYLRVKSF 1
70 VLRLSVSYLRVKSFF 1
71 LRLSVSYLRVKSFFQ 1
72 RLSVSYLRVKSFFQV 1
73 LSVSYLRVKSFFQVV 1
74 SVSYLRVKSFFQVVQ 1
75 VSYLRVKSFFQVVQE 1
76 SYLRVKSFFQVVQEQ 1
77 YLRVKSFFQVVQEQS 1
78 LRVKSFFQVVQEQSS 1
79 RVKSFFQVVQEQSSR 1
80 VKSFFQVVQEQSSRQ 1
81 KSFFQVVQEQSSRQP 1
197 DAILGRLLRAQEWGT 1
198 AILGRLLRAQEWGTG 1
199 ILGRLLRAQEWGTGT 1
200 LGRLLRAQEWGTGTP 1
201 GRLLRAQEWGTGTPT 1
236 TSGFLTMQFQGKLKF 1
237 SGFLTMQFQGKLKFL 1
240 LTMQFQGKLKFLFGQ 1
241 TMQFQGKLKFLFGQK 1
242 MQFQGKLKFLFGQKK 1
243 QFQGKLKFLFGQKKK 2
244 FQGKLKFLFGQKKKA 3
245 QGKLKFLFGQKKKAP 3
246 GKLKFLFGQKKKAPS 3
247 KLKFLFGQKKKAPSG 3
281 SAAEMKMRSALLRAK 3
282 AAEMKMRSALLRAKP 3
283 AEMKMRSALLRAKPR 3
284 EMKMRSALLRAKPRA 3
285 MKMRSALLRAKPRAD 3
286 KMRSALLRAKPRADT 3
287 MRSALLRAKPRADTA 3
288 RSALLRAKPRADTAA 3
326 SAGRSSRESGVLVLR 1
327 AGRSSRESGVLVLRE 1
328 GRSSRESGVLVLREQ 1
329 RSSRESGVLVLREQT 1
334 SGVLVLREQTDAGRW 1
335 GVLVLREQTDAGRWA 1
336 VLVLREQTDAGRWAQ 1
337 LVLREQTDAGRWAQV 1
338 VLREQTDAGRWAQVP 1
339 LREQTDAGRWAQVPA 1
340 REQTDAGRWAQVPAR 1
380 EQHRMLSRASGVTGR 1
381 QHRMLSRASGVTGRR 1
382 HRMLSRASGVTGRRE 1
383 RMLSRASGVTGRRET 1
384 MLSRASGVTGRRETP 1
385 LSRASGVTGRRETPG 1
387 RASGVTGRRETPGPT 1
390 GVTGRRETPGPTKPL 1
391 VTGRRETPGPTKPLP 1
489 QRSLQHQLPQPGAQR 1
490 RSLQHQLPQPGAQRF 1
493 QHQLPQPGAQRFATR 1
573 RMHLKTEPDSRQQVY 1
582 SRQQVYISHLGHGVR 1
583 RQQVYISHLGHGVRG 1
596 RGAQPHGRATAGRSR 1
598 AQPHGRATAGRSREL 1
599 QPHGRATAGRSRELT 1
601 HGRATAGRSRELTPF 1
602 GRATAGRSRELTPFH 1
ahrr.txt 15 98
5 MIPPGECTYAGRKRRR 1
6 IPPGECTYAGRKRRRP 1
7 PPGECTYAGRKRRRPL 1
8 PGECTYAGRKRRRPLQ 1
9 GECTYAGRKRRRPLQK 3
10 ECTYAGRKRRRPLQKQ 2
11 CTYAGRKRRRPLQKQR 1
12 TYAGRKRRRPLQKQRP 1
13 YAGRKRRRPLQKQRPA 1
14 AGRKRRRPLQKQRPAV 1
15 GRKRRRPLQKQRPAVG 1
16 RKRRRPLQKQRPAVGA 1
17 KRRRPLQKQRPAVGAE 2
18 RRRPLQKQRPAVGAEK 2
19 RRPLQKQRPAVGAEKS 3
20 RPLQKQRPAVGAEKSN 1
24 KQRPAVGAEKSNPSKR 1
26 RPAVGAEKSNPSKRHR 1
28 AVGAEKSNPSKRHRDR 1
29 VGAEKSNPSKRHRDRL 1
32 EKSNPSKRHRDRLNAE 1
33 KSNPSKRHRDRLNAEL 1
36 PSKRHRDRLNAELDHL 1
37 SKRHRDRLNAELDHLA 1
38 KRHRDRLNAELDHLAS 1
58 PPDIISKLDKLSVLRL 1
61 IISKLDKLSVLRLSVS 1
62 ISKLDKLSVLRLSVSY 1
63 SKLDKLSVLRLSVSYL 1
64 KLDKLSVLRLSVSYLR 1
65 LDKLSVLRLSVSYLRV 1
66 DKLSVLRLSVSYLRVK 1
67 KLSVLRLSVSYLRVKS 1
68 LSVLRLSVSYLRVKSF 1
69 SVLRLSVSYLRVKSFF 1
70 VLRLSVSYLRVKSFFQ 1
71 LRLSVSYLRVKSFFQV 1
72 RLSVSYLRVKSFFQVV 1
73 LSVSYLRVKSFFQVVQ 1
74 SVSYLRVKSFFQVVQE 1
75 VSYLRVKSFFQVVQEQ 1
76 SYLRVKSFFQVVQEQS 1
77 YLRVKSFFQVVQEQSS 1
78 LRVKSFFQVVQEQSSR 1
79 RVKSFFQVVQEQSSRQ 1
80 VKSFFQVVQEQSSRQP 1
197 DAILGRLLRAQEWGTG 1
198 AILGRLLRAQEWGTGT 1
199 ILGRLLRAQEWGTGTP 1
200 LGRLLRAQEWGTGTPT 1
236 TSGFLTMQFQGKLKFL 1
239 FLTMQFQGKLKFLFGQ 1
240 LTMQFQGKLKFLFGQK 1
241 TMQFQGKLKFLFGQKK 1
242 MQFQGKLKFLFGQKKK 1
243 QFQGKLKFLFGQKKKA 3
244 FQGKLKFLFGQKKKAP 3
245 QGKLKFLFGQKKKAPS 3
246 GKLKFLFGQKKKAPSG 1
247 KLKFLFGQKKKAPSGA 3
278 LLPSAAEMKMRSALLR 1
282 AAEMKMRSALLRAKPR 3
283 AEMKMRSALLRAKPRA 3
284 EMKMRSALLRAKPRAD 3
285 MKMRSALLRAKPRADT 3
286 KMRSALLRAKPRADTA 3
287 MRSALLRAKPRADTAA 2
288 RSALLRAKPRADTAAT 3
325 YSAGRSSRESGVLVLR 1
326 SAGRSSRESGVLVLRE 1
327 AGRSSRESGVLVLREQ 1
328 GRSSRESGVLVLREQT 1
332 RESGVLVLREQTDAGR 1
334 SGVLVLREQTDAGRWA 1
335 GVLVLREQTDAGRWAQ 1
336 VLVLREQTDAGRWAQV 1
337 LVLREQTDAGRWAQVP 1
338 VLREQTDAGRWAQVPA 1
339 LREQTDAGRWAQVPAR 1
340 REQTDAGRWAQVPARA 1
379 EEQHRMLSRASGVTGR 1
380 EQHRMLSRASGVTGRR 1
381 QHRMLSRASGVTGRRE 1
382 HRMLSRASGVTGRRET 1
383 RMLSRASGVTGRRETP 1
384 MLSRASGVTGRRETPG 1
385 LSRASGVTGRRETPGP 1
387 RASGVTGRRETPGPTK 1
389 SGVTGRRETPGPTKPL 1
488 PQRSLQHQLPQPGAQR 1
489 QRSLQHQLPQPGAQRF 1
490 RSLQHQLPQPGAQRFA 1
492 LQHQLPQPGAQRFATR 1
493 QHQLPQPGAQRFATRG 1
573 RMHLKTEPDSRQQVYI 1
582 SRQQVYISHLGHGVRG 1
583 RQQVYISHLGHGVRGA 1
593 HGVRGAQPHGRATAGR 1
595 VRGAQPHGRATAGRSR 1
596 RGAQPHGRATAGRSRE 1
597 GAQPHGRATAGRSREL 1
598 AQPHGRATAGRSRELT 1
599 QPHGRATAGRSRELTP 1
ahrr.txt 16 103
3 RTMIPPGECTYAGRKRR 1
4 TMIPPGECTYAGRKRRR 1
6 IPPGECTYAGRKRRRPL 1
7 PPGECTYAGRKRRRPLQ 1
8 PGECTYAGRKRRRPLQK 1
9 GECTYAGRKRRRPLQKQ 1
10 ECTYAGRKRRRPLQKQR 2
11 CTYAGRKRRRPLQKQRP 1
12 TYAGRKRRRPLQKQRPA 1
13 YAGRKRRRPLQKQRPAV 1
14 AGRKRRRPLQKQRPAVG 1
15 GRKRRRPLQKQRPAVGA 1
16 RKRRRPLQKQRPAVGAE 2
17 KRRRPLQKQRPAVGAEK 2
18 RRRPLQKQRPAVGAEKS 3
19 RRPLQKQRPAVGAEKSN 3
20 RPLQKQRPAVGAEKSNP 1
23 QKQRPAVGAEKSNPSKR 1
24 KQRPAVGAEKSNPSKRH 1
25 QRPAVGAEKSNPSKRHR 1
28 AVGAEKSNPSKRHRDRL 1
29 VGAEKSNPSKRHRDRLN 1
32 EKSNPSKRHRDRLNAEL 1
38 KRHRDRLNAELDHLASL 1
61 IISKLDKLSVLRLSVSY 1
62 ISKLDKLSVLRLSVSYL 1
63 SKLDKLSVLRLSVSYLR 1
64 KLDKLSVLRLSVSYLRV 1
65 LDKLSVLRLSVSYLRVK 1
66 DKLSVLRLSVSYLRVKS 1
67 KLSVLRLSVSYLRVKSF 1
68 LSVLRLSVSYLRVKSFF 1
69 SVLRLSVSYLRVKSFFQ 1
70 VLRLSVSYLRVKSFFQV 1
71 LRLSVSYLRVKSFFQVV 1
72 RLSVSYLRVKSFFQVVQ 1
73 LSVSYLRVKSFFQVVQE 1
74 SVSYLRVKSFFQVVQEQ 1
75 VSYLRVKSFFQVVQEQS 1
77 YLRVKSFFQVVQEQSSR 1
78 LRVKSFFQVVQEQSSRQ 1
79 RVKSFFQVVQEQSSRQP 1
197 DAILGRLLRAQEWGTGT 1
198 AILGRLLRAQEWGTGTP 1
199 ILGRLLRAQEWGTGTPT 1
238 GFLTMQFQGKLKFLFGQ 1
239 FLTMQFQGKLKFLFGQK 1
240 LTMQFQGKLKFLFGQKK 1
241 TMQFQGKLKFLFGQKKK 3
242 MQFQGKLKFLFGQKKKA 3
243 QFQGKLKFLFGQKKKAP 3
244 FQGKLKFLFGQKKKAPS 1
245 QGKLKFLFGQKKKAPSG 3
246 GKLKFLFGQKKKAPSGA 3
247 KLKFLFGQKKKAPSGAM 3
277 VLLPSAAEMKMRSALLR 1
279 LPSAAEMKMRSALLRAK 2
281 SAAEMKMRSALLRAKPR 3
282 AAEMKMRSALLRAKPRA 3
283 AEMKMRSALLRAKPRAD 3
284 EMKMRSALLRAKPRADT 3
285 MKMRSALLRAKPRADTA 3
286 KMRSALLRAKPRADTAA 3
287 MRSALLRAKPRADTAAT 3
288 RSALLRAKPRADTAATA 3
293 RAKPRADTAATADAKVK 2
324 NYSAGRSSRESGVLVLR 1
325 YSAGRSSRESGVLVLRE 1
326 SAGRSSRESGVLVLREQ 1
327 AGRSSRESGVLVLREQT 1
332 RESGVLVLREQTDAGRW 1
334 SGVLVLREQTDAGRWAQ 1
335 GVLVLREQTDAGRWAQV 1
336 VLVLREQTDAGRWAQVP 1
337 LVLREQTDAGRWAQVPA 1
338 VLREQTDAGRWAQVPAR 1
339 LREQTDAGRWAQVPARA 1
379 EEQHRMLSRASGVTGRR 1
380 EQHRMLSRASGVTGRRE 1
381 QHRMLSRASGVTGRRET 1
382 HRMLSRASGVTGRRETP 1
383 RMLSRASGVTGRRETPG 1
385 LSRASGVTGRRETPGPT 1
386 SRASGVTGRRETPGPTK 1
387 RASGVTGRRETPGPTKP 1
489 QRSLQHQLPQPGAQRFA 1
490 RSLQHQLPQPGAQRFAT 1
491 SLQHQLPQPGAQRFATR 1
492 LQHQLPQPGAQRFATRG 1
582 SRQQVYISHLGHGVRGA 1
583 RQQVYISHLGHGVRGAQ 1
594 GVRGAQPHGRATAGRSR 1
595 VRGAQPHGRATAGRSRE 1
596 RGAQPHGRATAGRSREL 1
597 GAQPHGRATAGRSRELT 1
ahrr.txt 17 95
2 PRTMIPPGECTYAGRKRR 1
3 RTMIPPGECTYAGRKRRR 1
4 TMIPPGECTYAGRKRRRP 1
5 MIPPGECTYAGRKRRRPL 1
6 IPPGECTYAGRKRRRPLQ 1
7 PPGECTYAGRKRRRPLQK 1
8 PGECTYAGRKRRRPLQKQ 1
9 GECTYAGRKRRRPLQKQR 2
10 ECTYAGRKRRRPLQKQRP 2
11 CTYAGRKRRRPLQKQRPA 1
12 TYAGRKRRRPLQKQRPAV 1
13 YAGRKRRRPLQKQRPAVG 1
14 AGRKRRRPLQKQRPAVGA 1
15 GRKRRRPLQKQRPAVGAE 2
16 RKRRRPLQKQRPAVGAEK 1
17 KRRRPLQKQRPAVGAEKS 2
18 RRRPLQKQRPAVGAEKSN 2
19 RRPLQKQRPAVGAEKSNP 1
22 LQKQRPAVGAEKSNPSKR 1
23 QKQRPAVGAEKSNPSKRH 1
24 KQRPAVGAEKSNPSKRHR 1
26 RPAVGAEKSNPSKRHRDR 1
31 AEKSNPSKRHRDRLNAEL 1
38 KRHRDRLNAELDHLASLL 1
61 IISKLDKLSVLRLSVSYL 1
62 ISKLDKLSVLRLSVSYLR 1
63 SKLDKLSVLRLSVSYLRV 1
64 KLDKLSVLRLSVSYLRVK 1
65 LDKLSVLRLSVSYLRVKS 1
66 DKLSVLRLSVSYLRVKSF 1
67 KLSVLRLSVSYLRVKSFF 1
68 LSVLRLSVSYLRVKSFFQ 1
69 SVLRLSVSYLRVKSFFQV 1
70 VLRLSVSYLRVKSFFQVV 1
71 LRLSVSYLRVKSFFQVVQ 1
72 RLSVSYLRVKSFFQVVQE 1
73 LSVSYLRVKSFFQVVQEQ 1
76 SYLRVKSFFQVVQEQSSR 1
77 YLRVKSFFQVVQEQSSRQ 1
78 LRVKSFFQVVQEQSSRQP 1
79 RVKSFFQVVQEQSSRQPA 1
197 DAILGRLLRAQEWGTGTP 1
198 AILGRLLRAQEWGTGTPT 1
238 GFLTMQFQGKLKFLFGQK 1
239 FLTMQFQGKLKFLFGQKK 1
240 LTMQFQGKLKFLFGQKKK 3
241 TMQFQGKLKFLFGQKKKA 3
242 MQFQGKLKFLFGQKKKAP 3
243 QFQGKLKFLFGQKKKAPS 1
244 FQGKLKFLFGQKKKAPSG 1
245 QGKLKFLFGQKKKAPSGA 3
246 GKLKFLFGQKKKAPSGAM 1
247 KLKFLFGQKKKAPSGAML 3
277 VLLPSAAEMKMRSALLRA 1
278 LLPSAAEMKMRSALLRAK 3
280 PSAAEMKMRSALLRAKPR 2
281 SAAEMKMRSALLRAKPRA 3
282 AAEMKMRSALLRAKPRAD 2
283 AEMKMRSALLRAKPRADT 3
284 EMKMRSALLRAKPRADTA 3
285 MKMRSALLRAKPRADTAA 3
286 KMRSALLRAKPRADTAAT 3
287 MRSALLRAKPRADTAATA 2
291 LLRAKPRADTAATADAKV 2
292 LRAKPRADTAATADAKVK 3
324 NYSAGRSSRESGVLVLRE 1
325 YSAGRSSRESGVLVLREQ 1
326 SAGRSSRESGVLVLREQT 1
331 SRESGVLVLREQTDAGRW 1
332 RESGVLVLREQTDAGRWA 1
334 SGVLVLREQTDAGRWAQV 1
335 GVLVLREQTDAGRWAQVP 1
336 VLVLREQTDAGRWAQVPA 1
337 LVLREQTDAGRWAQVPAR 1
338 VLREQTDAGRWAQVPARA 1
377 REEEQHRMLSRASGVTGR 1
378 EEEQHRMLSRASGVTGRR 1
379 EEQHRMLSRASGVTGRRE 1
380 EQHRMLSRASGVTGRRET 1
381 QHRMLSRASGVTGRRETP 1
382 HRMLSRASGVTGRRETPG 1
383 RMLSRASGVTGRRETPGP 1
385 LSRASGVTGRRETPGPTK 1
387 RASGVTGRRETPGPTKPL 1
489 QRSLQHQLPQPGAQRFAT 1
490 RSLQHQLPQPGAQRFATR 1
492 LQHQLPQPGAQRFATRGY 1
502 QRFATRGYPMEDMKLQGV 1
582 SRQQVYISHLGHGVRGAQ 1
583 RQQVYISHLGHGVRGAQP 1
593 HGVRGAQPHGRATAGRSR 1
594 GVRGAQPHGRATAGRSRE 1
595 VRGAQPHGRATAGRSREL 1
596 RGAQPHGRATAGRSRELT 1
ahrr.txt 18 94
2 PRTMIPPGECTYAGRKRRR 1
3 RTMIPPGECTYAGRKRRRP 1
4 TMIPPGECTYAGRKRRRPL 1
5 MIPPGECTYAGRKRRRPLQ 1
6 IPPGECTYAGRKRRRPLQK 1
7 PPGECTYAGRKRRRPLQKQ 1
8 PGECTYAGRKRRRPLQKQR 1
9 GECTYAGRKRRRPLQKQRP 1
10 ECTYAGRKRRRPLQKQRPA 2
11 CTYAGRKRRRPLQKQRPAV 1
12 TYAGRKRRRPLQKQRPAVG 1
13 YAGRKRRRPLQKQRPAVGA 1
14 AGRKRRRPLQKQRPAVGAE 2
15 GRKRRRPLQKQRPAVGAEK 1
16 RKRRRPLQKQRPAVGAEKS 2
17 KRRRPLQKQRPAVGAEKSN 2
18 RRRPLQKQRPAVGAEKSNP 1
19 RRPLQKQRPAVGAEKSNPS 1
20 RPLQKQRPAVGAEKSNPSK 1
21 PLQKQRPAVGAEKSNPSKR 1
22 LQKQRPAVGAEKSNPSKRH 1
23 QKQRPAVGAEKSNPSKRHR 1
24 KQRPAVGAEKSNPSKRHRD 1
25 QRPAVGAEKSNPSKRHRDR 1
26 RPAVGAEKSNPSKRHRDRL 1
38 KRHRDRLNAELDHLASLLP 1
61 IISKLDKLSVLRLSVSYLR 1
62 ISKLDKLSVLRLSVSYLRV 1
63 SKLDKLSVLRLSVSYLRVK 1
64 KLDKLSVLRLSVSYLRVKS 1
65 LDKLSVLRLSVSYLRVKSF 1
66 DKLSVLRLSVSYLRVKSFF 1
67 KLSVLRLSVSYLRVKSFFQ 1
68 LSVLRLSVSYLRVKSFFQV 1
69 SVLRLSVSYLRVKSFFQVV 1
70 VLRLSVSYLRVKSFFQVVQ 1
71 LRLSVSYLRVKSFFQVVQE 1
72 RLSVSYLRVKSFFQVVQEQ 1
75 VSYLRVKSFFQVVQEQSSR 1
76 SYLRVKSFFQVVQEQSSRQ 1
77 YLRVKSFFQVVQEQSSRQP 1
78 LRVKSFFQVVQEQSSRQPA 1
79 RVKSFFQVVQEQSSRQPAA 1
237 SGFLTMQFQGKLKFLFGQK 1
238 GFLTMQFQGKLKFLFGQKK 1
239 FLTMQFQGKLKFLFGQKKK 1
240 LTMQFQGKLKFLFGQKKKA 3
241 TMQFQGKLKFLFGQKKKAP 1
242 MQFQGKLKFLFGQKKKAPS 1
243 QFQGKLKFLFGQKKKAPSG 1
244 FQGKLKFLFGQKKKAPSGA 1
245 QGKLKFLFGQKKKAPSGAM 1
246 GKLKFLFGQKKKAPSGAML 3
277 VLLPSAAEMKMRSALLRAK 3
279 LPSAAEMKMRSALLRAKPR 3
282 AAEMKMRSALLRAKPRADT 3
283 AEMKMRSALLRAKPRADTA 3
284 EMKMRSALLRAKPRADTAA 3
285 MKMRSALLRAKPRADTAAT 3
286 KMRSALLRAKPRADTAATA 3
291 LLRAKPRADTAATADAKVK 3
292 LRAKPRADTAATADAKVKA 1
322 KPNYSAGRSSRESGVLVLR 1
324 NYSAGRSSRESGVLVLREQ 1
325 YSAGRSSRESGVLVLREQT 1
329 RSSRESGVLVLREQTDAGR 1
331 SRESGVLVLREQTDAGRWA 1
332 RESGVLVLREQTDAGRWAQ 1
334 SGVLVLREQTDAGRWAQVP 1
335 GVLVLREQTDAGRWAQVPA 1
336 VLVLREQTDAGRWAQVPAR 1
337 LVLREQTDAGRWAQVPARA 1
338 VLREQTDAGRWAQVPARAP 1
377 REEEQHRMLSRASGVTGRR 1
379 EEQHRMLSRASGVTGRRET 1
380 EQHRMLSRASGVTGRRETP 1
381 QHRMLSRASGVTGRRETPG 1
382 HRMLSRASGVTGRRETPGP 1
383 RMLSRASGVTGRRETPGPT 1
384 MLSRASGVTGRRETPGPTK 1
385 LSRASGVTGRRETPGPTKP 1
386 SRASGVTGRRETPGPTKPL 1
489 QRSLQHQLPQPGAQRFATR 1
490 RSLQHQLPQPGAQRFATRG 1
582 SRQQVYISHLGHGVRGAQP 1
583 RQQVYISHLGHGVRGAQPH 1
585 QVYISHLGHGVRGAQPHGR 1
590 HLGHGVRGAQPHGRATAGR 1
592 GHGVRGAQPHGRATAGRSR 1
593 HGVRGAQPHGRATAGRSRE 1
594 GVRGAQPHGRATAGRSREL 1
595 VRGAQPHGRATAGRSRELT 1
596 RGAQPHGRATAGRSRELTP 1
ahrr.txt 19 93
1 MPRTMIPPGECTYAGRKRRR 1
2 PRTMIPPGECTYAGRKRRRP 1
3 RTMIPPGECTYAGRKRRRPL 1
4 TMIPPGECTYAGRKRRRPLQ 1
5 MIPPGECTYAGRKRRRPLQK 1
6 IPPGECTYAGRKRRRPLQKQ 1
7 PPGECTYAGRKRRRPLQKQR 1
8 PGECTYAGRKRRRPLQKQRP 1
9 GECTYAGRKRRRPLQKQRPA 2
10 ECTYAGRKRRRPLQKQRPAV 1
11 CTYAGRKRRRPLQKQRPAVG 1
12 TYAGRKRRRPLQKQRPAVGA 1
13 YAGRKRRRPLQKQRPAVGAE 2
14 AGRKRRRPLQKQRPAVGAEK 1
15 GRKRRRPLQKQRPAVGAEKS 2
16 RKRRRPLQKQRPAVGAEKSN 2
17 KRRRPLQKQRPAVGAEKSNP 2
18 RRRPLQKQRPAVGAEKSNPS 1
19 RRPLQKQRPAVGAEKSNPSK 1
20 RPLQKQRPAVGAEKSNPSKR 1
22 LQKQRPAVGAEKSNPSKRHR 1
23 QKQRPAVGAEKSNPSKRHRD 1
24 KQRPAVGAEKSNPSKRHRDR 1
25 QRPAVGAEKSNPSKRHRDRL 1
26 RPAVGAEKSNPSKRHRDRLN 1
29 VGAEKSNPSKRHRDRLNAEL 1
60 DIISKLDKLSVLRLSVSYLR 1
61 IISKLDKLSVLRLSVSYLRV 1
62 ISKLDKLSVLRLSVSYLRVK 1
63 SKLDKLSVLRLSVSYLRVKS 1
64 KLDKLSVLRLSVSYLRVKSF 1
65 LDKLSVLRLSVSYLRVKSFF 1
66 DKLSVLRLSVSYLRVKSFFQ 1
67 KLSVLRLSVSYLRVKSFFQV 1
68 LSVLRLSVSYLRVKSFFQVV 1
69 SVLRLSVSYLRVKSFFQVVQ 1
70 VLRLSVSYLRVKSFFQVVQE 1
71 LRLSVSYLRVKSFFQVVQEQ 1
72 RLSVSYLRVKSFFQVVQEQS 1
74 SVSYLRVKSFFQVVQEQSSR 1
75 VSYLRVKSFFQVVQEQSSRQ 1
76 SYLRVKSFFQVVQEQSSRQP 1
77 YLRVKSFFQVVQEQSSRQPA 1
78 LRVKSFFQVVQEQSSRQPAA 1
79 RVKSFFQVVQEQSSRQPAAG 1
236 TSGFLTMQFQGKLKFLFGQK 1
237 SGFLTMQFQGKLKFLFGQKK 1
238 GFLTMQFQGKLKFLFGQKKK 1
239 FLTMQFQGKLKFLFGQKKKA 1
240 LTMQFQGKLKFLFGQKKKAP 1
241 TMQFQGKLKFLFGQKKKAPS 1
242 MQFQGKLKFLFGQKKKAPSG 1
243 QFQGKLKFLFGQKKKAPSGA 1
245 QGKLKFLFGQKKKAPSGAML 3
276 PVLLPSAAEMKMRSALLRAK 1
277 VLLPSAAEMKMRSALLRAKP 1
278 LLPSAAEMKMRSALLRAKPR 3
279 LPSAAEMKMRSALLRAKPRA 2
282 AAEMKMRSALLRAKPRADTA 2
283 AEMKMRSALLRAKPRADTAA 2
284 EMKMRSALLRAKPRADTAAT 3
285 MKMRSALLRAKPRADTAATA 3
290 ALLRAKPRADTAATADAKVK 1
291 LLRAKPRADTAATADAKVKA 1
292 LRAKPRADTAATADAKVKAT 1
322 KPNYSAGRSSRESGVLVLRE 1
324 NYSAGRSSRESGVLVLREQT 1
328 GRSSRESGVLVLREQTDAGR 1
329 RSSRESGVLVLREQTDAGRW 1
331 SRESGVLVLREQTDAGRWAQ 1
332 RESGVLVLREQTDAGRWAQV 1
334 SGVLVLREQTDAGRWAQVPA 1
335 GVLVLREQTDAGRWAQVPAR 1
336 VLVLREQTDAGRWAQVPARA 1
337 LVLREQTDAGRWAQVPARAP 1
376 DREEEQHRMLSRASGVTGRR 1
377 REEEQHRMLSRASGVTGRRE 1
379 EEQHRMLSRASGVTGRRETP 1
380 EQHRMLSRASGVTGRRETPG 1
381 QHRMLSRASGVTGRRETPGP 1
382 HRMLSRASGVTGRRETPGPT 1
383 RMLSRASGVTGRRETPGPTK 1
385 LSRASGVTGRRETPGPTKPL 1
488 PQRSLQHQLPQPGAQRFATR 1
489 QRSLQHQLPQPGAQRFATRG 1
490 RSLQHQLPQPGAQRFATRGY 1
582 SRQQVYISHLGHGVRGAQPH 1
583 RQQVYISHLGHGVRGAQPHG 1
584 QQVYISHLGHGVRGAQPHGR 1
591 LGHGVRGAQPHGRATAGRSR 1
592 GHGVRGAQPHGRATAGRSRE 1
593 HGVRGAQPHGRATAGRSREL 1
594 GVRGAQPHGRATAGRSRELT 1
595 VRGAQPHGRATAGRSRELTP 1
596 RGAQPHGRATAGRSRELTPF 1
ahrr.txt 20 95
2 PRTMIPPGECTYAGRKRRRPL 1
3 RTMIPPGECTYAGRKRRRPLQ 1
4 TMIPPGECTYAGRKRRRPLQK 1
5 MIPPGECTYAGRKRRRPLQKQ 1
6 IPPGECTYAGRKRRRPLQKQR 1
7 PPGECTYAGRKRRRPLQKQRP 1
8 PGECTYAGRKRRRPLQKQRPA 1
9 GECTYAGRKRRRPLQKQRPAV 1
10 ECTYAGRKRRRPLQKQRPAVG 1
11 CTYAGRKRRRPLQKQRPAVGA 1
12 TYAGRKRRRPLQKQRPAVGAE 2
13 YAGRKRRRPLQKQRPAVGAEK 1
14 AGRKRRRPLQKQRPAVGAEKS 2
15 GRKRRRPLQKQRPAVGAEKSN 2
16 RKRRRPLQKQRPAVGAEKSNP 2
17 KRRRPLQKQRPAVGAEKSNPS 1
18 RRRPLQKQRPAVGAEKSNPSK 1
19 RRPLQKQRPAVGAEKSNPSKR 1
20 RPLQKQRPAVGAEKSNPSKRH 1
21 PLQKQRPAVGAEKSNPSKRHR 1
22 LQKQRPAVGAEKSNPSKRHRD 1
23 QKQRPAVGAEKSNPSKRHRDR 1
24 KQRPAVGAEKSNPSKRHRDRL 1
25 QRPAVGAEKSNPSKRHRDRLN 1
59 PDIISKLDKLSVLRLSVSYLR 1
60 DIISKLDKLSVLRLSVSYLRV 1
61 IISKLDKLSVLRLSVSYLRVK 1
62 ISKLDKLSVLRLSVSYLRVKS 1
63 SKLDKLSVLRLSVSYLRVKSF 1
64 KLDKLSVLRLSVSYLRVKSFF 1
65 LDKLSVLRLSVSYLRVKSFFQ 1
66 DKLSVLRLSVSYLRVKSFFQV 1
67 KLSVLRLSVSYLRVKSFFQVV 1
68 LSVLRLSVSYLRVKSFFQVVQ 1
69 SVLRLSVSYLRVKSFFQVVQE 1
70 VLRLSVSYLRVKSFFQVVQEQ 1
71 LRLSVSYLRVKSFFQVVQEQS 1
72 RLSVSYLRVKSFFQVVQEQSS 1
73 LSVSYLRVKSFFQVVQEQSSR 1
74 SVSYLRVKSFFQVVQEQSSRQ 1
75 VSYLRVKSFFQVVQEQSSRQP 1
76 SYLRVKSFFQVVQEQSSRQPA 1
77 YLRVKSFFQVVQEQSSRQPAA 1
78 LRVKSFFQVVQEQSSRQPAAG 1
228 RVRCLLDSTSGFLTMQFQGKL 1
236 TSGFLTMQFQGKLKFLFGQKK 1
237 SGFLTMQFQGKLKFLFGQKKK 1
238 GFLTMQFQGKLKFLFGQKKKA 1
239 FLTMQFQGKLKFLFGQKKKAP 1
240 LTMQFQGKLKFLFGQKKKAPS 1
241 TMQFQGKLKFLFGQKKKAPSG 1
242 MQFQGKLKFLFGQKKKAPSGA 1
243 QFQGKLKFLFGQKKKAPSGAM 1
244 FQGKLKFLFGQKKKAPSGAML 1
247 KLKFLFGQKKKAPSGAMLPPR 1
277 VLLPSAAEMKMRSALLRAKPR 3
278 LLPSAAEMKMRSALLRAKPRA 3
283 AEMKMRSALLRAKPRADTAAT 2
284 EMKMRSALLRAKPRADTAATA 2
288 RSALLRAKPRADTAATADAKV 2
291 LLRAKPRADTAATADAKVKAT 1
292 LRAKPRADTAATADAKVKATT 1
322 KPNYSAGRSSRESGVLVLREQ 1
327 AGRSSRESGVLVLREQTDAGR 1
328 GRSSRESGVLVLREQTDAGRW 1
329 RSSRESGVLVLREQTDAGRWA 1
331 SRESGVLVLREQTDAGRWAQV 1
332 RESGVLVLREQTDAGRWAQVP 1
334 SGVLVLREQTDAGRWAQVPAR 1
335 GVLVLREQTDAGRWAQVPARA 1
336 VLVLREQTDAGRWAQVPARAP 1
375 GDREEEQHRMLSRASGVTGRR 1
377 REEEQHRMLSRASGVTGRRET 1
379 EEQHRMLSRASGVTGRRETPG 1
380 EQHRMLSRASGVTGRRETPGP 1
381 QHRMLSRASGVTGRRETPGPT 1
382 HRMLSRASGVTGRRETPGPTK 1
383 RMLSRASGVTGRRETPGPTKP 1
384 MLSRASGVTGRRETPGPTKPL 1
487 FPQRSLQHQLPQPGAQRFATR 1
488 PQRSLQHQLPQPGAQRFATRG 1
489 QRSLQHQLPQPGAQRFATRGY 1
583 RQQVYISHLGHGVRGAQPHGR 1
584 QQVYISHLGHGVRGAQPHGRA 1
590 HLGHGVRGAQPHGRATAGRSR 1
591 LGHGVRGAQPHGRATAGRSRE 1
592 GHGVRGAQPHGRATAGRSREL 1
593 HGVRGAQPHGRATAGRSRELT 1
594 GVRGAQPHGRATAGRSRELTP 1
595 VRGAQPHGRATAGRSRELTPF 1
ahrr.txt 21 90
1 MPRTMIPPGECTYAGRKRRRPL 1
2 PRTMIPPGECTYAGRKRRRPLQ 1
3 RTMIPPGECTYAGRKRRRPLQK 1
4 TMIPPGECTYAGRKRRRPLQKQ 1
5 MIPPGECTYAGRKRRRPLQKQR 1
6 IPPGECTYAGRKRRRPLQKQRP 1
7 PPGECTYAGRKRRRPLQKQRPA 1
8 PGECTYAGRKRRRPLQKQRPAV 1
9 GECTYAGRKRRRPLQKQRPAVG 1
10 ECTYAGRKRRRPLQKQRPAVGA 1
11 CTYAGRKRRRPLQKQRPAVGAE 1
12 TYAGRKRRRPLQKQRPAVGAEK 2
13 YAGRKRRRPLQKQRPAVGAEKS 2
14 AGRKRRRPLQKQRPAVGAEKSN 2
15 GRKRRRPLQKQRPAVGAEKSNP 2
16 RKRRRPLQKQRPAVGAEKSNPS 2
17 KRRRPLQKQRPAVGAEKSNPSK 2
18 RRRPLQKQRPAVGAEKSNPSKR 2
19 RRPLQKQRPAVGAEKSNPSKRH 1
20 RPLQKQRPAVGAEKSNPSKRHR 1
21 PLQKQRPAVGAEKSNPSKRHRD 1
22 LQKQRPAVGAEKSNPSKRHRDR 1
23 QKQRPAVGAEKSNPSKRHRDRL 1
24 KQRPAVGAEKSNPSKRHRDRLN 1
25 QRPAVGAEKSNPSKRHRDRLNA 1
58 PPDIISKLDKLSVLRLSVSYLR 1
59 PDIISKLDKLSVLRLSVSYLRV 1
60 DIISKLDKLSVLRLSVSYLRVK 1
61 IISKLDKLSVLRLSVSYLRVKS 1
62 ISKLDKLSVLRLSVSYLRVKSF 1
63 SKLDKLSVLRLSVSYLRVKSFF 1
64 KLDKLSVLRLSVSYLRVKSFFQ 1
65 LDKLSVLRLSVSYLRVKSFFQV 1
66 DKLSVLRLSVSYLRVKSFFQVV 1
67 KLSVLRLSVSYLRVKSFFQVVQ 1
68 LSVLRLSVSYLRVKSFFQVVQE 1
69 SVLRLSVSYLRVKSFFQVVQEQ 1
70 VLRLSVSYLRVKSFFQVVQEQS 1
71 LRLSVSYLRVKSFFQVVQEQSS 1
72 RLSVSYLRVKSFFQVVQEQSSR 1
73 LSVSYLRVKSFFQVVQEQSSRQ 1
74 SVSYLRVKSFFQVVQEQSSRQP 1
75 VSYLRVKSFFQVVQEQSSRQPA 1
76 SYLRVKSFFQVVQEQSSRQPAA 1
77 YLRVKSFFQVVQEQSSRQPAAG 1
78 LRVKSFFQVVQEQSSRQPAAGA 1
202 RLLRAQEWGTGTPTEYSAFLTR 1
228 RVRCLLDSTSGFLTMQFQGKLK 1
235 STSGFLTMQFQGKLKFLFGQKK 1
236 TSGFLTMQFQGKLKFLFGQKKK 1
237 SGFLTMQFQGKLKFLFGQKKKA 1
238 GFLTMQFQGKLKFLFGQKKKAP 1
239 FLTMQFQGKLKFLFGQKKKAPS 1
240 LTMQFQGKLKFLFGQKKKAPSG 1
241 TMQFQGKLKFLFGQKKKAPSGA 1
243 QFQGKLKFLFGQKKKAPSGAML 1
247 KLKFLFGQKKKAPSGAMLPPRL 1
276 PVLLPSAAEMKMRSALLRAKPR 1
277 VLLPSAAEMKMRSALLRAKPRA 3
286 KMRSALLRAKPRADTAATADAK 2
288 RSALLRAKPRADTAATADAKVK 3
291 LLRAKPRADTAATADAKVKATT 1
321 GKPNYSAGRSSRESGVLVLREQ 1
322 KPNYSAGRSSRESGVLVLREQT 1
326 SAGRSSRESGVLVLREQTDAGR 1
327 AGRSSRESGVLVLREQTDAGRW 1
328 GRSSRESGVLVLREQTDAGRWA 1
329 RSSRESGVLVLREQTDAGRWAQ 1
331 SRESGVLVLREQTDAGRWAQVP 1
332 RESGVLVLREQTDAGRWAQVPA 1
333 ESGVLVLREQTDAGRWAQVPAR 1
334 SGVLVLREQTDAGRWAQVPARA 1
335 GVLVLREQTDAGRWAQVPARAP 1
374 SGDREEEQHRMLSRASGVTGRR 1
377 REEEQHRMLSRASGVTGRRETP 1
379 EEQHRMLSRASGVTGRRETPGP 1
380 EQHRMLSRASGVTGRRETPGPT 1
381 QHRMLSRASGVTGRRETPGPTK 1
382 HRMLSRASGVTGRRETPGPTKP 1
383 RMLSRASGVTGRRETPGPTKPL 1
488 PQRSLQHQLPQPGAQRFATRGY 1
489 QRSLQHQLPQPGAQRFATRGYP 1
582 SRQQVYISHLGHGVRGAQPHGR 1
583 RQQVYISHLGHGVRGAQPHGRA 1
584 QQVYISHLGHGVRGAQPHGRAT 1
589 SHLGHGVRGAQPHGRATAGRSR 1
590 HLGHGVRGAQPHGRATAGRSRE 1
591 LGHGVRGAQPHGRATAGRSREL 1
592 GHGVRGAQPHGRATAGRSRELT 1
593 HGVRGAQPHGRATAGRSRELTP 1
594 GVRGAQPHGRATAGRSRELTPF 1
595 VRGAQPHGRATAGRSRELTPFH 1
ahrr.txt 22 92
1 MPRTMIPPGECTYAGRKRRRPLQ 1
2 PRTMIPPGECTYAGRKRRRPLQK 1
3 RTMIPPGECTYAGRKRRRPLQKQ 1
4 TMIPPGECTYAGRKRRRPLQKQR 1
5 MIPPGECTYAGRKRRRPLQKQRP 1
6 IPPGECTYAGRKRRRPLQKQRPA 1
7 PPGECTYAGRKRRRPLQKQRPAV 1
8 PGECTYAGRKRRRPLQKQRPAVG 1
9 GECTYAGRKRRRPLQKQRPAVGA 1
10 ECTYAGRKRRRPLQKQRPAVGAE 3
11 CTYAGRKRRRPLQKQRPAVGAEK 2
12 TYAGRKRRRPLQKQRPAVGAEKS 2
13 YAGRKRRRPLQKQRPAVGAEKSN 2
14 AGRKRRRPLQKQRPAVGAEKSNP 2
15 GRKRRRPLQKQRPAVGAEKSNPS 1
16 RKRRRPLQKQRPAVGAEKSNPSK 1
17 KRRRPLQKQRPAVGAEKSNPSKR 1
18 RRRPLQKQRPAVGAEKSNPSKRH 1
19 RRPLQKQRPAVGAEKSNPSKRHR 1
20 RPLQKQRPAVGAEKSNPSKRHRD 1
21 PLQKQRPAVGAEKSNPSKRHRDR 1
22 LQKQRPAVGAEKSNPSKRHRDRL 1
23 QKQRPAVGAEKSNPSKRHRDRLN 1
24 KQRPAVGAEKSNPSKRHRDRLNA 1
57 FPPDIISKLDKLSVLRLSVSYLR 1
58 PPDIISKLDKLSVLRLSVSYLRV 1
[truncated: 571 more rows]

## Sheet: Others
NOP53	FBX32	CUL4B	DMAP1	DAPK1	ING4	CCNL2
10 GKRSS 1	13 QNWVK 1	35 AQEVR 1	7 VRDIL 1	1 MTVFR 1	19 FELQR 1	36 LIGDR 1
11 KRSSK 1	14 NWVKT 1	38 VRSAT 1	24 TISKK 1	2 TVFRQ 1	20 ELQRN 1	37 IGDRL 1
12 RSSKS 1	15 WVKTA 1	52 TSAKK 1	25 ISKKD 1	3 VFRQE 1	21 LQRNF 1	40 RLYSG 1
23 LGLRP 1	20 DGWKR 1	53 SAKKR 1	26 SKKDI 1	4 FRQEN 1	22 QRNFQ 1	57 DKLRF 1
24 GLRPT 1	21 GWKRF 1	54 AKKRK 1	27 KKDII 1	5 RQENV 1	23 RNFQL 1	58 KLRFT 1
25 LRPTS 1	23 KRFLD 1	55 KKRKL 1	33 PDKKK 1	25 AVVKK 1	25 FQLMR 1	59 LRFTP 1
26 RPTSV 1	60 AAKKR 1	56 KRKLN 1	34 DKKKS 1	26 VVKKC 1	26 QLMRD 1	76 DLRVV 1
32 PALRR 1	61 AKKRK 1	57 RKLNS 1	35 KKKSK 1	27 VKKCR 1	27 LMRDL 1	77 LRVVG 1
33 ALRRR 1	62 KKRKK 1	87 PLQPR 1	36 KKSKK 1	28 KKCRE 1	63 ALLKQ 1	92 LRLPQ 1
34 LRRRR 1	63 KRKKD 1	88 LQPRD 1	37 KSKKS 1	29 KCREK 1	65 LKQIQ 1	93 RLPQV 1
36 RRRRG 1	64 RKKDM 2	113 VPIQK 1	44 TLTFK 1	31 REKST 1	82 KVQLA 1	104 VLFQR 1
37 RRRGP 1	65 KKDML 1	114 PIQKK 1	45 LTFKR 1	41 AKFIK 1	94 DKHIR 1	112 TKSFV 1
38 RRGPR 1	69 LNSKT 1	115 IQKKL 2	46 TFKRP 1	42 KFIKK 2	95 KHIRR 1	113 KSFVK 1
39 RGPRN 1	70 NSKTK 1	116 QKKLR 1	47 FKRPE 1	43 FIKKR 1	96 HIRRL 1	130 LASKI 1
40 GPRNK 1	71 SKTKT 1	117 KKLRF 1	48 KRPEG 1	44 IKKRR 1	97 IRRLD 2	136 EAPRR 1
41 PRNKK 1	72 KTKTQ 1	118 KLRFE 1	55 REVYA 1	45 KKRRT 1	98 RRLDT 1	137 APRRI 1
42 RNKKR 1	73 TKTQY 1	154 QQQLK 1	77 GQGYR 1	46 KRRTK 1	104 LARFE 1	138 PRRIR 1
43 NKKRG 1	74 KTQYF 1	155 QQLKN 1	78 QGYRT 1	47 RRTKS 1	111 LKEKQ 1	139 RRIRD 1
44 KKRGW 1	84 IYVHK 1	156 QLKNK 2	79 GYRTV 1	48 RTKSS 1	112 KEKQI 1	140 RIRDV 1
45 KRGWR 1	85 YVHKG 1	157 LKNKS 1	80 YRTVK 1	49 TKSSR 1	126 SKGKK 1	141 IRDVI 1
46 RGWRR 1	90 STKER 1	158 KNKSI 1	81 RTVKA 1	50 KSSRR 1	127 KGKKK 1	142 RDVIN 1
47 GWRRL 1	91 TKERH 1	159 NKSIL 1	82 TVKAK 1	51 SSRRG 1	129 KKKGR 1	146 NVFHR 1
48 WRRLA 1	92 KERHG 1	193 SAKKL 1	83 VKAKL 2	52 SRRGV 1	130 KKGRT 1	147 VFHRL 1
49 RRLAQ 1	114 LDSRR 1	194 AKKLV 2	86 KLGSK 1	53 RRGVS 1	131 KGRTQ 1	148 FHRLR 1
50 RLAQE 1	115 DSRRF 1	197 LVIKN 1	87 LGSKK 1	54 RGVSR 1	132 GRTQK 1	149 HRLRQ 1
66 DVRLQ 1	116 SRRFN 1	198 VIKNF 1	89 SKKVR 1	65 VSILK 1	133 RTQKE 1	150 RLRQL 1
67 VRLQE 1	117 RRFNY 1	199 IKNFK 1	90 KKVRP 1	121 KQILN 1	134 TQKEK 1	151 LRQLR 1
68 RLQER 1	118 RFNYV 1	203 KDKPK 1	91 KVRPW 1	146 MLLDR 1	135 QKEKK 1	152 RQLRD 2
92 GSKEK 1	120 NYVVR 1	204 DKPKL 1	92 VRPWK 1	147 LLDRN 1	136 KEKKA 1	153 QLRDK 1
93 SKEKG 1	123 VRLLE 1	205 KPKLP 1	93 RPWKW 1	148 LDRNV 1	137 EKKAA 1	154 LRDKK 2
94 KEKGL 1	124 RLLEL 1	216 TWQKL 1	102 NPARK 1	150 RNVPK 1	138 KKAAR 1	155 RDKKK 1
96 KGLTK 1	128 LIAKS 1	217 WQKLK 2	104 ARKDG 1	152 VPKPR 1	140 AARAR 1	156 DKKKP 1
97 GLTKK 1	129 IAKSQ 1	218 QKLKE 1	105 RKDGA 1	153 PKPRI 1	141 ARARS 1	157 KKKPV 1
98 LTKKR 1	130 AKSQL 1	219 KLKEA 1	112 FHWRR 1	154 KPRIK 1	142 RARSK 1	158 KKPVP 1
99 TKKRT 1	131 KSQLT 1	231 TSIKY 1	113 HWRRA 1	155 PRIKI 1	144 RSKGK 1	169 YVNLK 1
100 KKRTK 1	140 IAQKN 1	233 IKYNL 1	114 WRRAA 1	156 RIKII 1	155 PKTAQ 1	170 VNLKN 1
101 KRTKV 1	151 KVVLK 1	255 NLYKQ 1	115 RRAAE 1	163 GLAHK 1	156 KTAQK 1	171 NLKNQ 1
102 RTKVQ 1	160 QQNIR 1	257 YKQLR 1	127 ARFNK 1	164 LAHKI 1	157 TAQKK 1	172 LKNQI 1
103 TKVQK 1	161 QNIRL 1	258 KQLRQ 1	128 RFNKT 1	249 KDFIR 1	158 AQKKL 2	173 KNQII 1
104 KVQKK 1	162 NIRLI 1	259 QLRQI 1	129 FNKTV 1	250 DFIRR 1	159 QKKLK 1	174 NQIIK 1
105 VQKKS 1	163 IRLIR 1	260 LRQIC 1	130 NKTVQ 1	251 FIRRL 1	160 KKLKL 1	175 QIIKA 1
106 QKKSL 1	164 RLIRE 1	261 RQICE 1	131 KTVQV 1	252 IRRLL 1	162 LKLVR 1	177 IKAER 1
107 KKSLL 1	165 LIREL 1	267 HIKAQ 1	162 DLSRR 1	253 RRLLV 1	163 KLVRT 1	178 KAERR 1
111 LLKKP 1	166 IRELL 1	268 IKAQI 1	163 LSRRF 1	254 RLLVK 1	164 LVRTS 1	179 AERRV 1
112 LKKPL 1	167 RELLQ 1	269 KAQIH 1	164 SRRFD 1	257 VKDPK 1	165 VRTSP 1	180 ERRVL 1
113 KKPLR 1	179 TLVQR 1	272 IHQFR 1	165 RRFDL 1	258 KDPKK 1	229 LTTKP 1	181 RRVLK 1
114 KPLRV 1	180 LVQRV 1	286 LKKID 1	166 RFDLR 1	259 DPKKR 1	230 TTKPR 1	182 RVLKE 1
115 PLRVD 1	181 VQRVG 1	287 KKIDR 2	168 DLRFV 1	260 PKKRM 1	231 TKPRG 1	194 KHPHK 1
116 LRVDL 1	182 QRVGK 1	298 RQMIM 1	180 HQQFK 1	261 KKRMT 1	232 KPRGK 1	196 PHKII 1
117 RVDLI 1	183 RVGKS 1	301 IMIRS 1	181 QQFKK 1	262 KRMTI 1	233 PRGKW 1	197 HKIIV 1
124 NTSKV 1	186 KSVLV 1	302 MIRSI 1	182 QFKKR 1	263 RMTIQ 1	234 RGKWF 1	211 RNQHL 1
141 NAKKL 2	197 VYRME 1	308 LFLDR 1	183 FKKRS 1	274 WIKPK 1	243 SQERK 1	230 DVFVR 1
142 AKKLR 1	206 WQQQL 1	312 RTYVL 1	184 KKRSV 1	275 IKPKD 1	244 QERKK 1	232 FVRFQ 1
143 KKLRR 1	213 IQITR 1	329 LELFR 1	185 KRSVE 1	282 QALSR 1	245 ERKKK 1	233 VRFQP 1
144 KLRRK 1	214 QITRP 1	330 ELFRA 1	191 LKERY 1	283 ALSRK 2	ING4.txt 5 54	246 YLAAR 1
145 LRRKE 1	215 ITRPA 1	331 LFRAH 1	192 KERYY 1	284 LSRKA 2	18 PFELQR 1	247 LAART 1
146 RRKEQ 1	220 FKGLT 1	332 FRAHI 1	194 RYYHI 1	285 SRKAS 1	19 FELQRN 1	248 AARTL 1
147 RKEQL 1	221 KGLTF 1	333 RAHII 1	201 KLANV 1	286 RKASA 1	20 ELQRNF 1	282 QLYAR 1
153 EKLAK 1	235 NIMQR 1	340 QKVQN 1	202 LANVR 1	293 MEKFK 1	21 LQRNFQ 1	283 LYARK 2
154 KLAKQ 2	236 IMQRL 1	341 KVQNK 1	203 ANVRA 1	294 EKFKK 1	22 QRNFQL 1	284 YARKK 1
159 GELPR 1	237 MQRLS 1	342 VQNKT 1	204 NVRAV 1	295 KFKKF 1	23 RNFQLM 1	285 ARKKV 1
161 LPREV 1	243 GRDLV 1	343 QNKTI 1	205 VRAVP 1	297 KKFAA 2	24 NFQLMR 1	286 RKKVD 1
162 PREVR 1	262 DRLLW 1	352 LLIER 1	221 GHERR 1	298 KFAAR 2	26 QLMRDL 1	287 KKVDL 1
163 REVRR 1	267 KKLCQ 1	354 IERER 1	222 HERRR 1	299 FAARK 2	29 RDLDQR 1	298 VEKRK 1
164 EVRRA 1	276 ERQIR 1	355 ERERN 1	223 ERRRK 1	300 AARKK 1	64 LLKQIQ 1	299 EKRKH 1
165 VRRAQ 1	277 RQIRK 1	356 RERNG 1	224 RRRKE 1	301 ARKKW 1	82 KVQLAM 1	300 KRKHA 1
166 RRAQA 1	278 QIRKR 1	365 RSLLR 2	225 RRKEQ 1	302 RKKWK 1	93 VDKHIR 1	301 RKHAI 1
167 RAQAR 1	279 IRKRL 1	366 SLLRS 1	226 RKEQL 1	303 KKWKQ 1	94 DKHIRR 1	309 KAQAR 2
168 AQARL 1	280 RKRLI 1	369 RSLLS 1	229 QLERL 1	304 KWKQS 1	95 KHIRRL 1	311 QARGL 1
169 QARLL 1	291 LDWKK 1	385 FEQRF 1	230 LERLY 1	305 WKQSV 1	96 HIRRLD 1	312 ARGLL 1
170 ARLLN 1	293 WKKMY 1	386 EQRFL 1	231 ERLYN 1	306 KQSVR 1	97 IRRLDT 1	313 RGLLP 1
171 RLLNP 1	294 KKMYF 1	387 QRFLE 1	232 RLYNR 1	307 QSVRL 1	98 RRLDTD 1	332 APKLV 1
177 ATRAK 2	295 KMYFK 1	393 TNRLY 1	233 LYNRT 1	308 SVRLI 1	111 LKEKQI 1	339 PKEGK 1
178 TRAKP 1	298 FKLVR 1	394 NRLYA 1	248 LQELR 1	309 VRLIS 1	125 SSKGKK 1	349 PLSVK 1
179 RAKPG 1	299 KLVRC 1	395 RLYAA 1	249 QELRK 1	314 LCQRL 1	126 SKGKKK 1	350 LSVKN 1
202 LDRPL 1	304 YPRKE 1	401 GQKLM 1	250 ELRKI 1	316 QRLSR 1	127 KGKKKG 1	351 SVKNT 1
203 DRPLV 1	305 PRKEQ 1	402 QKLMQ 1	251 LRKIE 1	317 RLSRS 1	128 GKKKGR 1	352 VKNTK 1
204 RPLVG 1	306 RKEQY 1	404 LMQER 1	252 RKIEA 1	328 MSVAR 1	129 KKKGRT 1	353 KNTKR 1
215 EQTKK 1	314 LQLCK 1	416 HVNKR 1	253 KIEAR 1	346 KAIIH 1	130 KKGRTQ 1	354 NTKRR 1
216 QTKKK 1	fbx.txt 5 79	417 VNKRL 1	254 IEARK 1	398 LIKRG 2	131 KGRTQK 1	355 TKRRL 1
217 TKKKG 1	4 LGQDWR 1	418 NKRLE 1	255 EARKK 1	399 IKRGS 1	132 GRTQKE 1	356 KRRLE 1
218 KKKGV 1	12 GQNWVK 1	425 ADRLI 1	256 ARKKE 1	400 KRGSR 1	133 RTQKEK 1	357 RRLEG 1
219 KKGVK 1	13 QNWVKT 1	434 QTTQK 1	257 RKKER 1	401 RGSRI 1	134 TQKEKK 1	358 RLEGA 1
220 KGVKR 1	21 GWKRFL 1	436 TQKSL 1	258 KKERE 1	404 RIDVQ 1	135 QKEKKA 1	360 EGAKK 1
221 GVKRP 1	22 WKRFLD 1	437 QKSLI 1	259 KEREK 1	421 RHGHV 1	136 KEKKAA 1	362 AKKAK 2
222 VKRPA 1	43 KEVYNK 1	438 KSLIA 1	260 EREKR 1	440 VKDKS 1	137 EKKAAR 1	363 KKAKA 2
223 KRPAR 1	58 DVAAKK 1	446 KQLLG 1	261 REKRS 1	450 HVAAR 1	138 KKAARA 2	374 LPKGR 1
224 RPARL 1	59 VAAKKR 2	455 AILQK 1	262 EKRSQ 1	451 VAARY 1	139 KAARAR 1	375 PKGRE 1
226 ARLHT 1	60 AAKKRK 1	456 ILQKG 1	263 KRSQD 1	503 NVNIK 1	140 AARARS 1	376 KGRES 1
227 RLHTK 1	61 AKKRKK 1	457 LQKGL 1	269 QKLIT 1	504 VNIKN 1	141 ARARSK 1	377 GRESR 1
264 VELQR 1	62 KKRKKD 1	458 QKGLN 1	270 KLITA 1	505 NIKNR 1	142 RARSKG 1	378 RESRS 1
265 ELQRQ 1	63 KRKKDM 1	467 ENRIQ 1	279 AEQRR 1	506 IKNRE 1	143 ARSKGK 1	379 ESRSR 1
266 LQRQK 1	64 RKKDML 2	468 NRIQD 1	280 EQRRT 1	507 KNREG 1	144 RSKGKN 1	380 SRSRS 1
267 QRQKE 1	65 KKDMLN 1	469 RIQDL 1	281 QRRTE 1	549 HLAVR 1	155 PKTAQK 1	381 RSRSR 1
268 RQKEA 1	69 LNSKTK 1	478 QLFSR 1	282 RRTER 1	550 LAVRR 1	156 KTAQKK 3	382 SRSRS 1
274 KLERQ 1	70 NSKTKT 1	479 LFSRV 1	283 RTERK 1	551 AVRRC 1	157 TAQKKL 1	383 RSRSR 1
275 LERQL 1	71 SKTKTQ 1	480 FSRVR 1	284 TERKA 1	552 VRRCQ 1	158 AQKKLK 3	384 SRSRE 1
276 ERQLA 1	72 KTKTQY 1	481 SRVRG 1	285 ERKAP 1	553 RRCQM 1	159 QKKLKL 1	385 RSREQ 1
277 RQLAL 1	73 TKTQYF 1	482 RVRGG 1	286 RKAPK 1	561 KTLLS 1	160 KKLKLV 1	393 RSPSR 1
327 TPARL 1	84 IYVHKG 1	511 KDKTM 1	287 KAPKK 2	575 RHGNT 1	161 KLKLVR 1	400 SPKRR 1
329 ARLAT 1	87 HKGSTK 1	513 KTMVQ 1	288 APKKK 2	607 NKYGR 1	162 LKLVRT 1	401 PKRRK 1
330 RLATT 1	89 GSTKER 1	522 FKDKV 1	289 PKKKL 2	608 KYGRT 1	163 KLVRTS 1	402 KRRKS 1
336 KKTEQ 1	91 TKERHG 1	535 LKNEK 1	290 KKKLP 2	610 GRTPL 1	164 LVRTSP 1	403 RRKSD 1
339 EQQRR 1	92 KERHGY 1	536 KNEKF 1	291 KKLPQ 1	611 RTPLH 1	229 LTTKPR 1	416 KSQSR 1
340 QQRRR 1	113 ILDSRR 1	550 TFINK 1	292 KLPQK 1	623 LDVVR 1	230 TTKPRG 1	418 QSRSR 1
341 QRRRE 1	114 LDSRRF 1	551 FINKR 1	293 LPQKK 1	624 DVVRY 1	231 TKPRGK 1	419 SRSRS 1
342 RRREK 1	116 SRRFNY 1	552 INKRP 1	294 PQKKE 1	660 GLLAR 1	232 KPRGKW 1	420 RSRSR 1
343 RREKA 1	117 RRFNYV 1	554 KRPNK 1	295 QKKEA 1	662 LARLR 1	241 RCSQER 1	421 SRSRS 1
344 REKAV 1	118 RFNYVV 1	568 DSKLR 1	319 GVTLR 1	663 ARLRK 1	243 SQERKK 1	422 RSRSD 1
346 KAVHR 1	119 FNYVVR 1	569 SKLRA 2	320 VTLRS 1	664 RLRKD 2	244 QERKKK 1	430 RQAPR 1
347 AVHRL 1	120 NYVVRL 1	570 KLRAG 2	321 TLRSQ 1	665 LRKDT 1	ING4.txt 6 55	443 IRGSR 1
348 VHRLR 1	122 VVRLLE 1	571 LRAGN 1	322 LRSQR 1	666 RKDTH 1	17 LPFELQR 1	444 RGSRK 1
349 HRLRV 1	128 LIAKSQ 1	572 RAGNK 1	323 RSQRM 1	667 KDTHR 1	20 ELQRNFQ 1	445 GSRKS 1
350 RLRVQ 1	129 IAKSQL 1	585 KMLDK 1	324 SQRMK 1	669 THRGL 1	21 LQRNFQL 1	446 SRKSK 1
351 LRVQQ 1	130 AKSQLT 1	595 RFIYG 1	325 QRMKL 2	670 HRGLF 1	22 QRNFQLM 1	447 RKSKD 1
352 RVQQA 1	139 GIAQKN 1	605 AFYKK 1	326 RMKLP 1	675 IQQLR 1	23 RNFQLMR 1	453 KYPQK 1
355 QAALR 1	150 EKVVLK 1	607 YKKDL 1	333 VGQKK 1	676 QQLRP 1	25 FQLMRDL 1	456 QKPHK 1
358 LRAAR 1	151 KVVLKV 1	608 KKDLA 1	334 GQKKI 1	677 QLRPT 1	28 MRDLDQR 1	458 PHKSR 1
359 RAARL 1	159 DQQNIR 1	609 KDLAK 1	335 QKKIK 1	678 LRPTQ 1	29 RDLDQRT 1	459 HKSRS 1
360 AARLR 1	160 QQNIRL 1	610 DLAKR 1	336 KKIKA 2	679 RPTQN 1	60 EKLALLK 1	460 KSRSR 1
361 ARLRH 2	161 QNIRLI 1	611 LAKRL 2	337 KIKAL 2	683 NLQPR 1	61 KLALLKQ 2	461 SRSRS 1
362 RLRHQ 1	162 NIRLIR 2	612 AKRLL 2	364 FNELR 1	684 LQPRI 1	63 ALLKQIQ 1	462 RSRSS 1
366 QELFR 1	163 IRLIRE 1	613 KRLLV 1	388 LQMLR 1	685 QPRIK 1	82 KVQLAMQ 1	464 RSSSR 1
367 ELFRL 1	164 RLIREL 1	614 RLLVG 1	389 QMLRH 1	686 PRIKL 1	92 MVDKHIR 1	466 SSRSR 1
368 LFRLR 1	166 IRELLQ 1	630 LSKLK 1	390 MLRHR 1	687 RIKLK 1	93 VDKHIRR 1	467 SRSRS 1
369 FRLRG 1	178 CTLVQR 1	631 SKLKH 1	391 LRHRH 1	700 KTTLV 1	94 DKHIRRL 2	468 RSRSR 1
370 RLRGI 1	179 TLVQRV 1	641 FTSKL 1	392 RHRHE 1	710 GLLRS 1	95 KHIRRLD 2	469 SRSRS 1
371 LRGIK 2	180 LVQRVG 1	660 IQFKQ 1	396 EALAR 1	713 RSFFR 1	96 HIRRLDT 1	470 RSRSR 1
372 RGIKA 2	181 VQRVGK 1	661 QFKQY 1	447 NSRKR 1	714 SFFRR 1	97 IRRLDTD 1	471 SRSRE 1
374 IKAQV 1	182 QRVGKS 1	663 KQYMQ 1	448 SRKRR 1	715 FFRRR 1	98 RRLDTDL 1	472 RSRER 1
377 QVALR 1	183 RVGKSV 1	701 MVKLQ 1	449 RKRRE 1	716 FRRRR 1	125 SSKGKKK 1	473 SRERA 1
379 ALRLA 1	196 WVYRME 1	712 YLGKH 1	450 KRRES 1	717 RRRRP 1	126 SKGKKKG 1	474 RERAD 1
380 LRLAE 1	206 WQQQLN 1	715 KHSGR 1	451 RRESA 1	718 RRRPR 1	127 KGKKKGR 1	481 GKYKK 1
381 RLAEL 1	212 NIQITR 1	716 HSGRK 1	459 SSVKK 1	719 RRPRL 1	128 GKKKGRT 1	482 KYKKK 1
383 AELAR 1	213 IQITRP 1	717 SGRKL 1	460 SVKKA 1	720 RPRLS 1	129 KKKGRTQ 1	483 YKKKS 1
384 ELARR 2	214 QITRPA 1	718 GRKLQ 2	461 VKKAK 2	722 RLSST 1	130 KKGRTQK 1	484 KKKSH 1
385 LARRQ 1	216 TRPAFK 1	719 RKLQW 1	462 KKAKK 1	755 NVSVR 1	131 KGRTQKE 1	485 KKSHY 1
386 ARRQR 1	219 AFKGLT 1	720 KLQWQ 1	463 KAKKP 2	756 VSVRS 1	132 GRTQKEK 1	490 YRDQR 1
387 RRQRR 1	221 KGLTFT 1	733 KAEFK 1	dmap1.txt 5 138	757 SVRSR 1	133 RTQKEKK 1	491 RDQRR 1
388 RQRRR 1	234 LNIMQR 1	736 FKEGK 1	23 GTISKK 1	758 VRSRS 1	134 TQKEKKA 1	492 DQRRE 1
389 QRRRQ 1	235 NIMQRL 1	737 KEGKK 1	25 ISKKDI 1	759 RSRSM 1	135 QKEKKAA 1	493 QRRER 1
390 RRRQA 1	236 IMQRLS 1	739 GKKEL 1	26 SKKDII 1	769 LTKGM 1	136 KEKKAAR 1	494 RRERS 1
391 RRQAR 1	239 RLSDGR 1	740 KKELQ 1	27 KKDIIN 1	770 TKGML 1	137 EKKAARA 2	495 RERSR 1
392 RQARR 1	262 DRLLWK 1	767 IKQAT 1	34 DKKKSK 1	791 QSTKA 1	138 KKAARAR 1	496 ERSRS 1
393 QARRE 1	263 RLLWKK 1	776 GELRR 1	35 KKKSKK 1	861 KSLVP 1	139 KAARARS 2	497 RSRSY 1
394 ARREA 1	266 WKKLCQ 1	777 ELRRT 1	36 KKSKKS 1	874 GKLKN 1	140 AARARSK 2	499 RSYER 1
395 RREAE 1	267 KKLCQY 1	778 LRRTL 1	37 KSKKSS 1	875 KLKNP 1	141 ARARSKG 1	502 ERTGR 1
401 DKPRR 1	275 SERQIR 1	779 RRTLQ 1	44 TLTFKR 1	876 LKNPL 1	142 RARSKGK 1	503 RTGRR 1
402 KPRRL 1	276 ERQIRK 1	780 RTLQS 1	45 LTFKRP 1	877 KNPLQ 1	143 ARSKGKN 1	504 TGRRY 1
403 PRRLG 1	277 RQIRKR 1	788 GKARV 1	46 TFKRPE 1	908 TSLLK 1	144 RSKGKNS 1	505 GRRYE 1
404 RRLGR 1	278 QIRKRL 1	789 KARVL 2	48 KRPEGM 1	911 LKEIR 1	154 APKTAQK 1	506 RRYER 1
405 RLGRL 1	279 IRKRLI 1	790 ARVLA 1	55 REVYAL 1	912 KEIRN 1	155 PKTAQKK 3	507 RYERD 1
406 LGRLK 2	280 RKRLIL 1	791 RVLAK 2	76 TGQGYR 1	913 EIRNR 1	156 KTAQKKL 3	515 HSRHR 1
407 GRLKY 1	281 KRLILS 2	792 VLAKN 1	77 GQGYRT 1	914 IRNRF 1	157 TAQKKLK 3	516 SRHRR 1
408 RLKYQ 1	290 QLDWKK 1	798 KGKDI 1	78 QGYRTV 1	915 RNRFG 1	158 AQKKLKL 3	ccnl2.txt 5 154
409 LKYQA 1	291 LDWKKM 1	814 FKHKL 1	79 GYRTVK 1	924 ISNKL 1	159 QKKLKLV 3	35 VLIGDR 1
427 SLRTL 1	294 KKMYFK 1	815 KHKLF 1	80 YRTVKA 1	926 NKLFV 1	160 KKLKLVR 1	36 LIGDRL 1
428 LRTLK 1	298 FKLVRC 1	816 HKLFR 1	81 RTVKAK 2	939 KDMKV 1	161 KLKLVRT 1	37 IGDRLY 1
429 RTLKP 1	299 KLVRCY 1	820 RIKIN 1	82 TVKAKL 1	941 MKVLR 1	162 LKLVRTS 1	40 RLYSGV 1
435 GNILR 1	302 RCYPRK 1	821 IKINQ 1	86 KLGSKK 3	942 KVLRN 1	163 KLVRTSP 1	57 DKLRFT 1
436 NILRD 1	304 YPRKEQ 1	822 KINQI 1	87 LGSKKV 1	943 VLRNH 1	228 GLTTKPR 1	58 KLRFTP 1
437 ILRDR 2	305 PRKEQY 1	825 QIQMK 1	88 GSKKVR 1	944 LRNHL 1	229 LTTKPRG 1	76 DLRVVG 1
438 LRDRF 1	306 RKEQYG 1	840 ERVFQ 1	89 SKKVRP 1	945 RNHLQ 1	230 TTKPRGK 1	77 LRVVGC 1
439 RDRFK 1	313 TLQLCK 1	841 RVFQD 1	90 KKVRPW 1	948 LQEIR 1	231 TKPRGKW 1	88 AGILLR 1
441 RFKSF 1	321 HILSWK 1	842 VFQDR 1	91 KVRPWK 1	951 IRSQI 1	232 KPRGKWF 1	93 RLPQVA 1
443 KSFQR 1	322 ILSWKG 1	843 FQDRQ 1	92 VRPWKW 1	952 RSQIV 1	241 RCSQERK 1	103 QVLFQR 1
444 SFQRR 1	fbx.txt 6 86	844 QDRQY 1	101 TNPARK 1	968 KIIST 1	242 CSQERKK 1	107 QRFFYT 1
445 FQRRN 1	12 GQNWVKT 1	845 DRQYQ 1	111 FFHWRR 1	975 SWRKL 1	243 SQERKKK 1	108 RFFYTK 1
446 QRRNM 1	13 QNWVKTA 1	846 RQYQI 1	112 FHWRRA 1	976 WRKLN 1	ING4.txt 7 57	112 TKSFVK 1
447 RRNMI 1	18 TADGWKR 1	852 AAIVR 1	113 HWRRAA 2	977 RKLNG 1	16 NLPFELQR 1	113 KSFVKH 1
448 RNMIE 1	20 DGWKRFL 1	855 VRIMK 1	114 WRRAAE 2	1006 EDLRR 1	17 LPFELQRN 1	135 EEAPRR 1
450 MIEPR 1	21 GWKRFLD 1	856 RIMKM 1	115 RRAAEE 1	1007 DLRRI 2	19 FELQRNFQ 1	136 EAPRRI 1
452 EPRER 1	22 WKRFLDE 1	857 IMKMR 1	127 ARFNKT 1	1008 LRRIA 1	20 ELQRNFQL 1	137 APRRIR 1
453 PRERA 1	23 KRFLDEK 1	858 MKMRK 1	128 RFNKTV 1	1009 RRIAQ 1	21 LQRNFQLM 1	138 PRRIRD 1
454 RERAK 1	42 NKEVYNK 1	859 KMRKT 1	129 FNKTVQ 1	1010 RIAQQ 1	22 QRNFQLMR 1	139 RRIRDV 1
455 ERAKF 1	58 DVAAKKR 2	860 MRKTL 1	130 NKTVQV 1	1034 LLDPR 1	23 RNFQLMRD 1	140 RIRDVI 1
456 RAKFK 1	59 VAAKKRK 1	861 RKTLS 1	131 KTVQVP 1	1043 NVLGK 1	27 LMRDLDQR 1	141 IRDVIN 1
457 AKFKR 1	60 AAKKRKK 1	874 YNQLK 1	161 FDLSRR 1	1053 TPRAL 1	28 MRDLDQRT 1	142 RDVINV 1
458 KFKRK 1	61 AKKRKKD 1	875 NQLKF 1	162 DLSRRF 1	1055 RALHH 1	60 EKLALLKQ 1	145 INVFHR 1
459 FKRKY 1	62 KKRKKDM 1	876 QLKFP 1	163 LSRRFD 1	1057 LHHYR 1	82 KVQLAMQT 1	146 NVFHRL 1
460 KRKYK 1	63 KRKKDML 2	878 KFPVK 1	164 SRRFDL 1	1059 HYRGR 1	92 MVDKHIRR 1	147 VFHRLR 1
461 RKYKV 1	64 RKKDMLN 2	884 ADLKK 1	165 RRFDLR 1	1060 YRGRY 1	93 VDKHIRRL 1	148 FHRLRQ 1
462 KYKVK 1	68 MLNSKTK 1	885 DLKKR 2	166 RFDLRF 1	1061 RGRYT 1	94 DKHIRRLD 1	149 HRLRQL 2
463 YKVKL 1	69 LNSKTKT 1	886 LKKRI 1	168 DLRFVV 1	1062 GRYTV 1	95 KHIRRLDT 1	150 RLRQLR 1
464 KVKLV 1	70 NSKTKTQ 1	887 KKRIE 1	170 RFVVIH 1	1068 DIQRL 1	97 IRRLDTDL 1	151 LRQLRD 2
466 KLVEK 1	71 SKTKTQY 1	888 KRIES 1	180 HQQFKK 1	1069 IQRLV 1	98 RRLDTDLA 1	152 RQLRDK 2
467 LVEKR 1	72 KTKTQYF 1	cul4b.txt 5 186	181 QQFKKR 2	1070 QRLVP 1	99 RLDTDLAR 1	153 QLRDKK 2
468 VEKRA 1	82 KWIYVHK 1	34 AAQEVR 1	182 QFKKRS 1	1071 RLVPD 1	124 SSSKGKKK 1	154 LRDKKK 2
469 EKRAF 1	83 WIYVHKG 1	52 TSAKKR 3	183 FKKRSV 1	1105 ALIKT 1	126 SKGKKKGR 1	155 RDKKKP 1
470 KRAFR 1	86 VHKGSTK 1	53 SAKKRK 1	184 KKRSVE 1	1111 NLHRS 1	127 KGKKKGRT 1	156 DKKKPV 1
471 RAFRE 1	88 KGSTKER 1	54 AKKRKL 1	191 LKERYY 1	1112 LHRSW 1	128 GKKKGRTQ 1	157 KKKPVP 1
472 AFREI 1	91 TKERHGY 1	55 KKRKLN 1	192 KERYYH 1	1126 YGGVR 1	129 KKKGRTQK 1	158 KKPVPL 1
473 FREIQ 1	112 AILDSRR 1	56 KRKLNS 2	201 KLANVR 3	1128 GVRIV 1	130 KKGRTQKE 1	169 YVNLKN 1
474 REIQL 1	113 ILDSRRF 1	57 RKLNSS 1	202 LANVRA 1	1143 GIFHK 1	131 KGRTQKEK 1	170 VNLKNQ 1
nop.txt 5 194	116 SRRFNYV 1	112 HVPIQK 1	203 ANVRAV 1	1144 IFHKV 1	132 GRTQKEKK 1	171 NLKNQI 1
10 GKRSSK 1	117 RRFNYVV 1	113 VPIQKK 1	204 NVRAVP 1	1145 FHKVQ 1	133 RTQKEKKA 1	172 LKNQII 1
11 KRSSKS 1	118 RFNYVVR 1	114 PIQKKL 1	220 AGHERR 1	1146 HKVQV 1	134 TQKEKKAA 1	173 KNQIIK 2
21 GFLGLR 1	128 LIAKSQL 1	115 IQKKLR 1	221 GHERRR 1	1147 KVQVN 1	135 QKEKKAAR 1	174 NQIIKA 1
23 LGLRPT 1	129 IAKSQLT 1	116 QKKLRF 2	222 HERRRK 1	1154 RWIHQ 1	136 KEKKAARA 3	176 IIKAER 1
25 LRPTSV 1	149 LEKVVLK 1	117 KKLRFE 1	223 ERRRKE 1	1165 ADIRL 1	137 EKKAARAR 1	177 IKAERR 2
31 DPALRR 1	150 EKVVLKV 1	153 QQQQLK 1	224 RRRKEQ 1	1166 DIRLW 1	138 KKAARARS 2	178 KAERRV 2
32 PALRRR 1	159 DQQNIRL 1	154 QQQLKN 1	225 RRKEQL 1	1168 RLWVN 1	139 KAARARSK 2	179 AERRVL 1
33 ALRRRR 1	160 QQNIRLI 1	155 QQLKNK 2	229 QLERLY 1	1175 KLANR 2	141 ARARSKGK 1	180 ERRVLK 1
34 LRRRRR 1	161 QNIRLIR 2	156 QLKNKS 1	230 LERLYN 1	1176 LANRG 1	142 RARSKGKN 1	181 RRVLKE 1
35 RRRRRG 1	162 NIRLIRE 1	157 LKNKSI 1	231 ERLYNR 1	1179 RGAEL 1	143 ARSKGKNS 1	182 RVLKEL 1
36 RRRRGP 1	163 IRLIREL 2	158 KNKSIL 1	232 RLYNRT 1	1195 EVQVR 1	153 EAPKTAQK 1	193 VKHPHK 1
37 RRRGPR 1	164 RLIRELL 2	159 NKSILI 1	247 LLQELR 1	1196 VQVRG 1	154 APKTAQKK 3	194 KHPHKI 1
38 RRGPRN 1	165 LIRELLQ 1	160 KSILIS 1	248 LQELRK 1	1197 QVRGL 1	155 PKTAQKKL 3	196 PHKIIV 1
39 RGPRNK 1	177 LCTLVQR 1	193 SAKKLV 1	249 QELRKI 1	1198 VRGLE 1	156 KTAQKKLK 3	211 RNQHLV 1
40 GPRNKK 1	178 CTLVQRV 1	194 AKKLVI 2	251 LRKIEA 1	1203 TEKIK 1	157 TAQKKLKL 3	233 VRFQPE 1
41 PRNKKR 1	179 TLVQRVG 1	195 KKLVIK 1	252 RKIEAR 2	1204 EKIKC 1	158 AQKKLKLV 3	245 IYLAAR 1
42 RNKKRG 1	180 LVQRVGK 1	196 KLVIKN 1	253 KIEARK 2	1233 VKHYL 1	159 QKKLKLVR 1	246 YLAART 1
43 NKKRGW 1	181 VQRVGKS 1	198 VIKNFK 1	254 IEARKK 2	1239 PQQLR 1	160 KKLKLVRT 1	247 LAARTL 1
44 KKRGWR 1	182 QRVGKSV 1	200 KNFKDK 1	255 EARKKE 1	1240 QQLRE 1	161 KLKLVRTS 3	281 LQLYAR 1
45 KRGWRR 1	183 RVGKSVL 1	203 KDKPKL 1	256 ARKKER 1	1251 IYQPR 1	162 LKLVRTSP 1	282 QLYARK 2
46 RGWRRL 1	196 WVYRMET 1	216 TWQKLK 2	257 RKKERE 1	1255 RDFFR 1	163 KLVRTSPE 1	283 LYARKK 2
47 GWRRLA 2	211 NNIQITR 1	217 WQKLKE 1	258 KKEREK 1	1258 FRAQT 1	227 VGLTTKPR 1	284 YARKKV 1
48 WRRLAQ 2	212 NIQITRP 1	218 QKLKEA 1	259 KEREKR 1	1259 RAQTL 1	228 GLTTKPRG 1	285 ARKKVD 2
49 RRLAQE 2	213 IQITRPA 1	219 KLKEAV 1	260 EREKRS 1	1260 AQTLK 1	229 LTTKPRGK 1	286 RKKVDL 2
50 RLAQEP 1	214 QITRPAF 1	232 SIKYNL 1	261 REKRSQ 1	1306 NLLTR 1	230 TTKPRGKW 1	287 KKVDLT 1
67 VRLQER 1	215 ITRPAFK 1	254 ANLYKQ 1	263 KRSQDL 1	1307 LLTRR 1	231 TKPRGKWF 1	297 EVEKRK 1
68 RLQERT 1	217 RPAFKGL 1	255 NLYKQL 1	269 QKLITA 1	1308 LTRRK 1	240 PRCSQERK 1	298 VEKRKH 1
93 SKEKGL 1	220 FKGLTFT 1	256 LYKQLR 2	278 TAEQRR 1	1309 TRRKL 1	241 RCSQERKK 1	299 EKRKHA 1
94 KEKGLT 1	233 QLNIMQR 1	257 YKQLRQ 1	279 AEQRRT 1	1310 RRKLS 1	242 CSQERKKK 1	300 KRKHAI 2
95 EKGLTK 1	234 LNIMQRL 1	258 KQLRQI 1	280 EQRRTE 1	1311 RKLSR 1	ING4.txt 8 55	301 RKHAIE 1
96 KGLTKK 3	235 NIMQRLS 1	259 QLRQIC 1	281 QRRTER 1	1312 KLSRL 2	19 FELQRNFQL 1	308 AKAQAR 3
97 GLTKKR 2	238 QRLSDGR 1	260 LRQICE 1	282 RRTERK 1	1315 RLLDP 1	20 ELQRNFQLM 1	309 KAQARG 1
98 LTKKRT 1	261 EDRLLWK 1	267 HIKAQI 1	283 RTERKA 1	1359 HALLR 1	21 LQRNFQLMR 1	311 QARGLL 1
99 TKKRTK 1	262 DRLLWKK 2	268 IKAQIH 1	284 TERKAP 1	1360 ALLRE 1	22 QRNFQLMRD 1	312 ARGLLP 1
100 KKRTKV 1	265 LWKKLCQ 1	269 KAQIHQ 1	285 ERKAPK 2	1362 LREWT 1	23 RNFQLMRDL 1	350 LSVKNT 1
101 KRTKVQ 1	267 KKLCQYH 1	271 QIHQFR 1	286 RKAPKK 1	1375 TLMSK 1	26 QLMRDLDQR 1	351 SVKNTK 1
102 RTKVQK 1	274 FSERQIR 1	285 FLKKID 1	287 KAPKKK 1	1377 MSKLR 1	27 LMRDLDQRT 1	352 VKNTKR 1
103 TKVQKK 3	275 SERQIRK 1	286 LKKIDR 2	288 APKKKL 3	1378 SKLRE 1	60 EKLALLKQI 1	353 KNTKRR 1
104 KVQKKS 3	276 ERQIRKR 1	287 KKIDRC 1	289 PKKKLP 1	1379 KLREL 1	61 KLALLKQIQ 2	354 NTKRRL 1
105 VQKKSL 1	277 RQIRKRL 1	312 RTYVLQ 1	290 KKKLPQ 2	1380 LRELG 1	66 KQIQEAYGK 1	355 TKRRLE 1
106 QKKSLL 1	278 QIRKRLI 1	328 GLELFR 1	291 KKLPQK 2	1381 RELGR 1	82 KVQLAMQTY 1	356 KRRLEG 2
107 KKSLLL 1	279 IRKRLIL 1	329 LELFRA 1	292 KLPQKK 2	1382 ELGRR 1	91 EMVDKHIRR 1	357 RRLEGA 1
108 KSLLLK 1	280 RKRLILS 2	331 LFRAHI 1	293 LPQKKE 1	1383 LGRRD 1	92 MVDKHIRRL 1	358 RLEGAK 1
109 SLLLKK 1	281 KRLILSD 1	332 FRAHII 1	294 PQKKEA 1	1384 GRRDA 1	93 VDKHIRRLD 1	359 LEGAKK 1
112 LKKPLR 2	282 RLILSDK 1	333 RAHIIS 1	296 KKEAEK 1	1385 RRDAA 1	94 DKHIRRLDT 1	363 KKAKAD 1
113 KKPLRV 1	288 KGQLDWK 1	340 QKVQNK 1	307 TAGIKF 1	1392 LLKAS 1	95 KHIRRLDTD 1	373 GLPKGR 1
114 KPLRVD 1	289 GQLDWKK 1	341 KVQNKT 1	319 GVTLRS 1	1397 SVFKI 1	97 IRRLDTDLA 1	374 LPKGRE 1
115 PLRVDL 1	290 QLDWKKM 1	342 VQNKTI 1	320 VTLRSQ 1	1398 VFKIN 1	98 RRLDTDLAR 2	376 KGRESR 1
139 VPNAKK 1	293 WKKMYFK 1	353 LIERER 1	321 TLRSQR 1	1426 SVVSR 1	99 RLDTDLARF 1	377 GRESRS 1
141 NAKKLR 2	294 KKMYFKL 1	354 IERERN 1	322 LRSQRM 1	dapk1.txt 5 244	123 SSSSKGKKK 1	378 RESRSR 1
142 AKKLRR 1	297 YFKLVRC 1	355 ERERNG 1	323 RSQRMK 1	1 MTVFRQ 1	125 SSKGKKKGR 1	379 ESRSRS 1
143 KKLRRK 1	298 FKLVRCY 1	356 RERNGE 1	324 SQRMKL 1	3 VFRQEN 1	126 SKGKKKGRT 1	380 SRSRSR 1
144 KLRRKE 1	300 LVRCYPR 1	358 RNGEAI 1	325 QRMKLP 1	4 FRQENV 1	127 KGKKKGRTQ 1	381 RSRSRS 1
145 LRRKEQ 1	301 VRCYPRK 1	364 DRSLLR 1	326 RMKLPS 1	23 QFAVVK 1	128 GKKKGRTQK 1	382 SRSRSR 1
146 RRKEQL 1	302 RCYPRKE 1	365 RSLLRS 1	332 SVGQKK 1	24 FAVVKK 1	129 KKKGRTQKE 1	383 RSRSRE 1
147 RKEQLW 1	304 YPRKEQY 1	366 SLLRSL 1	333 VGQKKI 1	25 AVVKKC 1	130 KKGRTQKEK 1	384 SRSREQ 1
152 WEKLAK 1	305 PRKEQYG 1	368 LRSLLS 1	334 GQKKIK 3	26 VVKKCR 1	131 KGRTQKEKK 1	385 RSREQS 1
153 EKLAKQ 1	322 ILSWKGT 1	369 RSLLSM 1	335 QKKIKA 3	27 VKKCRE 1	132 GRTQKEKKA 1	399 ASPKRR 1
154 KLAKQG 2	fbx.txt 7 86	385 FEQRFL 1	336 KKIKAL 3	28 KKCREK 1	133 RTQKEKKAA 3	400 SPKRRK 1
158 QGELPR 1	16 VKTADGWK 1	393 TNRLYA 1	337 KIKALE 1	29 KCREKS 1	134 TQKEKKAAR 3	401 PKRRKS 1
161 LPREVR 1	17 KTADGWKR 2	395 RLYAAE 1	387 ELQMLR 1	31 REKSTG 1	135 QKEKKAARA 3	402 KRRKSD 1
162 PREVRR 1	22 WKRFLDEK 1	401 GQKLMQ 1	388 LQMLRH 1	33 KSTGLQ 1	136 KEKKAARAR 1	403 RRKSDS 1
163 REVRRA 2	23 KRFLDEKS 1	403 KLMQER 1	389 QMLRHR 1	37 LQYAAK 1	137 EKKAARARS 1	415 SKSQSR 1
164 EVRRAQ 1	57 YDVAAKKR 1	415 HHVNKR 1	390 MLRHRH 1	40 AAKFIK 2	138 KKAARARSK 1	416 KSQSRS 1
165 VRRAQA 2	58 DVAAKKRK 3	416 HVNKRL 1	391 LRHRHE 1	41 AKFIKK 2	139 KAARARSKG 2	417 SQSRSR 1
166 RRAQAR 1	59 VAAKKRKK 1	417 VNKRLE 1	392 RHRHEA 1	42 KFIKKR 1	140 AARARSKGK 2	418 QSRSRS 1
167 RAQARL 2	60 AAKKRKKD 1	436 TQKSLI 1	396 EALARA 1	43 FIKKRR 1	141 ARARSKGKN 1	419 SRSRSR 1
168 AQARLL 1	61 AKKRKKDM 2	437 QKSLIA 1	445 TPNSRK 1	44 IKKRRT 1	142 RARSKGKNS 1	420 RSRSRS 1
169 QARLLN 1	62 KKRKKDML 2	438 KSLIAT 1	446 PNSRKR 1	45 KKRRTK 1	153 EAPKTAQKK 1	429 PRQAPR 1
176 SATRAK 1	63 KRKKDMLN 2	454 TAILQK 1	447 NSRKRR 1	46 KRRTKS 1	154 APKTAQKKL 3	430 RQAPRS 1
177 ATRAKP 1	64 RKKDMLNS 1	455 AILQKG 1	448 SRKRRE 1	47 RRTKSS 1	155 PKTAQKKLK 3	439 KGSEIR 1
178 TRAKPG 1	65 KKDMLNSK 1	456 ILQKGL 1	449 RKRRES 1	48 RTKSSR 1	156 KTAQKKLKL 3	442 EIRGSR 1
202 LDRPLV 1	68 MLNSKTKT 1	457 LQKGLN 1	450 KRRESA 1	49 TKSSRR 1	157 TAQKKLKLV 3	443 IRGSRK 1
204 RPLVGQ 1	69 LNSKTKTQ 1	459 KGLNNL 1	451 RRESAS 1	50 KSSRRG 1	158 AQKKLKLVR 3	444 RGSRKS 1
214 LEQTKK 1	70 NSKTKTQY 1	468 NRIQDL 1	458 SSSVKK 1	51 SSRRGV 1	159 QKKLKLVRT 1	445 GSRKSK 1
215 EQTKKK 1	71 SKTKTQYF 1	477 YQLFSR 1	460 SVKKAK 3	52 SRRGVS 1	160 KKLKLVRTS 3	446 SRKSKD 1
216 QTKKKG 3	72 KTKTQYFH 1	478 QLFSRV 1	461 VKKAKK 1	53 RRGVSR 1	161 KLKLVRTSP 1	456 QKPHKS 1
217 TKKKGV 3	81 EKWIYVHK 1	479 LFSRVR 1	462 KKAKKP 1	54 RGVSRE 1	162 LKLVRTSPE 1	457 KPHKSR 1
218 KKKGVK 1	82 KWIYVHKG 1	480 FSRVRG 1	dmap1.txt 6 134	120 LKQILN 1	163 KLVRTSPEY 1	459 HKSRSR 1
219 KKGVKR 1	85 YVHKGSTK 1	481 SRVRGG 1	25 ISKKDII 1	121 KQILNG 1	226 CVGLTTKPR 1	460 KSRSRS 1
220 KGVKRP 1	87 HKGSTKER 1	482 RVRGGV 1	26 SKKDIIN 1	146 MLLDRN 1	227 VGLTTKPRG 1	467 SRSRSR 1
221 GVKRPA 1	88 KGSTKERH 1	511 KDKTMV 1	27 KKDIINP 1	147 LLDRNV 1	228 GLTTKPRGK 1	468 RSRSRS 1
222 VKRPAR 1	111 TAILDSRR 1	534 FLKNEK 1	30 IINPDKK 1	152 VPKPRI 1	229 LTTKPRGKW 1	469 SRSRSR 1
223 KRPARL 1	112 AILDSRRF 1	535 LKNEKF 1	31 INPDKKK 1	153 PKPRIK 1	230 TTKPRGKWF 1	470 RSRSRE 1
224 RPARLH 1	113 ILDSRRFN 1	536 KNEKFI 1	33 PDKKKSK 1	154 KPRIKI 2	240 PRCSQERKK 1	471 SRSRER 1
225 PARLHT 1	116 SRRFNYVV 1	550 TFINKR 1	34 DKKKSKK 1	156 RIKIID 1	241 RCSQERKKK 1	472 RSRERA 1
226 ARLHTK 1	117 RRFNYVVR 1	551 FINKRP 1	35 KKKSKKS 1	163 GLAHKI 1	ING4.txt 9 56	473 SRERAD 1
227 RLHTKP 1	118 RFNYVVRL 1	552 INKRPN 1	36 KKSKKSS 1	248 AKDFIR 1	19 FELQRNFQLM 1	474 RERADN 1
264 VELQRQ 1	120 NYVVRLLE 1	553 NKRPNK 1	37 KSKKSSE 1	249 KDFIRR 1	20 ELQRNFQLMR 1	480 PGKYKK 1
265 ELQRQK 1	124 RLLELIAK 1	554 KRPNKP 1	43 ETLTFKR 1	250 DFIRRL 1	21 LQRNFQLMRD 1	481 GKYKKK 1
266 LQRQKE 1	128 LIAKSQLT 1	565 KYVDSK 1	44 TLTFKRP 1	253 RRLLVK 1	22 QRNFQLMRDL 1	482 KYKKKS 2
267 QRQKEA 1	149 LEKVVLKV 1	567 VDSKLR 1	45 LTFKRPE 1	254 RLLVKD 1	25 FQLMRDLDQR 1	483 YKKKSH 1
274 KLERQL 1	150 EKVVLKVL 1	568 DSKLRA 1	46 TFKRPEG 1	256 LVKDPK 1	26 QLMRDLDQRT 1	484 KKKSHY 1
275 LERQLA 1	151 KVVLKVLE 1	569 SKLRAG 1	49 RPEGMHR 1	257 VKDPKK 1	60 EKLALLKQIQ 1	486 KSHYYR 1
276 ERQLAL 1	159 DQQNIRLI 1	570 KLRAGN 3	55 REVYALL 1	258 KDPKKR 1	61 KLALLKQIQE 1	489 YYRDQR 1
277 RQLALP 1	160 QQNIRLIR 2	571 LRAGNK 3	60 LLYSDKK 1	259 DPKKRM 1	65 LKQIQEAYGK 1	490 YRDQRR 1
327 TPARLA 1	161 QNIRLIRE 1	572 RAGNKE 1	76 TGQGYRT 1	260 PKKRMT 1	90 YEMVDKHIRR 1	491 RDQRRE 1
328 PARLAT 1	162 NIRLIREL 1	585 KMLDKI 1	77 GQGYRTV 1	261 KKRMTI 2	91 EMVDKHIRRL 1	492 DQRRER 1
329 ARLATT 1	164 RLIRELLQ 2	595 RFIYGK 1	78 QGYRTVK 1	262 KRMTIQ 1	92 MVDKHIRRLD 1	493 QRRERS 1
336 KKTEQQ 1	176 SLCTLVQR 1	606 FYKKDL 1	79 GYRTVKA 1	275 IKPKDT 1	93 VDKHIRRLDT 1	494 RRERSR 1
337 KTEQQR 1	177 LCTLVQRV 1	607 YKKDLA 1	80 YRTVKAK 3	276 KPKDTQ 1	95 KHIRRLDTDL 1	495 RERSRS 1
338 TEQQRR 1	178 CTLVQRVG 1	608 KKDLAK 1	81 RTVKAKL 3	281 QQALSR 1	97 IRRLDTDLAR 2	496 ERSRSY 1
339 EQQRRR 1	179 TLVQRVGK 1	609 KDLAKR 2	84 KAKLGSK 1	282 QALSRK 2	98 RRLDTDLARF 1	497 RSRSYE 1
340 QQRRRE 1	180 LVQRVGKS 1	610 DLAKRL 1	85 AKLGSKK 1	283 ALSRKA 2	124 SSSKGKKKGR 1	498 SRSYER 1
341 QRRREK 1	181 VQRVGKSV 1	611 LAKRLL 2	86 KLGSKKV 3	284 LSRKAS 1	125 SSKGKKKGRT 1	499 RSYERT 1
342 RRREKA 1	182 QRVGKSVL 1	612 AKRLLV 3	87 LGSKKVR 3	286 RKASAV 1	126 SKGKKKGRTQ 1	501 YERTGR 1
343 RREKAV 2	183 RVGKSVLV 1	613 KRLLVG 3	88 GSKKVRP 1	293 MEKFKK 1	127 KGKKKGRTQK 1	502 ERTGRR 1
344 REKAVH 1	186 KSVLVGNI 1	614 RLLVGK 3	89 SKKVRPW 1	294 EKFKKF 1	128 GKKKGRTQKE 1	503 RTGRRY 1
345 EKAVHR 1	195 MWVYRMET 1	627 KSMLSK 1	90 KKVRPWK 1	295 KFKKFA 1	129 KKKGRTQKEK 1	504 TGRRYE 1
346 KAVHRL 1	196 WVYRMETI 1	629 MLSKLK 1	91 KVRPWKW 1	297 KKFAAR 2	130 KKGRTQKEKK 1	505 GRRYER 1
347 AVHRLR 1	206 WQQQLNNI 1	630 LSKLKH 1	110 MFFHWRR 1	298 KFAARK 2	131 KGRTQKEKKA 1	506 RRYERD 1
348 VHRLRV 1	210 LNNIQITR 1	659 MIQFKQ 1	112 FHWRRAA 1	299 FAARKK 2	132 GRTQKEKKAA 3	514 GHSRHR 1
349 HRLRVQ 1	211 NNIQITRP 1	660 IQFKQY 1	113 HWRRAAE 1	300 AARKKW 1	133 RTQKEKKAAR 1	515 HSRHRR 1
350 RLRVQQ 1	212 NIQITRPA 1	661 QFKQYM 1	114 WRRAAEE 1	301 ARKKWK 1	134 TQKEKKAARA 3	ccnl2.txt 6 153
351 LRVQQA 1	213 IQITRPAF 1	662 FKQYMQ 1	115 RRAAEEG 1	302 RKKWKQ 1	135 QKEKKAARAR 1	34 GVLIGDR 1
352 RVQQAA 1	214 QITRPAFK 1	663 KQYMQN 1	127 ARFNKTV 1	303 KKWKQS 2	136 KEKKAARARS 1	35 VLIGDRL 1
354 QQAALR 1	215 ITRPAFKG 1	709 KTFYLG 1	128 RFNKTVQ 1	304 KWKQSV 1	137 EKKAARARSK 1	36 LIGDRLY 1
355 QAALRA 1	216 TRPAFKGL 1	710 TFYLGK 1	129 FNKTVQV 1	305 WKQSVR 1	138 KKAARARSKG 2	40 RLYSGVL 1
357 ALRAAR 2	217 RPAFKGLT 1	714 GKHSGR 1	130 NKTVQVP 1	306 KQSVRL 1	139 KAARARSKGK 2	57 DKLRFTP 1
358 LRAARL 2	232 LQLNIMQR 1	715 KHSGRK 1	131 KTVQVPV 1	307 QSVRLI 1	140 AARARSKGKN 1	58 KLRFTPS 1
359 RAARLR 1	233 QLNIMQRL 1	716 HSGRKL 1	160 LFDLSRR 1	308 SVRLIS 1	141 ARARSKGKNS 1	77 LRVVGCE 1
360 AARLRH 2	234 LNIMQRLS 1	717 SGRKLQ 1	163 LSRRFDL 1	310 RLISLC 1	142 RARSKGKNSD 1	78 RVVGCEL 1
361 ARLRHQ 2	237 MQRLSDGR 1	718 GRKLQW 2	164 SRRFDLR 1	312 ISLCQR 1	153 EAPKTAQKKL 1	92 LRLPQVA 1
362 RLRHQE 1	238 QRLSDGRD 1	719 RKLQWQ 1	165 RRFDLRF 1	313 SLCQRL 1	154 APKTAQKKLK 3	93 RLPQVAM 1
366 QELFRL 1	239 RLSDGRDL 1	720 KLQWQS 1	166 RFDLRFV 1	314 LCQRLS 1	155 PKTAQKKLKL 3	102 GQVLFQR 1
367 ELFRLR 1	261 EDRLLWKK 1	732 LKAEFK 1	180 HQQFKKR 1	315 CQRLSR 1	156 KTAQKKLKLV 3	103 QVLFQRF 1
368 LFRLRG 1	262 DRLLWKKL 2	736 FKEGKK 1	181 QQFKKRS 1	316 QRLSRS 1	157 TAQKKLKLVR 3	107 QRFFYTK 1
369 FRLRGI 1	263 RLLWKKLC 2	737 KEGKKE 1	182 QFKKRSV 1	317 RLSRSF 1	158 AQKKLKLVRT 3	111 YTKSFVK 1
370 RLRGIK 1	265 LWKKLCQY 1	739 GKKELQ 1	183 FKKRSVE 1	318 LSRSFL 1	159 QKKLKLVRTS 3	112 TKSFVKH 1
371 LRGIKA 3	273 HFSERQIR 1	740 KKELQV 1	184 KKRSVED 1	320 RSFLSR 1	160 KKLKLVRTSP 3	134 IEEAPRR 1
372 RGIKAQ 3	274 FSERQIRK 1	775 DGELRR 1	191 LKERYYH 1	345 MKAIIH 1	161 KLKLVRTSPE 1	135 EEAPRRI 1
374 IKAQVA 1	275 SERQIRKR 1	776 GELRRT 1	192 KERYYHI 1	346 KAIIHA 1	162 LKLVRTSPEY 1	136 EAPRRIR 2
375 KAQVAL 1	276 ERQIRKRL 1	777 ELRRTL 1	200 AKLANVR 3	396 QLLIKR 1	163 KLVRTSPEYG 1	137 APRRIRD 2
376 AQVALR 1	277 RQIRKRLI 1	778 LRRTLQ 1	201 KLANVRA 3	397 LLIKRG 3	227 VGLTTKPRGK 1	138 PRRIRDV 1
377 QVALRL 1	278 QIRKRLIL 1	779 RRTLQS 1	202 LANVRAV 1	398 LIKRGS 1	228 GLTTKPRGKW 1	139 RRIRDVI 1
378 VALRLA 1	279 IRKRLILS 3	780 RTLQSL 1	220 AGHERRR 1	399 IKRGSR 1	229 LTTKPRGKWF 1	140 RIRDVIN 1
379 ALRLAE 1	280 RKRLILSD 2	788 GKARVL 1	221 GHERRRK 1	400 KRGSRI 1	240 PRCSQERKKK 1	141 IRDVINV 1
380 LRLAEL 1	281 KRLILSDK 2	789 KARVLA 3	222 HERRRKE 1	401 RGSRID 1	ING4.txt 10 50	142 RDVINVF 1
381 RLAELA 1	282 RLILSDKG 1	790 ARVLAK 3	223 ERRRKEQ 1	420 ARHGHV 1	17 LPFELQRNFQL 1	144 VINVFHR 1
382 LAELAR 1	288 KGQLDWKK 2	791 RVLAKN 3	224 RRRKEQL 1	427 TLKFLS 1	19 FELQRNFQLMR 1	145 INVFHRL 1
383 AELARR 2	289 GQLDWKKM 1	795 KNPKGK 1	225 RRKEQLE 1	440 VKDKSG 1	20 ELQRNFQLMRD 1	146 NVFHRLR 1
384 ELARRQ 2	290 QLDWKKMY 1	814 FKHKLF 1	226 RKEQLER 1	449 LHVAAR 1	21 LQRNFQLMRDL 1	147 VFHRLRQ 1
385 LARRQR 1	294 KKMYFKLV 1	815 KHKLFR 1	229 QLERLYN 1	450 HVAARY 1	22 QRNFQLMRDLD 1	148 FHRLRQL 1
386 ARRQRR 1	295 KMYFKLVR 1	816 HKLFRI 1	230 LERLYNR 1	451 VAARYG 1	23 RNFQLMRDLDQ 1	149 HRLRQLR 1
387 RRQRRR 1	299 KLVRCYPR 1	817 KLFRIK 2	231 ERLYNRT 1	504 VNIKNR 1	24 NFQLMRDLDQR 1	150 RLRQLRD 2
388 RQRRRQ 1	300 LVRCYPRK 1	819 FRIKIN 1	232 RLYNRTP 1	505 NIKNRE 1	25 FQLMRDLDQRT 1	151 LRQLRDK 2
389 QRRRQA 1	301 VRCYPRKE 1	820 RIKINQ 2	246 YLLQELR 1	506 IKNREG 1	61 KLALLKQIQEA 1	152 RQLRDKK 2
390 RRRQAR 1	302 RCYPRKEQ 1	821 IKINQI 1	247 LLQELRK 1	548 LHLAVR 1	64 LLKQIQEAYGK 1	153 QLRDKKK 2
391 RRQARR 1	304 YPRKEQYG 1	822 KINQIQ 1	248 LQELRKI 1	549 HLAVRR 1	65 LKQIQEAYGKC 1	154 LRDKKKP 2
392 RQARRE 1	fbx.txt 8 90	824 NQIQMK 1	251 LRKIEAR 2	550 LAVRRC 1	66 KQIQEAYGKCK 1	155 RDKKKPV 1
393 QARREA 1	16 VKTADGWKR 1	841 RVFQDR 1	252 RKIEARK 2	551 AVRRCQ 1	89 TYEMVDKHIRR 1	157 KKKPVPL 1
394 ARREAE 1	17 KTADGWKRF 1	842 VFQDRQ 1	253 KIEARKK 2	552 VRRCQM 1	90 YEMVDKHIRRL 1	169 YVNLKNQ 1
395 RREAEA 1	21 GWKRFLDEK 1	844 QDRQYQ 1	254 IEARKKE 1	553 RRCQME 1	92 MVDKHIRRLDT 1	170 VNLKNQI 1
400 ADKPRR 1	22 WKRFLDEKS 1	845 DRQYQI 1	255 EARKKER 1	560 IKTLLS 1	95 KHIRRLDTDLA 1	171 NLKNQII 1
401 DKPRRL 1	23 KRFLDEKSG 1	846 RQYQID 1	256 ARKKERE 1	561 KTLLSQ 1	96 HIRRLDTDLAR 1	172 LKNQIIK 2
402 KPRRLG 1	56 NYDVAAKKR 1	851 DAAIVR 1	257 RKKEREK 1	606 SNKYGR 1	97 IRRLDTDLARF 1	173 KNQIIKA 2
403 PRRLGR 1	57 YDVAAKKRK 2	852 AAIVRI 1	258 KKEREKR 1	607 NKYGRT 1	98 RRLDTDLARFE 1	175 QIIKAER 1
404 RRLGRL 1	58 DVAAKKRKK 3	855 VRIMKM 1	259 KEREKRS 1	608 KYGRTP 1	123 SSSSKGKKKGR 1	176 IIKAERR 2
405 RLGRLK 1	59 VAAKKRKKD 3	856 RIMKMR 1	260 EREKRSQ 1	609 YGRTPL 1	124 SSSKGKKKGRT 1	177 IKAERRV 3
406 LGRLKY 3	60 AAKKRKKDM 2	857 IMKMRK 2	261 REKRSQD 1	610 GRTPLH 1	125 SSKGKKKGRTQ 1	178 KAERRVL 3
407 GRLKYQ 1	61 AKKRKKDML 2	858 MKMRKT 1	263 KRSQDLQ 1	611 RTPLHL 1	126 SKGKKKGRTQK 1	179 AERRVLK 3
408 RLKYQA 2	62 KKRKKDMLN 2	859 KMRKTL 2	264 RSQDLQK 1	622 ILDVVR 1	127 KGKKKGRTQKE 1	180 ERRVLKE 1
427 SLRTLK 1	63 KRKKDMLNS 2	860 MRKTLS 1	268 LQKLITA 1	623 LDVVRY 1	128 GKKKGRTQKEK 1	181 RRVLKEL 1
428 LRTLKP 1	64 RKKDMLNSK 2	861 RKTLSH 1	269 QKLITAA 1	624 DVVRYL 1	129 KKKGRTQKEKK 1	182 RVLKELG 1
429 RTLKPE 1	65 KKDMLNSKT 1	873 VYNQLK 1	277 TTAEQRR 1	660 GLLARL 1	130 KKGRTQKEKKA 1	193 VKHPHKI 1
434 EGNILR 1	66 KDMLNSKTK 1	884 ADLKKR 2	278 TAEQRRT 1	661 LLARLR 2	131 KGRTQKEKKAA 3	194 KHPHKII 1
435 GNILRD 1	68 MLNSKTKTQ 1	885 DLKKRI 2	279 AEQRRTE 1	662 LARLRK 1	132 GRTQKEKKAAR 1	211 RNQHLVQ 1
436 NILRDR 1	69 LNSKTKTQY 1	886 LKKRIE 1	280 EQRRTER 1	663 ARLRKD 2	133 RTQKEKKAARA 3	228 RTDVFVR 1
437 ILRDRF 1	70 NSKTKTQYF 1	887 KKRIES 1	281 QRRTERK 1	664 RLRKDT 2	134 TQKEKKAARAR 3	230 DVFVRFQ 1
438 LRDRFK 2	71 SKTKTQYFH 1	888 KRIESL 1	282 RRTERKA 1	665 LRKDTH 1	135 QKEKKAARARS 1	245 IYLAART 1
439 RDRFKS 1	72 KTKTQYFHQ 1	896 RDYMER 1	283 RTERKAP 1	666 RKDTHR 1	136 KEKKAARARSK 1	246 YLAARTL 1
441 RFKSFQ 1	80 QEKWIYVHK 1	cul4b.txt 6 179	284 TERKAPK 1	667 KDTHRG 1	137 EKKAARARSKG 1	281 LQLYARK 2
442 FKSFQR 1	81 EKWIYVHKG 1	33 AAAQEVR 1	285 ERKAPKK 2	669 THRGLF 1	138 KKAARARSKGK 1	282 QLYARKK 2
443 KSFQRR 1	82 KWIYVHKGS 1	51 PTSAKKR 3	286 RKAPKKK 1	670 HRGLFI 1	139 KAARARSKGKN 1	283 LYARKKV 2
444 SFQRRN 1	84 IYVHKGSTK 1	52 TSAKKRK 1	287 KAPKKKL 2	671 RGLFIQ 1	140 AARARSKGKNS 1	284 YARKKVD 1
445 FQRRNM 1	86 VHKGSTKER 1	53 SAKKRKL 2	288 APKKKLP 3	674 FIQQLR 1	142 RARSKGKNSDE 1	285 ARKKVDL 2
446 QRRNMI 1	87 HKGSTKERH 1	54 AKKRKLN 1	289 PKKKLPQ 1	675 IQQLRP 1	153 EAPKTAQKKLK 2	286 RKKVDLT 1
447 RRNMIE 1	88 KGSTKERHG 1	55 KKRKLNS 2	290 KKKLPQK 2	676 QQLRPT 1	154 APKTAQKKLKL 3	296 GEVEKRK 1
451 IEPRER 1	110 STAILDSRR 1	56 KRKLNSS 1	291 KKLPQKK 2	677 QLRPTQ 1	155 PKTAQKKLKLV 3	297 EVEKRKH 1
452 EPRERA 1	111 TAILDSRRF 1	112 HVPIQKK 1	292 KLPQKKE 1	678 LRPTQN 1	156 KTAQKKLKLVR 3	298 VEKRKHA 1
453 PRERAK 2	113 ILDSRRFNY 1	113 VPIQKKL 1	293 LPQKKEA 1	679 RPTQNL 1	157 TAQKKLKLVRT 3	299 EKRKHAI 1
454 RERAKF 2	116 SRRFNYVVR 1	114 PIQKKLR 2	295 QKKEAEK 1	682 QNLQPR 1	158 AQKKLKLVRTS 3	300 KRKHAIE 1
455 ERAKFK 2	117 RRFNYVVRL 1	115 IQKKLRF 2	296 KKEAEKP 1	683 NLQPRI 1	159 QKKLKLVRTSP 3	307 EAKAQAR 1
456 RAKFKR 1	118 RFNYVVRLL 1	116 QKKLRFE 2	319 GVTLRSQ 1	684 LQPRIK 1	160 KKLKLVRTSPE 1	309 KAQARGL 3
457 AKFKRK 1	119 FNYVVRLLE 1	117 KKLRFED 1	320 VTLRSQR 1	685 QPRIKL 1	161 KLKLVRTSPEY 1	310 AQARGLL 1
458 KFKRKY 1	120 NYVVRLLEL 1	152 SQQQQLK 1	321 TLRSQRM 1	686 PRIKLK 2	162 LKLVRTSPEYG 1	311 QARGLLP 1
459 FKRKYK 1	123 VRLLELIAK 1	153 QQQQLKN 1	322 LRSQRMK 2	687 RIKLKL 1	163 KLVRTSPEYGM 1	334 KLVESPK 1
460 KRKYKV 1	124 RLLELIAKS 1	154 QQQLKNK 2	323 RSQRMKL 2	689 KLKLFG 1	226 CVGLTTKPRGK 1	340 KEGKGSK 1
461 RKYKVK 1	143 KNFMNILEK 1	155 QQLKNKS 1	324 SQRMKLP 1	690 LKLFGH 1	227 VGLTTKPRGKW 1	350 LSVKNTK 1
462 KYKVKL 1	147 NILEKVVLK 1	156 QLKNKSI 1	325 QRMKLPS 1	708 KCGLLR 1	228 GLTTKPRGKWF 1	351 SVKNTKR 1
463 YKVKLV 1	159 DQQNIRLIR 2	157 LKNKSIL 1	331 SSVGQKK 1	710 GLLRSF 1	239 CPRCSQERKKK 1	352 VKNTKRR 1
464 KVKLVE 1	160 QQNIRLIRE 1	158 KNKSILI 1	332 SVGQKKI 1	712 LRSFFR 1	ING4.txt 11 53	353 KNTKRRL 1
465 VKLVEK 1	161 QNIRLIREL 2	159 NKSILIS 1	333 VGQKKIK 3	713 RSFFRR 1	18 PFELQRNFQLMR 1	354 NTKRRLE 1
466 KLVEKR 1	162 NIRLIRELL 2	193 SAKKLVI 1	334 GQKKIKA 3	714 SFFRRR 1	19 FELQRNFQLMRD 1	355 TKRRLEG 3
467 LVEKRA 1	163 IRLIRELLQ 2	194 AKKLVIK 3	335 QKKIKAL 3	715 FFRRRR 1	20 ELQRNFQLMRDL 1	356 KRRLEGA 3
468 VEKRAF 1	164 RLIRELLQT 1	195 KKLVIKN 3	336 KKIKALE 1	716 FRRRRP 1	21 LQRNFQLMRDLD 1	357 RRLEGAK 3
469 EKRAFR 2	175 TSLCTLVQR 1	196 KLVIKNF 1	337 KIKALEQ 1	717 RRRRPR 1	22 QRNFQLMRDLDQ 1	358 RLEGAKK 2
470 KRAFRE 2	176 SLCTLVQRV 1	197 LVIKNFK 1	386 YELQMLR 1	718 RRRPRL 1	23 RNFQLMRDLDQR 1	360 EGAKKAK 1
471 RAFREI 1	177 LCTLVQRVG 1	198 VIKNFKD 1	388 LQMLRHR 1	719 RRPRLS 1	24 NFQLMRDLDQRT 1	362 AKKAKAD 1
472 AFREIQ 1	178 CTLVQRVGK 1	199 IKNFKDK 1	389 QMLRHRH 1	720 RPRLSS 1	61 KLALLKQIQEAY 1	372 NGLPKGR 1
473 FREIQL 1	179 TLVQRVGKS 1	202 FKDKPKL 1	390 MLRHRHE 1	739 KPTVSV 1	63 ALLKQIQEAYGK 1	373 GLPKGRE 1
nop.txt 6 201	180 LVQRVGKSV 1	215 ETWQKLK 1	391 LRHRHEA 1	755 NVSVRS 1	64 LLKQIQEAYGKC 1	374 LPKGRES 1
10 GKRSSKS 1	181 VQRVGKSVL 1	216 TWQKLKE 1	392 RHRHEAL 1	756 VSVRSR 1	65 LKQIQEAYGKCK 1	375 PKGRESR 1
20 SGFLGLR 1	182 QRVGKSVLV 1	217 WQKLKEA 1	394 RHEALAR 1	757 SVRSRS 1	66 KQIQEAYGKCKE 1	376 KGRESRS 1
22 FLGLRPT 1	186 KSVLVGNIN 1	218 QKLKEAV 1	444 LTPNSRK 1	758 VRSRSM 1	88 QTYEMVDKHIRR 1	377 GRESRSR 1
23 LGLRPTS 1	206 WQQQLNNIQ 1	231 TSIKYNL 1	445 TPNSRKR 1	759 RSRSMM 1	89 TYEMVDKHIRRL 1	378 RESRSRS 1
24 GLRPTSV 1	209 QLNNIQITR 1	254 ANLYKQL 1	446 PNSRKRR 1	769 LTKGML 1	95 KHIRRLDTDLAR 2	379 ESRSRSR 1
30 VDPALRR 1	210 LNNIQITRP 1	255 NLYKQLR 1	447 NSRKRRE 1	791 QSTKAI 1	96 HIRRLDTDLARF 1	380 SRSRSRS 1
31 DPALRRR 2	211 NNIQITRPA 1	256 LYKQLRQ 2	448 SRKRRES 1	861 KSLVPV 1	97 IRRLDTDLARFE 1	381 RSRSRSR 1
32 PALRRRR 1	212 NIQITRPAF 1	257 YKQLRQI 1	449 RKRRESA 1	872 FGGKLK 1	98 RRLDTDLARFEA 1	382 SRSRSRE 1
33 ALRRRRR 1	213 IQITRPAFK 1	258 KQLRQIC 3	450 KRRESAS 1	874 GKLKNP 1	122 DSSSSKGKKKGR 1	383 RSRSREQ 1
34 LRRRRRG 1	214 QITRPAFKG 1	259 QLRQICE 1	459 SSVKKAK 1	875 KLKNPL 1	123 SSSSKGKKKGRT 1	384 SRSREQS 1
35 RRRRRGP 1	215 ITRPAFKGL 1	268 IKAQIHQ 1	460 SVKKAKK 2	876 LKNPLQ 1	124 SSSKGKKKGRTQ 1	385 RSREQSY 1
36 RRRRGPR 1	216 TRPAFKGLT 1	269 KAQIHQF 1	461 VKKAKKP 2	877 KNPLQV 1	125 SSKGKKKGRTQK 1	387 REQSYSR 1
37 RRRGPRN 1	231 CLQLNIMQR 1	270 AQIHQFR 1	dmap1.txt 7 135	891 IMNVPR 1	126 SKGKKKGRTQKE 1	397 RSASPKR 1
38 RRGPRNK 1	232 LQLNIMQRL 1	282 SVLFLKK 1	25 ISKKDIIN 1	910 LLKEIR 1	127 KGKKKGRTQKEK 1	398 SASPKRR 1
39 RGPRNKK 1	233 QLNIMQRLS 1	284 LFLKKID 1	30 IINPDKKK 1	911 LKEIRN 1	128 GKKKGRTQKEKK 1	399 ASPKRRK 1
40 GPRNKKR 1	236 IMQRLSDGR 1	285 FLKKIDR 2	33 PDKKKSKK 1	912 KEIRNR 2	129 KKKGRTQKEKKA 1	400 SPKRRKS 1
41 PRNKKRG 1	238 QRLSDGRDL 1	286 LKKIDRC 1	34 DKKKSKKS 1	913 EIRNRF 1	130 KKGRTQKEKKAA 1	401 PKRRKSD 1
42 RNKKRGW 1	239 RLSDGRDLV 1	287 KKIDRCW 1	35 KKKSKKSS 1	914 IRNRFG 1	131 KGRTQKEKKAAR 1	402 KRRKSDS 1
43 NKKRGWR 1	260 SEDRLLWKK 1	297 CRQMIMI 1	36 KKSKKSSE 1	915 RNRFGN 1	132 GRTQKEKKAARA 3	403 RRKSDSG 1
44 KKRGWRR 1	261 EDRLLWKKL 1	298 RQMIMIR 1	37 KSKKSSET 1	939 KDMKVL 1	133 RTQKEKKAARAR 1	414 GSKSQSR 1
45 KRGWRRL 1	262 DRLLWKKLC 2	299 QMIMIRS 1	42 SETLTFKR 1	940 DMKVLR 1	134 TQKEKKAARARS 3	416 KSQSRSR 1
46 RGWRRLA 1	263 RLLWKKLCQ 2	312 RTYVLQN 1	43 ETLTFKRP 1	941 MKVLRN 1	135 QKEKKAARARSK 1	417 SQSRSRS 1
47 GWRRLAQ 2	272 YHFSERQIR 1	327 MGLELFR 1	44 TLTFKRPE 1	942 KVLRNH 1	136 KEKKAARARSKG 1	418 QSRSRSR 1
48 WRRLAQE 2	273 HFSERQIRK 1	328 GLELFRA 1	45 LTFKRPEG 1	943 VLRNHL 1	137 EKKAARARSKGK 1	419 SRSRSRS 1
49 RRLAQEP 1	274 FSERQIRKR 1	332 FRAHIIS 1	48 KRPEGMHR 1	944 LRNHLQ 1	138 KKAARARSKGKN 1	420 RSRSRSD 1
50 RLAQEPL 1	275 SERQIRKRL 2	339 DQKVQNK 1	55 REVYALLY 1	951 IRSQIV 1	139 KAARARSKGKNS 1	430 RQAPRSA 1
66 DVRLQER 1	276 ERQIRKRLI 1	340 QKVQNKT 1	76 TGQGYRTV 1	952 RSQIVS 1	152 EEAPKTAQKKLK 1	438 YKGSEIR 1
67 VRLQERT 1	277 RQIRKRLIL 1	341 KVQNKTI 1	77 GQGYRTVK 1	968 KIISTL 1	153 EAPKTAQKKLKL 2	439 KGSEIRG 1
68 RLQERTS 1	278 QIRKRLILS 3	352 LLIERER 1	78 QGYRTVKA 1	973 LPSWRK 1	154 APKTAQKKLKLV 3	441 SEIRGSR 1
94 KEKGLTK 1	279 IRKRLILSD 3	353 LIERERN 1	79 GYRTVKAK 1	974 PSWRKL 1	155 PKTAQKKLKLVR 3	442 EIRGSRK 3
95 EKGLTKK 1	280 RKRLILSDK 2	354 IERERNG 1	80 YRTVKAKL 3	975 SWRKLN 1	156 KTAQKKLKLVRT 3	443 IRGSRKS 1
96 KGLTKKR 2	281 KRLILSDKG 2	356 RERNGEA 1	81 RTVKAKLG 3	976 WRKLNG 1	157 TAQKKLKLVRTS 3	444 RGSRKSK 1
97 GLTKKRT 3	282 RLILSDKGQ 1	363 IDRSLLR 1	83 VKAKLGSK 1	977 RKLNGP 1	158 AQKKLKLVRTSP 3	445 GSRKSKD 1
98 LTKKRTK 1	287 DKGQLDWKK 1	364 DRSLLRS 1	84 KAKLGSKK 3	1006 EDLRRI 1	159 QKKLKLVRTSPE 1	447 RKSKDCK 1
99 TKKRTKV 1	288 KGQLDWKKM 2	365 RSLLRSL 3	85 AKLGSKKV 1	1007 DLRRIA 2	160 KKLKLVRTSPEY 1	456 QKPHKSR 1
100 KKRTKVQ 1	294 KKMYFKLVR 1	368 LRSLLSM 1	86 KLGSKKVR 2	1008 LRRIAQ 2	161 KLKLVRTSPEYG 1	457 KPHKSRS 1
101 KRTKVQK 1	295 KMYFKLVRC 1	369 RSLLSML 1	87 LGSKKVRP 1	1009 RRIAQQ 2	162 LKLVRTSPEYGM 1	458 PHKSRSR 1
102 RTKVQKK 1	298 FKLVRCYPR 1	402 QKLMQER 1	88 GSKKVRPW 1	1010 RIAQQL 1	226 CVGLTTKPRGKW 1	459 HKSRSRS 1
103 TKVQKKS 1	299 KLVRCYPRK 1	414 LHHVNKR 1	89 SKKVRPWK 1	1033 LLLDPR 1	227 VGLTTKPRGKWF 1	460 KSRSRSS 1
104 KVQKKSL 3	300 LVRCYPRKE 1	415 HHVNKRL 1	90 KKVRPWKW 1	1042 TNVLGK 1	ING4.txt 12 49	462 RSRSSSR 1
105 VQKKSLL 1	301 VRCYPRKEQ 1	416 HVNKRLE 1	91 KVRPWKWM 1	1043 NVLGKL 1	17 LPFELQRNFQLMR 1	464 RSSSRSR 1
106 QKKSLLL 1	302 RCYPRKEQY 1	436 TQKSLIA 1	112 FHWRRAAE 1	1045 LGKLLS 1	19 FELQRNFQLMRDL 1	466 SSRSRSR 1
107 KKSLLLK 3	fbx.txt 9 94	437 QKSLIAT 1	113 HWRRAAEE 1	1053 TPRALH 1	21 LQRNFQLMRDLDQ 1	467 SRSRSRS 1
108 KSLLLKK 3	9 RSPGQNWVKT 1	438 KSLIATV 1	114 WRRAAEEG 1	1055 RALHHY 1	22 QRNFQLMRDLDQR 1	468 RSRSRSR 1
109 SLLLKKP 1	15 WVKTADGWKR 1	453 LTAILQK 1	115 RRAAEEGK 1	1056 ALHHYR 1	23 RNFQLMRDLDQRT 1	469 SRSRSRE 1
111 LLKKPLR 2	16 VKTADGWKRF 1	454 TAILQKG 1	126 FARFNKTV 1	1057 LHHYRG 1	61 KLALLKQIQEAYG 1	470 RSRSRER 1
112 LKKPLRV 1	17 KTADGWKRFL 1	455 AILQKGL 1	127 ARFNKTVQ 1	1058 HHYRGR 1	62 LALLKQIQEAYGK 1	471 SRSRERA 1
113 KKPLRVD 1	55 LNYDVAAKKR 1	456 ILQKGLN 1	128 RFNKTVQV 1	1059 HYRGRY 1	63 ALLKQIQEAYGKC 1	472 RSRERAD 1
114 KPLRVDL 1	56 NYDVAAKKRK 2	457 LQKGLNN 1	129 FNKTVQVP 1	1060 YRGRYT 1	64 LLKQIQEAYGKCK 1	479 NPGKYKK 1
138 QVPNAKK 1	57 YDVAAKKRKK 2	458 QKGLNNL 1	130 NKTVQVPV 1	1061 RGRYTV 1	65 LKQIQEAYGKCKE 1	480 PGKYKKK 1
139 VPNAKKL 1	58 DVAAKKRKKD 2	459 KGLNNLL 1	131 KTVQVPVY 1	1068 DIQRLV 1	87 MQTYEMVDKHIRR 1	481 GKYKKKS 1
140 PNAKKLR 2	59 VAAKKRKKDM 3	476 LYQLFSR 1	159 HLFDLSRR 1	1069 IQRLVP 1	88 QTYEMVDKHIRRL 1	482 KYKKKSH 1
141 NAKKLRR 1	60 AAKKRKKDML 2	477 YQLFSRV 1	160 LFDLSRRF 1	1070 QRLVPD 1	94 DKHIRRLDTDLAR 1	483 YKKKSHY 1
142 AKKLRRK 1	61 AKKRKKDMLN 2	478 QLFSRVR 1	163 LSRRFDLR 1	1104 PALIKT 1	95 KHIRRLDTDLARF 1	484 KKKSHYY 1
143 KKLRRKE 1	62 KKRKKDMLNS 2	479 LFSRVRG 1	164 SRRFDLRF 1	1125 VYGGVR 1	97 IRRLDTDLARFEA 1	485 KKSHYYR 1
144 KLRRKEQ 1	63 KRKKDMLNSK 2	480 FSRVRGG 1	165 RRFDLRFV 1	1126 YGGVRI 1	122 DSSSSKGKKKGRT 1	488 HYYRDQR 1
145 LRRKEQL 1	64 RKKDMLNSKT 1	481 SRVRGGV 1	166 RFDLRFVV 1	1128 GVRIVP 1	123 SSSSKGKKKGRTQ 1	489 YYRDQRR 1
146 RRKEQLW 1	65 KKDMLNSKTK 1	482 RVRGGVQ 1	170 RFVVIHDR 1	1130 RIVPVE 1	124 SSSKGKKKGRTQK 1	490 YRDQRRE 1
147 RKEQLWE 1	66 KDMLNSKTKT 1	484 RGGVQVL 1	177 RYDHQQFK 1	1143 GIFHKV 1	125 SSKGKKKGRTQKE 1	491 RDQRRER 1
151 LWEKLAK 1	68 MLNSKTKTQY 1	511 KDKTMVQ 1	179 DHQQFKKR 1	1144 IFHKVQ 1	126 SKGKKKGRTQKEK 1	492 DQRRERS 1
152 WEKLAKQ 1	69 LNSKTKTQYF 1	535 LKNEKFI 1	180 HQQFKKRS 1	1145 FHKVQV 1	127 KGKKKGRTQKEKK 1	493 QRRERSR 1
153 EKLAKQG 1	71 SKTKTQYFHQ 1	536 KNEKFIN 1	181 QQFKKRSV 1	1146 HKVQVN 1	128 GKKKGRTQKEKKA 1	494 RRERSRS 1
154 KLAKQGE 1	80 QEKWIYVHKG 1	539 KFINAMK 1	182 QFKKRSVE 1	1147 KVQVNL 1	129 KKKGRTQKEKKAA 1	495 RERSRSY 1
157 KQGELPR 1	82 KWIYVHKGST 1	549 ETFINKR 1	183 FKKRSVED 1	1149 QVNLCR 1	130 KKGRTQKEKKAAR 1	497 RSRSYER 1
160 ELPREVR 1	83 WIYVHKGSTK 1	550 TFINKRP 1	184 KKRSVEDL 1	1154 RWIHQQ 1	131 KGRTQKEKKAARA 3	498 SRSYERT 1
161 LPREVRR 1	85 YVHKGSTKER 1	552 INKRPNK 1	185 KRSVEDLK 1	1165 ADIRLW 1	132 GRTQKEKKAARAR 1	499 RSYERTG 1
162 PREVRRA 1	86 VHKGSTKERH 1	565 KYVDSKL 1	191 LKERYYHI 1	1168 RLWVNG 1	133 RTQKEKKAARARS 1	500 SYERTGR 1
163 REVRRAQ 2	87 HKGSTKERHG 1	566 YVDSKLR 1	200 AKLANVRA 3	1175 KLANRG 3	134 TQKEKKAARARSK 3	501 YERTGRR 1
164 EVRRAQA 1	88 KGSTKERHGY 1	567 VDSKLRA 1	201 KLANVRAV 3	1178 NRGAEL 1	135 QKEKKAARARSKG 1	502 ERTGRRY 1
165 VRRAQAR 1	109 FSTAILDSRR 1	569 SKLRAGN 1	219 DAGHERRR 1	1179 RGAELL 1	136 KEKKAARARSKGK 1	503 RTGRRYE 1
166 RRAQARL 1	110 STAILDSRRF 1	570 KLRAGNK 2	220 AGHERRRK 1	1194 IEVQVR 1	137 EKKAARARSKGKN 1	504 TGRRYER 1
167 RAQARLL 3	111 TAILDSRRFN 1	571 LRAGNKE 1	221 GHERRRKE 1	1195 EVQVRG 1	138 KKAARARSKGKNS 1	505 GRRYERD 1
168 AQARLLN 1	113 ILDSRRFNYV 1	585 KMLDKIM 1	222 HERRRKEQ 1	1196 VQVRGL 1	139 KAARARSKGKNSD 1	506 RRYERDH 1
169 QARLLNP 1	114 LDSRRFNYVV 1	594 FRFIYGK 1	223 ERRRKEQL 1	1197 QVRGLE 1	152 EEAPKTAQKKLKL 1	514 GHSRHRR 1
202 LDRPLVG 1	115 DSRRFNYVVR 1	595 RFIYGKD 1	224 RRRKEQLE 1	1203 TEKIKC 1	153 EAPKTAQKKLKLV 2	ccnl2.txt 7 162
203 DRPLVGQ 1	116 SRRFNYVVRL 1	607 YKKDLAK 1	225 RRKEQLER 1	1229 GLLTVK 1	154 APKTAQKKLKLVR 3	33 QGVLIGDR 1
204 RPLVGQD 1	117 RRFNYVVRLL 1	608 KKDLAKR 2	226 RKEQLERL 1	1238 SPQQLR 1	155 PKTAQKKLKLVRT 3	34 GVLIGDRL 1
213 FLEQTKK 1	118 RFNYVVRLLE 1	609 KDLAKRL 2	229 QLERLYNR 1	1239 PQQLRE 1	156 KTAQKKLKLVRTS 3	35 VLIGDRLY 1
214 LEQTKKK 1	123 VRLLELIAKS 1	610 DLAKRLL 1	230 LERLYNRT 1	1250 MIYQPR 1	157 TAQKKLKLVRTSP 3	40 RLYSGVLI 1
215 EQTKKKG 1	124 RLLELIAKSQ 1	612 AKRLLVG 1	231 ERLYNRTP 1	1257 FFRAQT 1	158 AQKKLKLVRTSPE 3	58 KLRFTPSM 1
216 QTKKKGV 3	142 QKNFMNILEK 1	613 KRLLVGK 2	232 RLYNRTPE 1	1258 FRAQTL 1	159 QKKLKLVRTSPEY 1	77 LRVVGCEL 1
217 TKKKGVK 2	143 KNFMNILEKV 1	614 RLLVGKS 1	246 YLLQELRK 1	1259 RAQTLK 2	160 KKLKLVRTSPEYG 1	78 RVVGCELI 1
218 KKKGVKR 1	146 MNILEKVVLK 1	627 KSMLSKL 1	247 LLQELRKI 1	1305 LNLLTR 1	161 KLKLVRTSPEYGM 1	86 QAAGILLR 1
219 KKGVKRP 1	147 NILEKVVLKV 1	628 SMLSKLK 1	250 ELRKIEAR 1	1306 NLLTRR 1	ING4.txt 13 43	93 RLPQVAMA 1
220 KGVKRPA 1	158 EDQQNIRLIR 1	629 MLSKLKH 1	251 LRKIEARK 2	1307 LLTRRK 1	16 NLPFELQRNFQLMR 1	101 TGQVLFQR 1
221 GVKRPAR 1	159 DQQNIRLIRE 1	644 KLEGMFK 1	252 RKIEARKK 1	1308 LTRRKL 1	17 LPFELQRNFQLMRD 1	102 GQVLFQRF 1
222 VKRPARL 2	160 QQNIRLIREL 2	659 MIQFKQY 1	253 KIEARKKE 2	1309 TRRKLS 2	18 PFELQRNFQLMRDL 1	106 FQRFFYTK 1
223 KRPARLH 1	161 QNIRLIRELL 2	660 IQFKQYM 1	254 IEARKKER 2	1310 RRKLSR 1	21 LQRNFQLMRDLDQR 1	107 QRFFYTKS 1
224 RPARLHT 1	162 NIRLIRELLQ 2	661 QFKQYMQ 1	255 EARKKERE 1	1311 RKLSRL 1	22 QRNFQLMRDLDQRT 1	111 YTKSFVKH 1
225 PARLHTK 1	163 IRLIRELLQT 1	663 KQYMQNQ 1	256 ARKKEREK 1	1312 KLSRLL 2	23 RNFQLMRDLDQRTE 1	112 TKSFVKHS 1
226 ARLHTKP 1	164 RLIRELLQTL 1	703 KLQEIFK 1	257 RKKEREKR 1	1339 LVAKYN 1	61 KLALLKQIQEAYGK 1	133 KIEEAPRR 1
227 RLHTKPS 1	174 YTSLCTLVQR 1	709 KTFYLGK 1	258 KKEREKRS 1	1340 VAKYNT 1	62 LALLKQIQEAYGKC 1	134 IEEAPRRI 1
264 VELQRQK 1	175 TSLCTLVQRV 1	713 LGKHSGR 1	259 KEREKRSQ 1	1358 LHALLR 1	63 ALLKQIQEAYGKCK 1	135 EEAPRRIR 1
266 LQRQKEA 1	176 SLCTLVQRVG 1	714 GKHSGRK 1	261 REKRSQDL 1	1360 ALLREW 1	64 LLKQIQEAYGKCKE 1	136 EAPRRIRD 1
268 RQKEAEK 1	177 LCTLVQRVGK 1	715 KHSGRKL 3	263 KRSQDLQK 2	1361 LLREWT 1	65 LKQIQEAYGKCKEF 1	137 APRRIRDV 1
274 KLERQLA 1	178 CTLVQRVGKS 1	716 HSGRKLQ 1	264 RSQDLQKL 1	1375 TLMSKL 1	86 AMQTYEMVDKHIRR 1	138 PRRIRDVI 1
275 LERQLAL 1	179 TLVQRVGKSV 1	717 SGRKLQW 1	268 LQKLITAA 1	1376 LMSKLR 1	87 MQTYEMVDKHIRRL 1	139 RRIRDVIN 1
276 ERQLALP 1	180 LVQRVGKSVL 1	718 GRKLQWQ 2	277 TTAEQRRT 1	1377 MSKLRE 1	93 VDKHIRRLDTDLAR 1	140 RIRDVINV 1
277 RQLALPA 1	181 VQRVGKSVLV 1	719 RKLQWQS 2	279 AEQRRTER 1	1378 SKLREL 1	94 DKHIRRLDTDLARF 1	141 IRDVINVF 1
327 TPARLAT 1	182 QRVGKSVLVG 1	720 KLQWQST 1	280 EQRRTERK 1	1379 KLRELG 1	95 KHIRRLDTDLARFE 1	144 VINVFHRL 1
328 PARLATT 1	206 WQQQLNNIQI 1	731 VLKAEFK 1	281 QRRTERKA 1	1380 LRELGR 1	122 DSSSSKGKKKGRTQ 1	145 INVFHRLR 1
330 RLATTEK 1	208 QQLNNIQITR 1	735 EFKEGKK 1	282 RRTERKAP 2	1381 RELGRR 1	123 SSSSKGKKKGRTQK 1	146 NVFHRLRQ 1
336 KKTEQQR 1	209 QLNNIQITRP 1	736 FKEGKKE 1	283 RTERKAPK 2	1382 ELGRRD 1	124 SSSKGKKKGRTQKE 1	147 VFHRLRQL 1
337 KTEQQRR 1	210 LNNIQITRPA 1	737 KEGKKEL 1	284 TERKAPKK 2	1383 LGRRDA 2	125 SSKGKKKGRTQKEK 1	148 FHRLRQLR 1
338 TEQQRRR 1	212 NIQITRPAFK 1	739 GKKELQV 1	285 ERKAPKKK 2	1384 GRRDAA 1	126 SKGKKKGRTQKEKK 1	149 HRLRQLRD 2
339 EQQRRRE 1	213 IQITRPAFKG 1	740 KKELQVS 1	286 RKAPKKKL 1	1425 SSVVSR 1	127 KGKKKGRTQKEKKA 1	150 RLRQLRDK 2
340 QQRRREK 1	214 QITRPAFKGL 1	767 IKQATGI 1	287 KAPKKKLP 2	dapk1.txt 6 258	128 GKKKGRTQKEKKAA 1	151 LRQLRDKK 2
341 QRRREKA 1	215 ITRPAFKGLT 1	775 DGELRRT 1	288 APKKKLPQ 2	3 VFRQENV 1	129 KKKGRTQKEKKAAR 1	152 RQLRDKKK 1
342 RRREKAV 1	230 LCLQLNIMQR 1	776 GELRRTL 1	289 PKKKLPQK 2	22 GQFAVVK 1	130 KKGRTQKEKKAARA 3	153 QLRDKKKP 2
343 RREKAVH 1	231 CLQLNIMQRL 1	777 ELRRTLQ 1	290 KKKLPQKK 2	23 QFAVVKK 1	131 KGRTQKEKKAARAR 1	154 LRDKKKPV 1
344 REKAVHR 1	232 LQLNIMQRLS 1	778 LRRTLQS 3	291 KKLPQKKE 2	25 AVVKKCR 1	132 GRTQKEKKAARARS 1	155 RDKKKPVP 1
345 EKAVHRL 1	235 NIMQRLSDGR 1	779 RRTLQSL 3	292 KLPQKKEA 1	26 VVKKCRE 1	133 RTQKEKKAARARSK 1	156 DKKKPVPL 1
346 KAVHRLR 2	236 IMQRLSDGRD 1	780 RTLQSLA 1	294 PQKKEAEK 1	27 VKKCREK 1	134 TQKEKKAARARSKG 1	157 KKKPVPLL 1
347 AVHRLRV 1	237 MQRLSDGRDL 1	787 CGKARVL 1	295 QKKEAEKP 1	28 KKCREKS 1	135 QKEKKAARARSKGK 1	169 YVNLKNQI 1
348 VHRLRVQ 1	238 QRLSDGRDLV 1	789 KARVLAK 2	296 KKEAEKPA 1	29 KCREKST 1	136 KEKKAARARSKGKN 1	170 VNLKNQII 1
349 HRLRVQQ 1	259 LSEDRLLWKK 1	790 ARVLAKN 3	316 KSAGVTLR 1	31 REKSTGL 1	137 EKKAARARSKGKNS 1	171 NLKNQIIK 2
350 RLRVQQA 3	260 SEDRLLWKKL 1	791 RVLAKNP 1	318 AGVTLRSQ 1	33 KSTGLQY 1	138 KKAARARSKGKNSD 1	172 LKNQIIKA 2
351 LRVQQAA 1	261 EDRLLWKKLC 1	792 VLAKNPK 1	319 GVTLRSQR 1	39 YAAKFIK 1	139 KAARARSKGKNSDE 1	173 KNQIIKAE 1
352 RVQQAAL 1	262 DRLLWKKLCQ 2	794 AKNPKGK 1	320 VTLRSQRM 1	40 AAKFIKK 3	152 EEAPKTAQKKLKLV 1	174 NQIIKAER 1
353 VQQAALR 1	263 RLLWKKLCQY 2	814 FKHKLFR 1	321 TLRSQRMK 1	41 AKFIKKR 1	153 EAPKTAQKKLKLVR 3	175 QIIKAERR 2
354 QQAALRA 1	264 LLWKKLCQYH 1	815 KHKLFRI 1	322 LRSQRMKL 2	42 KFIKKRR 1	154 APKTAQKKLKLVRT 3	176 IIKAERRV 3
356 AALRAAR 1	271 QYHFSERQIR 1	816 HKLFRIK 1	323 RSQRMKLP 1	43 FIKKRRT 1	155 PKTAQKKLKLVRTS 3	177 IKAERRVL 3
357 ALRAARL 3	272 YHFSERQIRK 1	817 KLFRIKI 2	324 SQRMKLPS 1	44 IKKRRTK 1	156 KTAQKKLKLVRTSP 3	178 KAERRVLK 2
358 LRAARLR 1	273 HFSERQIRKR 1	818 LFRIKIN 1	325 QRMKLPSS 1	45 KKRRTKS 1	157 TAQKKLKLVRTSPE 1	179 AERRVLKE 1
359 RAARLRH 2	274 FSERQIRKRL 2	819 FRIKINQ 1	326 RMKLPSSV 1	46 KRRTKSS 1	158 AQKKLKLVRTSPEY 1	180 ERRVLKEL 1
360 AARLRHQ 2	275 SERQIRKRLI 2	820 RIKINQI 2	331 SSVGQKKI 1	47 RRTKSSR 1	159 QKKLKLVRTSPEYG 1	181 RRVLKELG 3
361 ARLRHQE 1	276 ERQIRKRLIL 1	821 IKINQIQ 1	332 SVGQKKIK 3	48 RTKSSRR 1	160 KKLKLVRTSPEYGM 1	182 RVLKELGF 1
362 RLRHQEL 1	277 RQIRKRLILS 1	822 KINQIQM 1	333 VGQKKIKA 3	49 TKSSRRG 1	161 KLKLVRTSPEYGMP 1	193 VKHPHKII 1
364 RHQELFR 1	278 QIRKRLILSD 2	823 INQIQMK 1	334 GQKKIKAL 3	50 KSSRRGV 1	ING4.txt 14 44	194 KHPHKIIV 1
366 QELFRLR 1	279 IRKRLILSDK 2	840 ERVFQDR 1	335 QKKIKALE 1	51 SSRRGVS 1	15 ENLPFELQRNFQLMR 1	211 RNQHLVQT 1
367 ELFRLRG 1	280 RKRLILSDKG 3	841 RVFQDRQ 1	336 KKIKALEQ 1	52 SRRGVSR 1	17 LPFELQRNFQLMRDL 1	227 LRTDVFVR 1
368 LFRLRGI 3	281 KRLILSDKGQ 2	842 VFQDRQY 1	337 KIKALEQM 1	53 RRGVSRE 1	20 ELQRNFQLMRDLDQR 1	228 RTDVFVRF 1
369 FRLRGIK 2	282 RLILSDKGQL 1	843 FQDRQYQ 1	387 ELQMLRHR 1	54 RGVSRED 1	21 LQRNFQLMRDLDQRT 1	231 VFVRFQPE 1
370 RLRGIKA 2	287 DKGQLDWKKM 1	844 QDRQYQI 1	388 LQMLRHRH 1	63 REVSILK 1	22 QRNFQLMRDLDQRTE 1	279 KILQLYAR 3
371 LRGIKAQ 3	288 KGQLDWKKMY 1	846 RQYQIDA 1	389 QMLRHRHE 1	120 LKQILNG 1	60 EKLALLKQIQEAYGK 1	280 ILQLYARK 3
372 RGIKAQV 3	290 QLDWKKMYFK 1	850 IDAAIVR 1	390 MLRHRHEA 1	121 KQILNGV 1	61 KLALLKQIQEAYGKC 1	281 LQLYARKK 2
374 IKAQVAL 1	291 LDWKKMYFKL 1	851 DAAIVRI 1	391 LRHRHEAL 1	144 NIMLLDR 1	62 LALLKQIQEAYGKCK 1	282 QLYARKKV 2
375 KAQVALR 3	292 DWKKMYFKLV 1	853 AIVRIMK 3	392 RHRHEALA 1	145 IMLLDRN 1	63 ALLKQIQEAYGKCKE 1	283 LYARKKVD 1
376 AQVALRL 1	293 WKKMYFKLVR 1	855 VRIMKMR 1	393 HRHEALAR 1	146 MLLDRNV 1	64 LLKQIQEAYGKCKEF 1	284 YARKKVDL 1
377 QVALRLA 1	294 KKMYFKLVRC 1	856 RIMKMRK 1	394 RHEALARA 1	148 LDRNVPK 1	85 LAMQTYEMVDKHIRR 1	285 ARKKVDLT 2
378 VALRLAE 1	295 KMYFKLVRCY 1	857 IMKMRKT 3	444 LTPNSRKR 1	150 RNVPKPR 1	86 AMQTYEMVDKHIRRL 1	286 RKKVDLTH 1
379 ALRLAEL 1	297 YFKLVRCYPR 1	858 MKMRKTL 1	445 TPNSRKRR 1	151 NVPKPRI 1	92 MVDKHIRRLDTDLAR 1	296 GEVEKRKH 1
380 LRLAELA 1	298 FKLVRCYPRK 1	859 KMRKTLS 3	446 PNSRKRRE 1	152 VPKPRIK 1	93 VDKHIRRLDTDLARF 1	297 EVEKRKHA 1
381 RLAELAR 2	299 KLVRCYPRKE 1	860 MRKTLSH 1	447 NSRKRRES 1	153 PKPRIKI 1	95 KHIRRLDTDLARFEA 1	298 VEKRKHAI 1
382 LAELARR 2	300 LVRCYPRKEQ 1	861 RKTLSHN 1	448 SRKRRESA 1	154 KPRIKII 2	98 RRLDTDLARFEADLK 1	299 EKRKHAIE 1
383 AELARRQ 2	301 VRCYPRKEQY 1	873 VYNQLKF 1	449 RKRRESAS 1	155 PRIKIID 1	121 YDSSSSKGKKKGRTQ 1	300 KRKHAIEE 1
384 ELARRQR 2	fbx.txt 10 103	876 QLKFPVK 1	450 KRRESASS 1	156 RIKIIDF 1	122 DSSSSKGKKKGRTQK 1	307 EAKAQARG 1
385 LARRQRR 1	14 NWVKTADGWKR 1	881 VKPADLK 1	458 SSSVKKAK 1	247 LAKDFIR 1	123 SSSSKGKKKGRTQKE 1	309 KAQARGLL 3
386 ARRQRRR 1	15 WVKTADGWKRF 1	882 KPADLKK 1	459 SSVKKAKK 3	248 AKDFIRR 2	124 SSSKGKKKGRTQKEK 1	310 AQARGLLP 1
387 RRQRRRQ 1	16 VKTADGWKRFL 1	883 PADLKKR 2	460 SVKKAKKP 3	249 KDFIRRL 2	125 SSKGKKKGRTQKEKK 1	349 PLSVKNTK 1
388 RQRRRQA 1	54 SLNYDVAAKKR 1	884 ADLKKRI 2	dmap1.txt 8 137	250 DFIRRLL 1	126 SKGKKKGRTQKEKKA 1	350 LSVKNTKR 1
389 QRRRQAR 1	55 LNYDVAAKKRK 2	885 DLKKRIE 1	30 IINPDKKKS 1	252 IRRLLVK 1	127 KGKKKGRTQKEKKAA 1	351 SVKNTKRR 1
390 RRRQARR 1	56 NYDVAAKKRKK 2	886 LKKRIES 2	31 INPDKKKSK 1	253 RRLLVKD 2	128 GKKKGRTQKEKKAAR 1	352 VKNTKRRL 2
391 RRQARRE 1	57 YDVAAKKRKKD 2	887 KKRIESL 2	32 NPDKKKSKK 1	254 RLLVKDP 1	129 KKKGRTQKEKKAARA 1	353 KNTKRRLE 2
392 RQARREA 1	58 DVAAKKRKKDM 2	888 KRIESLI 1	33 PDKKKSKKS 1	255 LLVKDPK 1	130 KKGRTQKEKKAARAR 1	354 NTKRRLEG 1
393 QARREAE 1	59 VAAKKRKKDML 3	cul4b.txt 7 185	34 DKKKSKKSS 1	256 LVKDPKK 1	131 KGRTQKEKKAARARS 1	355 TKRRLEGA 3
394 ARREAEA 1	60 AAKKRKKDMLN 2	50 PPTSAKKR 1	35 KKKSKKSSE 1	257 VKDPKKR 1	132 GRTQKEKKAARARSK 1	356 KRRLEGAK 3
399 EADKPRR 1	61 AKKRKKDMLNS 2	51 PTSAKKRK 3	36 KKSKKSSET 1	258 KDPKKRM 2	133 RTQKEKKAARARSKG 1	357 RRLEGAKK 3
400 ADKPRRL 2	62 KKRKKDMLNSK 2	52 TSAKKRKL 3	37 KSKKSSETL 1	259 DPKKRMT 1	134 TQKEKKAARARSKGK 1	358 RLEGAKKA 2
401 DKPRRLG 1	63 KRKKDMLNSKT 2	53 SAKKRKLN 2	42 SETLTFKRP 1	260 PKKRMTI 1	135 QKEKKAARARSKGKN 1	359 LEGAKKAK 1
402 KPRRLGR 1	64 RKKDMLNSKTK 2	54 AKKRKLNS 2	44 TLTFKRPEG 1	261 KKRMTIQ 2	136 KEKKAARARSKGKNS 1	371 VNGLPKGR 1
403 PRRLGRL 1	65 KKDMLNSKTKT 1	55 KKRKLNSS 2	45 LTFKRPEGM 1	262 KRMTIQD 1	137 EKKAARARSKGKNSD 1	374 LPKGRESR 1
404 RRLGRLK 1	66 KDMLNSKTKTQ 1	56 KRKLNSSS 1	47 FKRPEGMHR 1	270 LQHPWIK 1	138 KKAARARSKGKNSDE 1	375 PKGRESRS 1
405 RLGRLKY 2	68 MLNSKTKTQYF 1	111 SHVPIQKK 1	48 KRPEGMHRE 1	275 IKPKDTQ 1	152 EEAPKTAQKKLKLVR 3	376 KGRESRSR 1
406 LGRLKYQ 3	69 LNSKTKTQYFH 1	112 HVPIQKKL 1	76 TGQGYRTVK 1	276 KPKDTQQ 1	153 EAPKTAQKKLKLVRT 3	377 GRESRSRS 1
407 GRLKYQA 3	70 NSKTKTQYFHQ 1	113 VPIQKKLR 3	77 GQGYRTVKA 1	280 TQQALSR 1	154 APKTAQKKLKLVRTS 3	378 RESRSRSR 1
408 RLKYQAP 1	72 KTKTQYFHQEK 1	114 PIQKKLRF 1	78 QGYRTVKAK 1	281 QQALSRK 2	155 PKTAQKKLKLVRTSP 3	379 ESRSRSRS 1
426 DSLRTLK 1	82 KWIYVHKGSTK 1	115 IQKKLRFE 2	79 GYRTVKAKL 3	282 QALSRKA 2	156 KTAQKKLKLVRTSPE 3	380 SRSRSRSR 1
427 SLRTLKP 1	84 IYVHKGSTKER 1	116 QKKLRFED 1	80 YRTVKAKLG 3	283 ALSRKAS 1	157 TAQKKLKLVRTSPEY 1	381 RSRSRSRE 1
428 LRTLKPE 1	85 YVHKGSTKERH 1	117 KKLRFEDT 1	81 RTVKAKLGS 3	284 LSRKASA 1	158 AQKKLKLVRTSPEYG 1	382 SRSRSREQ 1
429 RTLKPEG 1	86 VHKGSTKERHG 1	151 TSQQQQLK 1	82 TVKAKLGSK 1	286 RKASAVN 1	159 QKKLKLVRTSPEYGM 1	383 RSRSREQS 1
433 PEGNILR 1	87 HKGSTKERHGY 1	152 SQQQQLKN 1	83 VKAKLGSKK 3	291 VNMEKFK 1	160 KKLKLVRTSPEYGMP 1	384 SRSREQSY 1
435 GNILRDR 1	112 AILDSRRFNYV 1	153 QQQQLKNK 2	84 KAKLGSKKV 3	292 NMEKFKK 1	ING4.txt 15 43	385 RSREQSYS 1
436 NILRDRF 1	113 ILDSRRFNYVV 1	154 QQQLKNKS 1	85 AKLGSKKVR 3	293 MEKFKKF 1	14 IENLPFELQRNFQLMR 1	386 SREQSYSR 1
437 ILRDRFK 2	114 LDSRRFNYVVR 1	155 QQLKNKSI 1	86 KLGSKKVRP 3	294 EKFKKFA 1	19 FELQRNFQLMRDLDQR 1	387 REQSYSRS 1
438 LRDRFKS 1	115 DSRRFNYVVRL 1	156 QLKNKSIL 1	87 LGSKKVRPW 1	295 KFKKFAA 2	20 ELQRNFQLMRDLDQRT 1	397 RSASPKRR 1
439 RDRFKSF 1	116 SRRFNYVVRLL 1	157 LKNKSILI 1	88 GSKKVRPWK 1	296 FKKFAAR 2	21 LQRNFQLMRDLDQRTE 1	398 SASPKRRK 1
441 RFKSFQR 1	117 RRFNYVVRLLE 1	158 KNKSILIS 1	89 SKKVRPWKW 1	297 KKFAARK 1	60 EKLALLKQIQEAYGKC 1	399 ASPKRRKS 1
442 FKSFQRR 1	118 RFNYVVRLLEL 1	190 KPGSAKKL 1	90 KKVRPWKWM 1	298 KFAARKK 1	61 KLALLKQIQEAYGKCK 3	400 SPKRRKSD 1
443 KSFQRRN 1	122 VVRLLELIAKS 1	193 SAKKLVIK 3	91 KVRPWKWMP 1	299 FAARKKW 2	62 LALLKQIQEAYGKCKE 1	401 PKRRKSDS 1
444 SFQRRNM 1	123 VRLLELIAKSQ 1	194 AKKLVIKN 3	113 HWRRAAEEG 1	300 AARKKWK 1	63 ALLKQIQEAYGKCKEF 1	402 KRRKSDSG 1
445 FQRRNMI 1	124 RLLELIAKSQL 1	195 KKLVIKNF 1	114 WRRAAEEGK 2	301 ARKKWKQ 1	64 LLKQIQEAYGKCKEFG 1	415 SKSQSRSR 1
446 QRRNMIE 1	141 AQKNFMNILEK 1	196 KLVIKNFK 1	115 RRAAEEGKD 1	302 RKKWKQS 1	84 QLAMQTYEMVDKHIRR 1	416 KSQSRSRS 1
447 RRNMIEP 1	142 QKNFMNILEKV 1	197 LVIKNFKD 1	126 FARFNKTVQ 1	303 KKWKQSV 1	85 LAMQTYEMVDKHIRRL 1	417 SQSRSRSR 1
448 RNMIEPR 1	143 KNFMNILEKVV 1	198 VIKNFKDK 1	127 ARFNKTVQV 1	304 KWKQSVR 1	92 MVDKHIRRLDTDLARF 1	418 QSRSRSRS 1
450 MIEPRER 1	146 MNILEKVVLKV 1	200 KNFKDKPK 1	128 RFNKTVQVP 1	305 WKQSVRL 1	97 IRRLDTDLARFEADLK 1	437 PYKGSEIR 1
451 IEPRERA 1	157 LEDQQNIRLIR 1	216 TWQKLKEA 1	129 FNKTVQVPV 1	306 KQSVRLI 1	121 YDSSSSKGKKKGRTQK 1	438 YKGSEIRG 1
452 EPRERAK 1	159 DQQNIRLIREL 1	217 WQKLKEAV 1	130 NKTVQVPVY 1	307 QSVRLIS 1	122 DSSSSKGKKKGRTQKE 1	439 KGSEIRGS 1
453 PRERAKF 1	160 QQNIRLIRELL 2	251 KISANLYK 1	131 KTVQVPVYS 1	308 SVRLISL 1	123 SSSSKGKKKGRTQKEK 1	440 GSEIRGSR 1
454 RERAKFK 2	161 QNIRLIRELLQ 2	254 ANLYKQLR 2	159 HLFDLSRRF 1	309 VRLISLC 1	124 SSSKGKKKGRTQKEKK 1	441 SEIRGSRK 1
455 ERAKFKR 2	162 NIRLIRELLQT 1	255 NLYKQLRQ 1	162 DLSRRFDLR 1	310 RLISLCQ 1	125 SSKGKKKGRTQKEKKA 1	442 EIRGSRKS 1
456 RAKFKRK 1	163 IRLIRELLQTL 1	256 LYKQLRQI 2	163 LSRRFDLRF 1	311 LISLCQR 1	126 SKGKKKGRTQKEKKAA 1	443 IRGSRKSK 1
457 AKFKRKY 1	164 RLIRELLQTLY 1	257 YKQLRQIC 1	164 SRRFDLRFV 1	312 ISLCQRL 1	127 KGKKKGRTQKEKKAAR 1	444 RGSRKSKD 1
458 KFKRKYK 1	173 LYTSLCTLVQR 1	258 KQLRQICE 1	165 RRFDLRFVV 1	314 LCQRLSR 1	128 GKKKGRTQKEKKAARA 1	453 KYPQKPHK 1
459 FKRKYKV 1	174 YTSLCTLVQRV 1	268 IKAQIHQF 1	166 RFDLRFVVI 1	315 CQRLSRS 1	129 KKKGRTQKEKKAARAR 1	455 PQKPHKSR 1
460 KRKYKVK 1	175 TSLCTLVQRVG 1	269 KAQIHQFR 1	169 LRFVVIHDR 1	316 QRLSRSF 1	130 KKGRTQKEKKAARARS 1	456 QKPHKSRS 1
461 RKYKVKL 1	176 SLCTLVQRVGK 1	281 DSVLFLKK 1	170 RFVVIHDRY 1	317 RLSRSFL 1	131 KGRTQKEKKAARARSK 1	457 KPHKSRSR 1
462 KYKVKLV 1	177 LCTLVQRVGKS 1	284 LFLKKIDR 2	177 RYDHQQFKK 1	319 SRSFLSR 1	132 GRTQKEKKAARARSKG 1	459 HKSRSRSS 1
463 YKVKLVE 1	178 CTLVQRVGKSV 1	285 FLKKIDRC 1	178 YDHQQFKKR 1	320 RSFLSRS 1	133 RTQKEKKAARARSKGK 1	461 SRSRSSSR 1
464 KVKLVEK 1	179 TLVQRVGKSVL 1	286 LKKIDRCW 1	179 DHQQFKKRS 1	344 VMKAIIH 1	134 TQKEKKAARARSKGKN 1	462 RSRSSSRS 1
465 VKLVEKR 1	180 LVQRVGKSVLV 1	287 KKIDRCWQ 1	180 HQQFKKRSV 1	345 MKAIIHA 1	135 QKEKKAARARSKGKNS 1	463 SRSSSRSR 1
466 KLVEKRA 2	181 VQRVGKSVLVG 1	297 CRQMIMIR 1	181 QQFKKRSVE 1	346 KAIIHAI 1	136 KEKKAARARSKGKNSD 1	464 RSSSRSRS 1
467 LVEKRAF 1	182 QRVGKSVLVGN 1	298 RQMIMIRS 1	182 QFKKRSVED 1	396 QLLIKRG 3	137 EKKAARARSKGKNSDE 1	465 SSSRSRSR 1
468 VEKRAFR 1	183 RVGKSVLVGNI 1	299 QMIMIRSI 1	183 FKKRSVEDL 1	397 LLIKRGS 1	138 KKAARARSKGKNSDEE 1	466 SSRSRSRS 1
469 EKRAFRE 1	189 LVGNINMWVYR 1	312 RTYVLQNS 1	184 KKRSVEDLK 1	398 LIKRGSR 2	148 KNSDEEAPKTAQKKLK 1	467 SRSRSRSR 1
470 KRAFREI 2	193 INMWVYRMETI 1	327 MGLELFRA 1	198 ICAKLANVR 1	399 IKRGSRI 1	151 DEEAPKTAQKKLKLVR 1	468 RSRSRSRE 1
471 RAFREIQ 1	194 NMWVYRMETIL 1	331 LFRAHIIS 1	200 AKLANVRAV 3	400 KRGSRID 1	152 EEAPKTAQKKLKLVRT 2	469 SRSRSRER 1
472 AFREIQL 1	207 QQQLNNIQITR 1	338 SDQKVQNK 1	201 KLANVRAVP 1	401 RGSRIDV 1	153 EAPKTAQKKLKLVRTS 3	470 RSRSRERA 1
nop.txt 7 208	208 QQLNNIQITRP 1	339 DQKVQNKT 1	206 RAVPGTDLK 1	448 ALHVAAR 1	154 APKTAQKKLKLVRTSP 3	471 SRSRERAD 1
23 LGLRPTSV 1	209 QLNNIQITRPA 1	340 QKVQNKTI 1	218 FDAGHERRR 1	449 LHVAARY 1	155 PKTAQKKLKLVRTSPE 1	472 RSRERADN 1
29 SVDPALRR 1	211 NNIQITRPAFK 1	341 KVQNKTID 1	219 DAGHERRRK 1	503 NVNIKNR 1	156 KTAQKKLKLVRTSPEY 1	479 NPGKYKKK 1
30 VDPALRRR 1	212 NIQITRPAFKG 1	351 LLLIERER 1	220 AGHERRRKE 1	504 VNIKNRE 1	157 TAQKKLKLVRTSPEYG 1	480 PGKYKKKS 1
31 DPALRRRR 1	213 IQITRPAFKGL 1	352 LLIERERN 1	221 GHERRRKEQ 1	505 NIKNREG 1	158 AQKKLKLVRTSPEYGM 1	481 GKYKKKSH 1
32 PALRRRRR 1	214 QITRPAFKGLT 1	353 LIERERNG 1	222 HERRRKEQL 1	515 LLTASAR 1	159 QKKLKLVRTSPEYGMP 1	482 KYKKKSHY 1
33 ALRRRRRG 1	215 ITRPAFKGLTF 1	356 RERNGEAI 1	223 ERRRKEQLE 1	547 ALHLAVR 1	160 KKLKLVRTSPEYGMPS 1	483 YKKKSHYY 1
34 LRRRRRGP 1	216 TRPAFKGLTFT 1	358 RNGEAIDR 1	224 RRRKEQLER 1	548 LHLAVRR 3	161 KLKLVRTSPEYGMPSV 1	484 KKKSHYYR 1
35 RRRRRGPR 1	230 LCLQLNIMQRL 1	362 AIDRSLLR 1	225 RRKEQLERL 1	549 HLAVRRC 1	234 RGKWFCPRCSQERKKK 1	485 KKSHYYRD 1
36 RRRRGPRN 1	231 CLQLNIMQRLS 1	363 IDRSLLRS 1	226 RKEQLERLY 1	550 LAVRRCQ 1	ING4.txt 16 44	487 SHYYRDQR 1
37 RRRGPRNK 1	234 LNIMQRLSDGR 1	364 DRSLLRSL 1	228 EQLERLYNR 1	551 AVRRCQM 1	13 SIENLPFELQRNFQLMR 1	488 HYYRDQRR 1
38 RRGPRNKK 1	236 IMQRLSDGRDL 1	365 RSLLRSLL 3	229 QLERLYNRT 1	552 VRRCQME 1	18 PFELQRNFQLMRDLDQR 1	489 YYRDQRRE 1
39 RGPRNKKR 1	237 MQRLSDGRDLV 1	366 SLLRSLLS 1	230 LERLYNRTP 1	553 RRCQMEV 1	19 FELQRNFQLMRDLDQRT 1	490 YRDQRRER 1
40 GPRNKKRG 1	258 VLSEDRLLWKK 1	369 RSLLSMLS 1	231 ERLYNRTPE 1	554 RCQMEVI 1	23 RNFQLMRDLDQRTEDLK 1	491 RDQRRERS 1
41 PRNKKRGW 1	259 LSEDRLLWKKL 1	388 RFLEETNR 1	232 RLYNRTPEQ 1	560 IKTLLSQ 1	60 EKLALLKQIQEAYGKCK 1	492 DQRRERSR 1
42 RNKKRGWR 1	260 SEDRLLWKKLC 1	395 RLYAAEGQ 1	246 YLLQELRKI 1	561 KTLLSQG 1	61 KLALLKQIQEAYGKCKE 1	493 QRRERSRS 1
43 NKKRGWRR 1	261 EDRLLWKKLCQ 1	401 GQKLMQER 1	249 QELRKIEAR 1	605 ISNKYGR 1	62 LALLKQIQEAYGKCKEF 1	494 RRERSRSY 1
44 KKRGWRRL 1	262 DRLLWKKLCQY 1	413 YLHHVNKR 1	250 ELRKIEARK 2	606 SNKYGRT 1	83 VQLAMQTYEMVDKHIRR 1	495 RERSRSYE 1
45 KRGWRRLA 1	263 RLLWKKLCQYH 1	414 LHHVNKRL 1	251 LRKIEARKK 2	608 KYGRTPL 1	84 QLAMQTYEMVDKHIRRL 1	496 ERSRSYER 1
46 RGWRRLAQ 1	271 QYHFSERQIRK 1	437 QKSLIATV 1	252 RKIEARKKE 2	610 GRTPLHL 1	120 DYDSSSSKGKKKGRTQK 1	497 RSRSYERT 1
47 GWRRLAQE 2	272 YHFSERQIRKR 1	453 LTAILQKG 1	253 KIEARKKER 2	611 RTPLHLA 1	121 YDSSSSKGKKKGRTQKE 1	498 SRSYERTG 1
48 WRRLAQEP 1	273 HFSERQIRKRL 1	454 TAILQKGL 1	254 IEARKKERE 1	621 GILDVVR 1	122 DSSSSKGKKKGRTQKEK 1	499 RSYERTGR 1
49 RRLAQEPL 1	274 FSERQIRKRLI 2	455 AILQKGLN 1	255 EARKKEREK 1	622 ILDVVRY 1	123 SSSSKGKKKGRTQKEKK 1	500 SYERTGRR 1
50 RLAQEPLG 1	275 SERQIRKRLIL 2	456 ILQKGLNN 1	256 ARKKEREKR 1	660 GLLARLR 3	124 SSSKGKKKGRTQKEKKA 1	501 YERTGRRY 1
66 DVRLQERT 1	276 ERQIRKRLILS 2	457 LQKGLNNL 1	257 RKKEREKRS 1	661 LLARLRK 2	125 SSKGKKKGRTQKEKKAA 1	502 ERTGRRYE 1
67 VRLQERTS 1	277 RQIRKRLILSD 2	458 QKGLNNLL 1	258 KKEREKRSQ 1	662 LARLRKD 2	126 SKGKKKGRTQKEKKAAR 1	503 RTGRRYER 1
68 RLQERTSG 1	278 QIRKRLILSDK 2	477 YQLFSRVR 1	259 KEREKRSQD 1	663 ARLRKDT 2	127 KGKKKGRTQKEKKAARA 1	504 TGRRYERD 1
93 SKEKGLTK 1	279 IRKRLILSDKG 3	478 QLFSRVRG 1	261 REKRSQDLQ 1	664 RLRKDTH 1	128 GKKKGRTQKEKKAARAR 1	505 GRRYERDH 1
94 KEKGLTKK 2	280 RKRLILSDKGQ 3	479 LFSRVRGG 1	262 EKRSQDLQK 1	665 LRKDTHR 1	129 KKKGRTQKEKKAARARS 1	506 RRYERDHP 1
95 EKGLTKKR 3	281 KRLILSDKGQL 2	480 FSRVRGGV 1	263 KRSQDLQKL 2	666 RKDTHRG 1	130 KKGRTQKEKKAARARSK 1	513 PGHSRHRR 1
96 KGLTKKRT 3	285 LSDKGQLDWKK 1	481 SRVRGGVQ 1	264 RSQDLQKLI 1	667 KDTHRGL 1	131 KGRTQKEKKAARARSKG 1	ccnl2.txt 8 163
97 GLTKKRTK 3	288 KGQLDWKKMYF 1	482 RVRGGVQV 1	278 TAEQRRTER 1	669 THRGLFI 1	132 GRTQKEKKAARARSKGK 1	33 QGVLIGDRL 1
98 LTKKRTKV 1	289 GQLDWKKMYFK 1	483 VRGGVQVL 1	279 AEQRRTERK 1	670 HRGLFIQ 1	133 RTQKEKKAARARSKGKN 1	34 GVLIGDRLY 1
99 TKKRTKVQ 1	290 QLDWKKMYFKL 1	484 RGGVQVLL 1	280 EQRRTERKA 1	671 RGLFIQQ 1	134 TQKEKKAARARSKGKNS 1	40 RLYSGVLIT 1
100 KKRTKVQK 1	292 DWKKMYFKLVR 1	534 FLKNEKFI 1	281 QRRTERKAP 2	674 FIQQLRP 1	135 QKEKKAARARSKGKNSD 1	77 LRVVGCELI 1
101 KRTKVQKK 1	293 WKKMYFKLVRC 1	535 LKNEKFIN 1	282 RRTERKAPK 1	675 IQQLRPT 1	136 KEKKAARARSKGKNSDE 1	78 RVVGCELIQ 1
102 RTKVQKKS 3	294 KKMYFKLVRCY 1	548 FETFINKR 1	283 RTERKAPKK 2	676 QQLRPTQ 1	137 EKKAARARSKGKNSDEE 1	85 IQAAGILLR 1
103 TKVQKKSL 1	297 YFKLVRCYPRK 1	549 ETFINKRP 1	284 TERKAPKKK 2	677 QLRPTQN 1	138 KKAARARSKGKNSDEEA 1	86 QAAGILLRL 1
104 KVQKKSLL 3	298 FKLVRCYPRKE 1	551 FINKRPNK 1	285 ERKAPKKKL 2	678 LRPTQNL 1	146 KGKNSDEEAPKTAQKKL 1	88 AGILLRLPQ 1
105 VQKKSLLL 1	299 KLVRCYPRKEQ 1	552 INKRPNKP 1	286 RKAPKKKLP 2	679 RPTQNLQ 1	147 GKNSDEEAPKTAQKKLK 1	92 LRLPQVAMA 1
106 QKKSLLLK 3	300 LVRCYPRKEQY 1	558 KPAELIAK 1	287 KAPKKKLPQ 2	681 TQNLQPR 1	148 KNSDEEAPKTAQKKLKL 1	93 RLPQVAMAT 1
107 KKSLLLKK 3	301 VRCYPRKEQYG 1	563 IAKYVDSK 1	288 APKKKLPQK 2	682 QNLQPRI 1	150 SDEEAPKTAQKKLKLVR 1	100 ATGQVLFQR 1
108 KSLLLKKP 3	fbx.txt 11 103	565 KYVDSKLR 1	289 PKKKLPQKK 2	683 NLQPRIK 1	151 DEEAPKTAQKKLKLVRT 1	101 TGQVLFQRF 1
111 LLKKPLRV 2	13 QNWVKTADGWKR 1	566 YVDSKLRA 1	290 KKKLPQKKE 2	684 LQPRIKL 3	152 EEAPKTAQKKLKLVRTS 1	102 GQVLFQRFF 1
112 LKKPLRVD 1	15 WVKTADGWKRFL 1	567 VDSKLRAG 1	291 KKLPQKKEA 2	685 QPRIKLK 2	153 EAPKTAQKKLKLVRTSP 3	105 LFQRFFYTK 1
113 KKPLRVDL 1	16 VKTADGWKRFLD 1	569 SKLRAGNK 3	292 KLPQKKEAE 1	686 PRIKLKL 2	154 APKTAQKKLKLVRTSPE 3	132 SKIEEAPRR 1
114 KPLRVDLI 1	54 SLNYDVAAKKRK 1	570 KLRAGNKE 2	293 LPQKKEAEK 1	687 RIKLKLF 2	155 PKTAQKKLKLVRTSPEY 1	133 KIEEAPRRI 1
137 HQVPNAKK 1	55 LNYDVAAKKRKK 2	571 LRAGNKEA 1	294 PQKKEAEKP 1	689 KLKLFGH 1	156 KTAQKKLKLVRTSPEYG 1	134 IEEAPRRIR 1
138 QVPNAKKL 1	56 NYDVAAKKRKKD 2	572 RAGNKEAT 1	295 QKKEAEKPA 1	707 LKCGLLR 3	157 TAQKKLKLVRTSPEYGM 1	135 EEAPRRIRD 1
139 VPNAKKLR 3	57 YDVAAKKRKKDM 2	585 KMLDKIMI 1	296 KKEAEKPAV 1	708 KCGLLRS 1	158 AQKKLKLVRTSPEYGMP 1	136 EAPRRIRDV 1
140 PNAKKLRR 1	58 DVAAKKRKKDML 3	588 DKIMIIFR 1	315 FKSAGVTLR 1	711 LLRSFFR 1	159 QKKLKLVRTSPEYGMPS 1	137 APRRIRDVI 1
141 NAKKLRRK 1	59 VAAKKRKKDMLN 3	595 RFIYGKDV 1	318 AGVTLRSQR 1	712 LRSFFRR 1	160 KKLKLVRTSPEYGMPSV 1	138 PRRIRDVIN 1
142 AKKLRRKE 2	60 AAKKRKKDMLNS 2	606 FYKKDLAK 1	319 GVTLRSQRM 1	713 RSFFRRR 1	161 KLKLVRTSPEYGMPSVT 1	139 RRIRDVINV 1
143 KKLRRKEQ 1	61 AKKRKKDMLNSK 2	607 YKKDLAKR 2	320 VTLRSQRMK 1	714 SFFRRRR 1	ING4.txt 17 43	140 RIRDVINVF 1
144 KLRRKEQL 1	62 KKRKKDMLNSKT 2	608 KKDLAKRL 2	321 TLRSQRMKL 2	715 FFRRRRP 1	17 LPFELQRNFQLMRDLDQR 1	142 RDVINVFHR 1
145 LRRKEQLW 2	63 KRKKDMLNSKTK 2	609 KDLAKRLL 2	322 LRSQRMKLP 1	716 FRRRRPR 1	18 PFELQRNFQLMRDLDQRT 1	144 VINVFHRLR 1
146 RRKEQLWE 1	64 RKKDMLNSKTKT 2	610 DLAKRLLV 1	323 RSQRMKLPS 1	717 RRRRPRL 1	22 QRNFQLMRDLDQRTEDLK 1	145 INVFHRLRQ 1
147 RKEQLWEK 1	65 KKDMLNSKTKTQ 1	611 LAKRLLVG 2	325 QRMKLPSSV 1	718 RRRPRLS 1	23 RNFQLMRDLDQRTEDLKA 1	146 NVFHRLRQL 1
150 QLWEKLAK 1	66 KDMLNSKTKTQY 1	612 AKRLLVGK 3	328 KLPSSVGQK 1	719 RRPRLSS 1	61 KLALLKQIQEAYGKCKEF 1	147 VFHRLRQLR 1
151 LWEKLAKQ 1	69 LNSKTKTQYFHQ 1	613 KRLLVGKS 3	329 LPSSVGQKK 1	720 RPRLSST 1	62 LALLKQIQEAYGKCKEFG 1	148 FHRLRQLRD 1
152 WEKLAKQG 1	72 KTKTQYFHQEKW 1	614 RLLVGKSA 1	330 PSSVGQKKI 1	755 NVSVRSR 1	82 KVQLAMQTYEMVDKHIRR 1	149 HRLRQLRDK 2
154 KLAKQGEL 1	81 EKWIYVHKGSTK 1	627 KSMLSKLK 1	331 SSVGQKKIK 1	756 VSVRSRS 1	83 VQLAMQTYEMVDKHIRRL 1	150 RLRQLRDKK 1
156 AKQGELPR 1	82 KWIYVHKGSTKE 1	628 SMLSKLKH 1	332 SVGQKKIKA 3	757 SVRSRSM 1	95 KHIRRLDTDLARFEADLK 1	151 LRQLRDKKK 2
159 GELPREVR 1	83 WIYVHKGSTKER 1	656 KDIMIQFK 1	333 VGQKKIKAL 3	758 VRSRSMM 1	120 DYDSSSSKGKKKGRTQKE 1	152 RQLRDKKKP 2
160 ELPREVRR 1	84 IYVHKGSTKERH 1	660 IQFKQYMQ 1	334 GQKKIKALE 1	858 SFLKSLV 1	121 YDSSSSKGKKKGRTQKEK 1	153 QLRDKKKPV 2
161 LPREVRRA 1	85 YVHKGSTKERHG 1	702 VKLQEIFK 1	335 QKKIKALEQ 1	871 AFGGKLK 1	122 DSSSSKGKKKGRTQKEKK 1	154 LRDKKKPVP 1
162 PREVRRAQ 1	86 VHKGSTKERHGY 1	703 KLQEIFKT 1	336 KKIKALEQM 1	872 FGGKLKN 1	123 SSSSKGKKKGRTQKEKKA 1	155 RDKKKPVPL 1
163 REVRRAQA 2	111 TAILDSRRFNYV 1	708 FKTFYLGK 1	337 KIKALEQML 1	874 GKLKNPL 1	124 SSSKGKKKGRTQKEKKAA 1	156 DKKKPVPLL 1
164 EVRRAQAR 2	112 AILDSRRFNYVV 1	709 KTFYLGKH 1	386 YELQMLRHR 1	875 KLKNPLQ 1	125 SSKGKKKGRTQKEKKAAR 1	158 KKPVPLLLD 1
165 VRRAQARL 2	113 ILDSRRFNYVVR 1	712 YLGKHSGR 1	387 ELQMLRHRH 1	876 LKNPLQV 1	126 SKGKKKGRTQKEKKAARA 1	169 YVNLKNQII 1
166 RRAQARLL 2	114 LDSRRFNYVVRL 1	713 LGKHSGRK 1	388 LQMLRHRHE 1	877 KNPLQVV 1	127 KGKKKGRTQKEKKAARAR 1	170 VNLKNQIIK 1
167 RAQARLLN 3	115 DSRRFNYVVRLL 1	714 GKHSGRKL 1	389 QMLRHRHEA 1	909 SLLKEIR 1	128 GKKKGRTQKEKKAARARS 1	171 NLKNQIIKA 2
202 LDRPLVGQ 1	116 SRRFNYVVRLLE 1	715 KHSGRKLQ 1	390 MLRHRHEAL 1	910 LLKEIRN 1	129 KKKGRTQKEKKAARARSK 1	172 LKNQIIKAE 1
212 FFLEQTKK 1	117 RRFNYVVRLLEL 1	716 HSGRKLQW 1	391 LRHRHEALA 1	911 LKEIRNR 2	130 KKGRTQKEKKAARARSKG 1	173 KNQIIKAER 2
213 FLEQTKKK 1	120 NYVVRLLELIAK 1	717 SGRKLQWQ 1	392 RHRHEALAR 1	912 KEIRNRF 1	131 KGRTQKEKKAARARSKGK 1	174 NQIIKAERR 2
214 LEQTKKKG 1	121 YVVRLLELIAKS 1	718 GRKLQWQS 1	393 HRHEALARA 1	913 EIRNRFG 1	132 GRTQKEKKAARARSKGKN 1	175 QIIKAERRV 3
215 EQTKKKGV 1	122 VVRLLELIAKSQ 1	719 RKLQWQST 1	394 RHEALARAG 1	914 IRNRFGN 1	133 RTQKEKKAARARSKGKNS 1	176 IIKAERRVL 3
216 QTKKKGVK 3	123 VRLLELIAKSQL 1	720 KLQWQSTL 1	443 PLTPNSRKR 1	924 ISNKLFV 1	134 TQKEKKAARARSKGKNSD 1	177 IKAERRVLK 3
217 TKKKGVKR 1	124 RLLELIAKSQLT 1	733 KAEFKEGK 1	444 LTPNSRKRR 1	925 SNKLFVL 1	135 QKEKKAARARSKGKNSDE 1	178 KAERRVLKE 2
218 KKKGVKRP 1	140 IAQKNFMNILEK 1	734 AEFKEGKK 1	445 TPNSRKRRE 1	938 SKDMKVL 1	136 KEKKAARARSKGKNSDEE 1	179 AERRVLKEL 1
219 KKGVKRPA 2	141 AQKNFMNILEKV 1	736 FKEGKKEL 1	446 PNSRKRRES 1	939 KDMKVLR 1	137 EKKAARARSKGKNSDEEA 1	180 ERRVLKELG 1
220 KGVKRPAR 1	142 QKNFMNILEKVV 1	737 KEGKKELQ 1	447 NSRKRRESA 1	940 DMKVLRN 1	144 RSKGKNSDEEAPKTAQKK 1	181 RRVLKELGF 1
221 GVKRPARL 1	143 KNFMNILEKVVL 1	739 GKKELQVS 1	448 SRKRRESAS 1	941 MKVLRNH 1	146 KGKNSDEEAPKTAQKKLK 1	182 RVLKELGFC 1
222 VKRPARLH 1	144 NFMNILEKVVLK 1	740 KKELQVSL 1	449 RKRRESASS 1	942 KVLRNHL 1	147 GKNSDEEAPKTAQKKLKL 1	193 VKHPHKIIV 1
223 KRPARLHT 1	156 VLEDQQNIRLIR 1	775 DGELRRTL 1	458 SSSVKKAKK 3	943 VLRNHLQ 1	148 KNSDEEAPKTAQKKLKLV 1	194 KHPHKIIVM 1
224 RPARLHTK 1	159 DQQNIRLIRELL 1	776 GELRRTLQ 1	459 SSVKKAKKP 1	951 IRSQIVS 1	149 NSDEEAPKTAQKKLKLVR 1	211 RNQHLVQTS 1
225 PARLHTKP 1	160 QQNIRLIRELLQ 2	777 ELRRTLQS 1	dmap1.txt 9 143	952 RSQIVSV 1	150 SDEEAPKTAQKKLKLVRT 1	226 SLRTDVFVR 1
226 ARLHTKPS 1	161 QNIRLIRELLQT 1	778 LRRTLQSL 3	27 KKDIINPDKK 1	968 KIISTLP 1	151 DEEAPKTAQKKLKLVRTS 1	227 LRTDVFVRF 1
227 RLHTKPSQ 1	162 NIRLIRELLQTL 1	779 RRTLQSLA 3	28 KDIINPDKKK 1	972 TLPSWRK 1	152 EEAPKTAQKKLKLVRTSP 1	228 RTDVFVRFQ 1
267 QRQKEAEK 1	163 IRLIRELLQTLY 1	788 GKARVLAK 3	30 IINPDKKKSK 1	973 LPSWRKL 1	153 EAPKTAQKKLKLVRTSPE 1	279 KILQLYARK 2
268 RQKEAEKL 1	164 RLIRELLQTLYT 1	789 KARVLAKN 3	31 INPDKKKSKK 2	975 SWRKLNG 1	154 APKTAQKKLKLVRTSPEY 1	280 ILQLYARKK 2
274 KLERQLAL 1	172 TLYTSLCTLVQR 1	790 ARVLAKNP 3	32 NPDKKKSKKS 1	976 WRKLNGP 1	155 PKTAQKKLKLVRTSPEYG 1	281 LQLYARKKV 3
275 LERQLALP 1	173 LYTSLCTLVQRV 1	791 RVLAKNPK 3	33 PDKKKSKKSS 1	1006 EDLRRIA 1	156 KTAQKKLKLVRTSPEYGM 1	282 QLYARKKVD 1
276 ERQLALPA 1	174 YTSLCTLVQRVG 1	792 VLAKNPKG 1	34 DKKKSKKSSE 1	1007 DLRRIAQ 2	157 TAQKKLKLVRTSPEYGMP 1	283 LYARKKVDL 1
277 RQLALPAT 1	175 TSLCTLVQRVGK 1	793 LAKNPKGK 3	35 KKKSKKSSET 1	1008 LRRIAQQ 2	158 AQKKLKLVRTSPEYGMPS 1	284 YARKKVDLT 1
327 TPARLATT 1	176 SLCTLVQRVGKS 1	795 KNPKGKDI 1	36 KKSKKSSETL 1	1009 RRIAQQL 2	159 QKKLKLVRTSPEYGMPSV 1	285 ARKKVDLTH 1
329 ARLATTEK 1	177 LCTLVQRVGKSV 1	813 DFKHKLFR 1	39 KKSSETLTFK 1	1010 RIAQQLH 1	160 KKLKLVRTSPEYGMPSVT 1	286 RKKVDLTHL 1
330 RLATTEKK 1	178 CTLVQRVGKSVL 1	814 FKHKLFRI 1	40 KSSETLTFKR 1	1042 TNVLGKL 1	232 KPRGKWFCPRCSQERKKK 1	296 GEVEKRKHA 1
335 EKKTEQQR 1	179 TLVQRVGKSVLV 1	815 KHKLFRIK 2	44 TLTFKRPEGM 1	1043 NVLGKLL 1	ING4.txt 18 44	297 EVEKRKHAI 1
336 KKTEQQRR 1	180 LVQRVGKSVLVG 1	816 HKLFRIKI 1	46 TFKRPEGMHR 1	1044 VLGKLLS 1	16 NLPFELQRNFQLMRDLDQR 1	298 VEKRKHAIE 1
337 KTEQQRRR 1	181 VQRVGKSVLVGN 1	817 KLFRIKIN 2	47 FKRPEGMHRE 1	1045 LGKLLSV 1	17 LPFELQRNFQLMRDLDQRT 1	300 KRKHAIEEA 1
338 TEQQRRRE 1	182 QRVGKSVLVGNI 1	818 LFRIKINQ 1	48 KRPEGMHREV 1	1055 RALHHYR 1	21 LQRNFQLMRDLDQRTEDLK 1	301 RKHAIEEAK 1
339 EQQRRREK 1	183 RVGKSVLVGNIN 1	819 FRIKINQI 1	75 DTGQGYRTVK 1	1057 LHHYRGR 1	22 QRNFQLMRDLDQRTEDLKA 1	307 EAKAQARGL 1
340 QQRRREKA 1	188 VLVGNINMWVYR 1	820 RIKINQIQ 2	76 TGQGYRTVKA 1	1058 HHYRGRY 1	61 KLALLKQIQEAYGKCKEFG 1	308 AKAQARGLL 1
341 QRRREKAV 2	206 WQQQLNNIQITR 1	821 IKINQIQM 1	77 GQGYRTVKAK 1	1059 HYRGRYT 1	81 DKVQLAMQTYEMVDKHIRR 1	309 KAQARGLLP 3
342 RRREKAVH 1	207 QQQLNNIQITRP 1	822 KINQIQMK 1	78 QGYRTVKAKL 3	1060 YRGRYTV 1	82 KVQLAMQTYEMVDKHIRRL 1	349 PLSVKNTKR 1
343 RREKAVHR 1	208 QQLNNIQITRPA 1	839 TERVFQDR 1	79 GYRTVKAKLG 1	1061 RGRYTVE 1	120 DYDSSSSKGKKKGRTQKEK 1	350 LSVKNTKRR 1
344 REKAVHRL 1	209 QLNNIQITRPAF 1	840 ERVFQDRQ 1	80 YRTVKAKLGS 1	1068 DIQRLVP 1	121 YDSSSSKGKKKGRTQKEKK 1	351 SVKNTKRRL 1
345 EKAVHRLR 1	210 LNNIQITRPAFK 1	841 RVFQDRQY 1	81 RTVKAKLGSK 3	1069 IQRLVPD 1	122 DSSSSKGKKKGRTQKEKKA 1	352 VKNTKRRLE 1
346 KAVHRLRV 3	211 NNIQITRPAFKG 1	842 VFQDRQYQ 1	82 TVKAKLGSKK 3	1108 KTDNLHR 1	123 SSSSKGKKKGRTQKEKKAA 1	353 KNTKRRLEG 2
347 AVHRLRVQ 1	212 NIQITRPAFKGL 1	843 FQDRQYQI 1	83 VKAKLGSKKV 3	1124 MVYGGVR 1	124 SSSKGKKKGRTQKEKKAAR 1	354 NTKRRLEGA 3
348 VHRLRVQQ 1	213 IQITRPAFKGLT 1	846 RQYQIDAA 1	84 KAKLGSKKVR 2	1125 VYGGVRI 1	125 SSKGKKKGRTQKEKKAARA 1	355 TKRRLEGAK 3
349 HRLRVQQA 1	214 QITRPAFKGLTF 1	849 QIDAAIVR 1	85 AKLGSKKVRP 3	1126 YGGVRIV 1	126 SKGKKKGRTQKEKKAARAR 1	356 KRRLEGAKK 2
350 RLRVQQAA 3	215 ITRPAFKGLTFT 1	850 IDAAIVRI 1	86 KLGSKKVRPW 1	1128 GVRIVPV 1	127 KGKKKGRTQKEKKAARARS 1	357 RRLEGAKKA 3
351 LRVQQAAL 1	228 LPLCLQLNIMQR 1	851 DAAIVRIM 1	87 LGSKKVRPWK 1	1129 VRIVPVE 1	128 GKKKGRTQKEKKAARARSK 1	358 RLEGAKKAK 3
352 RVQQAALR 3	229 PLCLQLNIMQRL 1	852 AAIVRIMK 3	88 GSKKVRPWKW 1	1143 GIFHKVQ 1	129 KKKGRTQKEKKAARARSKG 1	371 VNGLPKGRE 1
353 VQQAALRA 1	230 LCLQLNIMQRLS 1	854 IVRIMKMR 1	89 SKKVRPWKWM 1	1144 IFHKVQV 1	130 KKGRTQKEKKAARARSKGK 1	373 GLPKGRESR 1
354 QQAALRAA 1	233 QLNIMQRLSDGR 1	855 VRIMKMRK 1	90 KKVRPWKWMP 1	1145 FHKVQVN 1	131 KGRTQKEKKAARARSKGKN 1	374 LPKGRESRS 1
355 QAALRAAR 3	234 LNIMQRLSDGRD 1	856 RIMKMRKT 2	113 HWRRAAEEGK 1	1146 HKVQVNL 1	132 GRTQKEKKAARARSKGKNS 1	375 PKGRESRSR 1
356 AALRAARL 3	235 NIMQRLSDGRDL 1	857 IMKMRKTL 3	114 WRRAAEEGKD 1	1147 KVQVNLC 1	133 RTQKEKKAARARSKGKNSD 1	376 KGRESRSRS 1
357 ALRAARLR 2	236 IMQRLSDGRDLV 1	858 MKMRKTLS 1	115 RRAAEEGKDY 1	1148 VQVNLCR 1	134 TQKEKKAARARSKGKNSDE 1	377 GRESRSRSR 1
358 LRAARLRH 2	257 HVLSEDRLLWKK 1	859 KMRKTLSH 1	126 FARFNKTVQV 1	1152 LCRWIHQ 1	135 QKEKKAARARSKGKNSDEE 1	378 RESRSRSRS 1
359 RAARLRHQ 2	258 VLSEDRLLWKKL 1	860 MRKTLSHN 1	127 ARFNKTVQVP 1	1153 CRWIHQQ 1	136 KEKKAARARSKGKNSDEEA 1	379 ESRSRSRSR 1
360 AARLRHQE 1	259 LSEDRLLWKKLC 1	861 RKTLSHNL 1	128 RFNKTVQVPV 1	1154 RWIHQQS 1	138 KKAARARSKGKNSDEEAPK 1	380 SRSRSRSRE 1
361 ARLRHQEL 1	260 SEDRLLWKKLCQ 1	875 NQLKFPVK 1	129 FNKTVQVPVY 1	1165 ADIRLWV 1	142 RARSKGKNSDEEAPKTAQK 1	381 RSRSRSREQ 1
362 RLRHQELF 1	261 EDRLLWKKLCQY 1	876 QLKFPVKP 1	130 NKTVQVPVYS 1	1166 DIRLWVN 1	144 RSKGKNSDEEAPKTAQKKL 1	382 SRSRSREQS 1
363 LRHQELFR 1	262 DRLLWKKLCQYH 1	881 VKPADLKK 1	161 FDLSRRFDLR 1	1167 IRLWVNG 1	145 SKGKNSDEEAPKTAQKKLK 1	383 RSRSREQSY 1
364 RHQELFRL 1	263 RLLWKKLCQYHF 1	882 KPADLKKR 2	162 DLSRRFDLRF 1	1175 KLANRGA 1	146 KGKNSDEEAPKTAQKKLKL 1	385 RSREQSYSR 1
365 HQELFRLR 1	267 KKLCQYHFSERQ 1	883 PADLKKRI 2	163 LSRRFDLRFV 1	1178 NRGAELL 1	147 GKNSDEEAPKTAQKKLKLV 1	396 SRSASPKRR 1
366 QELFRLRG 1	269 LCQYHFSERQIR 1	884 ADLKKRIE 1	164 SRRFDLRFVV 1	1179 RGAELLV 1	148 KNSDEEAPKTAQKKLKLVR 2	397 RSASPKRRK 1
367 ELFRLRGI 1	270 CQYHFSERQIRK 1	885 DLKKRIES 1	165 RRFDLRFVVI 1	1193 GIEVQVR 1	149 NSDEEAPKTAQKKLKLVRT 1	398 SASPKRRKS 1
368 LFRLRGIK 2	271 QYHFSERQIRKR 1	886 LKKRIESL 2	166 RFDLRFVVIH 1	1194 IEVQVRG 1	150 SDEEAPKTAQKKLKLVRTS 1	399 ASPKRRKSD 1
369 FRLRGIKA 2	272 YHFSERQIRKRL 1	887 KKRIESLI 2	169 LRFVVIHDRY 1	1195 EVQVRGL 1	151 DEEAPKTAQKKLKLVRTSP 1	400 SPKRRKSDS 1
370 RLRGIKAQ 2	273 HFSERQIRKRLI 1	889 RIESLIDR 1	176 DRYDHQQFKK 1	1196 VQVRGLE 1	152 EEAPKTAQKKLKLVRTSPE 1	401 PKRRKSDSG 1
371 LRGIKAQV 3	274 FSERQIRKRLIL 2	896 RDYMERDK 1	177 RYDHQQFKKR 1	1228 PGLLTVK 1	153 EAPKTAQKKLKLVRTSPEY 1	402 KRRKSDSGS 1
372 RGIKAQVA 2	275 SERQIRKRLILS 2	cul4b.txt 8 187	178 YDHQQFKKRS 1	1237 LSPQQLR 1	154 APKTAQKKLKLVRTSPEYG 1	403 RRKSDSGST 1
374 IKAQVALR 3	276 ERQIRKRLILSD 2	49 TPPTSAKKR 1	179 DHQQFKKRSV 1	1249 VMIYQPR 1	155 PKTAQKKLKLVRTSPEYGM 1	414 GSKSQSRSR 1
375 KAQVALRL 3	277 RQIRKRLILSDK 2	50 PPTSAKKRK 1	180 HQQFKKRSVE 1	1255 RDFFRAQ 1	156 KTAQKKLKLVRTSPEYGMP 1	415 SKSQSRSRS 1
376 AQVALRLA 1	278 QIRKRLILSDKG 3	51 PTSAKKRKL 3	181 QQFKKRSVED 1	1257 FFRAQTL 1	157 TAQKKLKLVRTSPEYGMPS 1	416 KSQSRSRSR 1
377 QVALRLAE 1	279 IRKRLILSDKGQ 3	52 TSAKKRKLN 3	182 QFKKRSVEDL 1	1258 FRAQTLK 1	158 AQKKLKLVRTSPEYGMPSV 1	417 SQSRSRSRS 1
378 VALRLAEL 1	280 RKRLILSDKGQL 3	53 SAKKRKLNS 2	183 FKKRSVEDLK 1	1259 RAQTLKE 1	159 QKKLKLVRTSPEYGMPSVT 1	418 QSRSRSRSD 1
379 ALRLAELA 1	281 KRLILSDKGQLD 1	54 AKKRKLNSS 2	184 KKRSVEDLKE 1	1305 LNLLTRR 2	160 KKLKLVRTSPEYGMPSVTF 1	439 KGSEIRGSR 1
380 LRLAELAR 2	284 ILSDKGQLDWKK 1	55 KKRKLNSSS 1	185 KRSVEDLKER 1	1306 NLLTRRK 2	230 TTKPRGKWFCPRCSQERKK 1	440 GSEIRGSRK 1
381 RLAELARR 2	288 KGQLDWKKMYFK 1	110 SSHVPIQKK 1	200 AKLANVRAVP 1	1307 LLTRRKL 1	231 TKPRGKWFCPRCSQERKKK 1	441 SEIRGSRKS 1
382 LAELARRQ 2	289 GQLDWKKMYFKL 1	111 SHVPIQKKL 1	205 VRAVPGTDLK 1	1308 LTRRKLS 2	ING4.txt 19 45	442 EIRGSRKSK 1
383 AELARRQR 2	290 QLDWKKMYFKLV 1	112 HVPIQKKLR 1	206 RAVPGTDLKI 1	1309 TRRKLSR 1	16 NLPFELQRNFQLMRDLDQRT 1	443 IRGSRKSKD 1
384 ELARRQRR 1	291 LDWKKMYFKLVR 1	113 VPIQKKLRF 1	217 VFDAGHERRR 1	1310 RRKLSRL 1	21 LQRNFQLMRDLDQRTEDLKA 1	456 QKPHKSRSR 1
385 LARRQRRR 1	293 WKKMYFKLVRCY 1	114 PIQKKLRFE 1	218 FDAGHERRRK 1	1311 RKLSRLL 2	81 DKVQLAMQTYEMVDKHIRRL 1	457 KPHKSRSRS 1
386 ARRQRRRQ 1	294 KKMYFKLVRCYP 1	115 IQKKLRFED 1	219 DAGHERRRKE 1	1312 KLSRLLD 1	82 KVQLAMQTYEMVDKHIRRLD 1	460 KSRSRSSSR 1
387 RRQRRRQA 1	295 KMYFKLVRCYPR 1	116 QKKLRFEDT 1	220 AGHERRRKEQ 1	1339 LVAKYNT 1	95 KHIRRLDTDLARFEADLKEK 1	462 RSRSSSRSR 1
388 RQRRRQAR 1	296 MYFKLVRCYPRK 1	117 KKLRFEDTL 1	221 GHERRRKEQL 1	1357 PLHALLR 1	119 SDYDSSSSKGKKKGRTQKEK 1	464 RSSSRSRSR 1
389 QRRRQARR 1	297 YFKLVRCYPRKE 1	150 ATSQQQQLK 1	222 HERRRKEQLE 1	1360 ALLREWT 1	120 DYDSSSSKGKKKGRTQKEKK 1	466 SSRSRSRSR 1
390 RRRQARRE 1	298 FKLVRCYPRKEQ 1	151 TSQQQQLKN 1	223 ERRRKEQLER 1	1374 GTLMSKL 1	121 YDSSSSKGKKKGRTQKEKKA 1	467 SRSRSRSRE 1
391 RRQARREA 1	299 KLVRCYPRKEQY 1	152 SQQQQLKNK 1	224 RRRKEQLERL 1	1375 TLMSKLR 1	122 DSSSSKGKKKGRTQKEKKAA 1	468 RSRSRSRER 1
392 RQARREAE 1	300 LVRCYPRKEQYG 1	153 QQQQLKNKS 1	225 RRKEQLERLY 2	1376 LMSKLRE 1	123 SSSSKGKKKGRTQKEKKAAR 1	469 SRSRSRERA 1
393 QARREAEA 1	fbx.txt 12 112	154 QQQLKNKSI 1	226 RKEQLERLYN 1	1377 MSKLREL 1	124 SSSKGKKKGRTQKEKKAARA 1	470 RSRSRERAD 1
395 RREAEADK 1	12 GQNWVKTADGWKR 1	155 QQLKNKSIL 1	227 KEQLERLYNR 1	1378 SKLRELG 1	125 SSKGKKKGRTQKEKKAARAR 1	471 SRSRERADN 1
398 AEADKPRR 1	17 KTADGWKRFLDEK 1	156 QLKNKSILI 1	228 EQLERLYNRT 1	1379 KLRELGR 3	126 SKGKKKGRTQKEKKAARARS 1	479 NPGKYKKKS 1
399 EADKPRRL 1	53 NSLNYDVAAKKRK 1	157 LKNKSILIS 1	229 QLERLYNRTP 1	1380 LRELGRR 2	127 KGKKKGRTQKEKKAARARSK 1	480 PGKYKKKSH 1
400 ADKPRRLG 3	54 SLNYDVAAKKRKK 2	158 KNKSILISS 1	230 LERLYNRTPE 1	1381 RELGRRD 1	128 GKKKGRTQKEKKAARARSKG 1	481 GKYKKKSHY 1
401 DKPRRLGR 2	55 LNYDVAAKKRKKD 2	190 KPGSAKKLV 1	231 ERLYNRTPEQ 1	1382 ELGRRDA 1	129 KKKGRTQKEKKAARARSKGK 1	482 KYKKKSHYY 1
402 KPRRLGRL 1	56 NYDVAAKKRKKDM 2	192 GSAKKLVIK 1	232 RLYNRTPEQV 1	1383 LGRRDAA 2	130 KKGRTQKEKKAARARSKGKN 1	483 YKKKSHYYR 1
403 PRRLGRLK 1	57 YDVAAKKRKKDML 2	193 SAKKLVIKN 3	248 LQELRKIEAR 1	1397 SVFKINL 1	131 KGRTQKEKKAARARSKGKNS 1	484 KKKSHYYRD 1
404 RRLGRLKY 1	58 DVAAKKRKKDMLN 2	194 AKKLVIKNF 3	249 QELRKIEARK 2	1424 ISSVVSR 1	132 GRTQKEKKAARARSKGKNSD 1	485 KKSHYYRDQ 1
405 RLGRLKYQ 2	59 VAAKKRKKDMLNS 3	195 KKLVIKNFK 2	250 ELRKIEARKK 2	dapk1.txt 7 265	133 RTQKEKKAARARSKGKNSDE 1	486 KSHYYRDQR 1
406 LGRLKYQA 3	60 AAKKRKKDMLNSK 2	196 KLVIKNFKD 1	251 LRKIEARKKE 2	22 GQFAVVKK 1	134 TQKEKKAARARSKGKNSDEE 1	487 SHYYRDQRR 1
407 GRLKYQAP 1	61 AKKRKKDMLNSKT 2	197 LVIKNFKDK 1	252 RKIEARKKER 1	23 QFAVVKKC 1	135 QKEKKAARARSKGKNSDEEA 1	488 HYYRDQRRE 1
408 RLKYQAPD 1	62 KKRKKDMLNSKTK 2	198 VIKNFKDKP 1	253 KIEARKKERE 1	24 FAVVKKCR 1	138 KKAARARSKGKNSDEEAPKT 1	489 YYRDQRRER 1
425 TDSLRTLK 1	63 KRKKDMLNSKTKT 2	199 IKNFKDKPK 1	254 IEARKKEREK 1	25 AVVKKCRE 1	142 RARSKGKNSDEEAPKTAQKK 1	490 YRDQRRERS 1
426 DSLRTLKP 1	64 RKKDMLNSKTKTQ 2	200 KNFKDKPKL 1	255 EARKKEREKR 1	26 VVKKCREK 1	143 ARSKGKNSDEEAPKTAQKKL 1	491 RDQRRERSR 1
427 SLRTLKPE 1	65 KKDMLNSKTKTQY 1	216 TWQKLKEAV 1	256 ARKKEREKRS 1	27 VKKCREKS 1	144 RSKGKNSDEEAPKTAQKKLK 3	492 DQRRERSRS 1
428 LRTLKPEG 1	66 KDMLNSKTKTQYF 1	250 YKISANLYK 1	257 RKKEREKRSQ 1	28 KKCREKST 1	145 SKGKNSDEEAPKTAQKKLKL 1	493 QRRERSRSY 1
429 RTLKPEGN 1	68 MLNSKTKTQYFHQ 1	251 KISANLYKQ 1	258 KKEREKRSQD 1	29 KCREKSTG 1	146 KGKNSDEEAPKTAQKKLKLV 1	494 RRERSRSYE 1
432 KPEGNILR 1	71 SKTKTQYFHQEKW 1	252 ISANLYKQL 1	259 KEREKRSQDL 1	31 REKSTGLQ 1	147 GKNSDEEAPKTAQKKLKLVR 1	495 RERSRSYER 1
434 EGNILRDR 1	72 KTKTQYFHQEKWI 1	253 SANLYKQLR 1	261 REKRSQDLQK 1	35 TGLQYAAK 1	148 KNSDEEAPKTAQKKLKLVRT 1	496 ERSRSYERT 1
435 GNILRDRF 1	80 QEKWIYVHKGSTK 1	254 ANLYKQLRQ 2	262 EKRSQDLQKL 1	38 QYAAKFIK 1	149 NSDEEAPKTAQKKLKLVRTS 1	497 RSRSYERTG 1
436 NILRDRFK 1	82 KWIYVHKGSTKER 1	255 NLYKQLRQI 1	263 KRSQDLQKLI 2	39 YAAKFIKK 2	150 SDEEAPKTAQKKLKLVRTSP 1	498 SRSYERTGR 1
437 ILRDRFKS 1	83 WIYVHKGSTKERH 1	256 LYKQLRQIC 1	264 RSQDLQKLIT 1	40 AAKFIKKR 2	152 EEAPKTAQKKLKLVRTSPEY 1	499 RSYERTGRR 1
438 LRDRFKSF 1	84 IYVHKGSTKERHG 1	257 YKQLRQICE 1	277 TTAEQRRTER 1	41 AKFIKKRR 1	153 EAPKTAQKKLKLVRTSPEYG 1	500 SYERTGRRY 1
439 RDRFKSFQ 1	85 YVHKGSTKERHGY 1	268 IKAQIHQFR 1	278 TAEQRRTERK 1	42 KFIKKRRT 1	154 APKTAQKKLKLVRTSPEYGM 1	501 YERTGRRYE 1
440 DRFKSFQR 1	106 RLDFSTAILDSRR 1	269 KAQIHQFRE 1	279 AEQRRTERKA 1	43 FIKKRRTK 1	155 PKTAQKKLKLVRTSPEYGMP 1	502 ERTGRRYER 1
441 RFKSFQRR 1	111 TAILDSRRFNYVV 1	280 LDSVLFLKK 1	280 EQRRTERKAP 1	44 IKKRRTKS 1	156 KTAQKKLKLVRTSPEYGMPS 1	503 RTGRRYERD 1
442 FKSFQRRN 1	112 AILDSRRFNYVVR 1	281 DSVLFLKKI 1	281 QRRTERKAPK 1	45 KKRRTKSS 1	157 TAQKKLKLVRTSPEYGMPSV 1	504 TGRRYERDH 1
443 KSFQRRNM 1	113 ILDSRRFNYVVRL 1	282 SVLFLKKID 1	282 RRTERKAPKK 1	46 KRRTKSSR 1	158 AQKKLKLVRTSPEYGMPSVT 1	505 GRRYERDHP 1
444 SFQRRNMI 1	114 LDSRRFNYVVRLL 1	283 VLFLKKIDR 1	283 RTERKAPKKK 2	47 RRTKSSRR 1	159 QKKLKLVRTSPEYGMPSVTF 1	506 RRYERDHPG 1
445 FQRRNMIE 1	115 DSRRFNYVVRLLE 1	284 LFLKKIDRC 1	284 TERKAPKKKL 2	48 RTKSSRRG 1	160 KKLKLVRTSPEYGMPSVTFG 1	512 HPGHSRHRR 1
446 QRRNMIEP 1	116 SRRFNYVVRLLEL 1	286 LKKIDRCWQ 1	285 ERKAPKKKLP 2	49 TKSSRRGV 1	229 LTTKPRGKWFCPRCSQERKK 1	ccnl2.txt 9 155
447 RRNMIEPR 1	117 RRFNYVVRLLELI 1	296 HCRQMIMIR 1	286 RKAPKKKLPQ 2	50 KSSRRGVS 1	230 TTKPRGKWFCPRCSQERKKK 1	33 QGVLIGDRLY 1
448 RNMIEPRE 1	118 RFNYVVRLLELIA 1	297 CRQMIMIRS 1	287 KAPKKKLPQK 2	51 SSRRGVSR 1	ING4.txt 20 43	77 LRVVGCELIQ 1
449 NMIEPRER 1	120 NYVVRLLELIAKS 1	298 RQMIMIRSI 1	288 APKKKLPQKK 2	52 SRRGVSRE 1	95 KHIRRLDTDLARFEADLKEKQ 1	78 RVVGCELIQA 1
450 MIEPRERA 1	121 YVVRLLELIAKSQ 1	304 RSIFLFLDR 1	289 PKKKLPQKKE 2	53 RRGVSRED 1	119 SDYDSSSSKGKKKGRTQKEKK 1	86 QAAGILLRLP 1
451 IEPRERAK 1	122 VVRLLELIAKSQL 1	312 RTYVLQNSM 1	290 KKKLPQKKEA 2	54 RGVSREDI 1	120 DYDSSSSKGKKKGRTQKEKKA 1	87 AAGILLRLPQ 1
452 EPRERAKF 1	123 VRLLELIAKSQLT 1	333 RAHIISDQK 1	291 KKLPQKKEAE 1	119 FLKQILNG 1	121 YDSSSSKGKKKGRTQKEKKAA 1	92 LRLPQVAMAT 1
453 PRERAKFK 1	124 RLLELIAKSQLTS 1	337 ISDQKVQNK 1	292 KLPQKKEAEK 1	120 LKQILNGV 1	122 DSSSSKGKKKGRTQKEKKAAR 1	99 MATGQVLFQR 1
454 RERAKFKR 1	131 KSQLTSLSGIAQK 1	339 DQKVQNKTI 1	293 LPQKKEAEKP 1	121 KQILNGVY 1	123 SSSSKGKKKGRTQKEKKAARA 1	100 ATGQVLFQRF 1
455 ERAKFKRK 2	139 GIAQKNFMNILEK 1	340 QKVQNKTID 1	295 QKKEAEKPAV 1	145 IMLLDRNV 1	124 SSSKGKKKGRTQKEKKAARAR 1	101 TGQVLFQRFF 1
456 RAKFKRKY 1	140 IAQKNFMNILEKV 1	341 KVQNKTIDG 1	314 DFKSAGVTLR 1	147 LLDRNVPK 1	125 SSKGKKKGRTQKEKKAARARS 1	105 LFQRFFYTKS 1
457 AKFKRKYK 1	141 AQKNFMNILEKVV 1	350 ILLLIERER 1	315 FKSAGVTLRS 1	149 DRNVPKPR 1	126 SKGKKKGRTQKEKKAARARSK 1	107 QRFFYTKSFV 1
458 KFKRKYKV 1	142 QKNFMNILEKVVL 1	351 LLLIERERN 1	316 KSAGVTLRSQ 1	150 RNVPKPRI 1	127 KGKKKGRTQKEKKAARARSKG 1	108 RFFYTKSFVK 1
459 FKRKYKVK 1	143 KNFMNILEKVVLK 1	352 LLIERERNG 1	317 SAGVTLRSQR 1	151 NVPKPRIK 1	128 GKKKGRTQKEKKAARARSKGK 1	131 ASKIEEAPRR 1
460 KRKYKVKL 1	144 NFMNILEKVVLKV 1	361 EAIDRSLLR 1	318 AGVTLRSQRM 1	152 VPKPRIKI 1	129 KKKGRTQKEKKAARARSKGKN 1	132 SKIEEAPRRI 1
461 RKYKVKLV 1	155 KVLEDQQNIRLIR 1	362 AIDRSLLRS 1	319 GVTLRSQRMK 1	153 PKPRIKII 3	130 KKGRTQKEKKAARARSKGKNS 1	133 KIEEAPRRIR 2
462 KYKVKLVE 1	159 DQQNIRLIRELLQ 1	363 IDRSLLRSL 1	320 VTLRSQRMKL 3	154 KPRIKIID 1	131 KGRTQKEKKAARARSKGKNSD 1	134 IEEAPRRIRD 1
463 YKVKLVEK 1	160 QQNIRLIRELLQT 1	364 DRSLLRSLL 1	321 TLRSQRMKLP 1	155 PRIKIIDF 1	132 GRTQKEKKAARARSKGKNSDE 1	135 EEAPRRIRDV 1
464 KVKLVEKR 1	161 QNIRLIRELLQTL 1	365 RSLLRSLLS 1	322 LRSQRMKLPS 1	156 RIKIIDFG 1	133 RTQKEKKAARARSKGKNSDEE 1	136 EAPRRIRDVI 1
465 VKLVEKRA 1	162 NIRLIRELLQTLY 1	366 SLLRSLLSM 1	323 RSQRMKLPSS 1	246 ALAKDFIR 1	134 TQKEKKAARARSKGKNSDEEA 1	137 APRRIRDVIN 1
466 KLVEKRAF 1	163 IRLIRELLQTLYT 1	368 LRSLLSMLS 1	325 QRMKLPSSVG 1	247 LAKDFIRR 2	135 QKEKKAARARSKGKNSDEEAP 1	138 PRRIRDVINV 1
467 LVEKRAFR 1	164 RLIRELLQTLYTS 1	387 QRFLEETNR 1	326 RMKLPSSVGQ 1	248 AKDFIRRL 2	136 KEKKAARARSKGKNSDEEAPK 1	139 RRIRDVINVF 1
468 VEKRAFRE 1	171 QTLYTSLCTLVQR 1	388 RFLEETNRL 1	328 KLPSSVGQKK 1	249 KDFIRRLL 2	137 EKKAARARSKGKNSDEEAPKT 1	140 RIRDVINVFH 1
469 EKRAFREI 1	172 TLYTSLCTLVQRV 1	395 RLYAAEGQK 1	329 LPSSVGQKKI 1	250 DFIRRLLV 1	141 ARARSKGKNSDEEAPKTAQKK 1	141 IRDVINVFHR 1
470 KRAFREIQ 2	173 LYTSLCTLVQRVG 1	413 YLHHVNKRL 1	330 PSSVGQKKIK 1	252 IRRLLVKD 3	142 RARSKGKNSDEEAPKTAQKKL 3	142 RDVINVFHRL 1
471 RAFREIQL 1	174 YTSLCTLVQRVGK 1	453 LTAILQKGL 1	331 SSVGQKKIKA 1	253 RRLLVKDP 1	143 ARSKGKNSDEEAPKTAQKKLK 3	143 DVINVFHRLR 1
nop.txt 8 211	175 TSLCTLVQRVGKS 1	454 TAILQKGLN 1	332 SVGQKKIKAL 3	254 RLLVKDPK 1	144 RSKGKNSDEEAPKTAQKKLKL 3	144 VINVFHRLRQ 1
22 FLGLRPTSV 1	176 SLCTLVQRVGKSV 1	455 AILQKGLNN 1	333 VGQKKIKALE 1	255 LLVKDPKK 1	145 SKGKNSDEEAPKTAQKKLKLV 1	145 INVFHRLRQL 1
28 TSVDPALRR 1	177 LCTLVQRVGKSVL 1	456 ILQKGLNNL 1	334 GQKKIKALEQ 1	256 LVKDPKKR 1	146 KGKNSDEEAPKTAQKKLKLVR 3	146 NVFHRLRQLR 1
29 SVDPALRRR 1	178 CTLVQRVGKSVLV 1	457 LQKGLNNLL 1	335 QKKIKALEQM 1	257 VKDPKKRM 1	147 GKNSDEEAPKTAQKKLKLVRT 1	147 VFHRLRQLRD 1
30 VDPALRRRR 2	179 TLVQRVGKSVLVG 1	474 SLLYQLFSR 1	336 KKIKALEQML 1	258 KDPKKRMT 1	148 KNSDEEAPKTAQKKLKLVRTS 1	148 FHRLRQLRDK 2
31 DPALRRRRR 1	180 LVQRVGKSVLVGN 1	476 LYQLFSRVR 1	337 KIKALEQMLL 1	259 DPKKRMTI 1	149 NSDEEAPKTAQKKLKLVRTSP 1	149 HRLRQLRDKK 2
32 PALRRRRRG 1	181 VQRVGKSVLVGNI 1	477 YQLFSRVRG 1	386 YELQMLRHRH 1	260 PKKRMTIQ 1	152 EEAPKTAQKKLKLVRTSPEYG 1	150 RLRQLRDKKK 1
33 ALRRRRRGP 1	182 QRVGKSVLVGNIN 1	478 QLFSRVRGG 1	388 LQMLRHRHEA 1	261 KKRMTIQD 1	153 EAPKTAQKKLKLVRTSPEYGM 1	151 LRQLRDKKKP 2
34 LRRRRRGPR 1	183 RVGKSVLVGNINM 1	479 LFSRVRGGV 1	389 QMLRHRHEAL 1	262 KRMTIQDS 1	154 APKTAQKKLKLVRTSPEYGMP 1	152 RQLRDKKKPV 2
35 RRRRRGPRN 1	192 NINMWVYRMETIL 1	480 FSRVRGGVQ 1	390 MLRHRHEALA 1	274 WIKPKDTQ 1	155 PKTAQKKLKLVRTSPEYGMPS 1	153 QLRDKKKPVP 1
36 RRRRGPRNK 1	205 HWQQQLNNIQITR 1	481 SRVRGGVQV 1	391 LRHRHEALAR 2	275 IKPKDTQQ 1	156 KTAQKKLKLVRTSPEYGMPSV 1	154 LRDKKKPVPL 1
37 RRRGPRNKK 1	206 WQQQLNNIQITRP 1	482 RVRGGVQVL 1	392 RHRHEALARA 2	276 KPKDTQQA 1	157 TAQKKLKLVRTSPEYGMPSVT 1	155 RDKKKPVPLL 1
38 RRGPRNKKR 1	207 QQQLNNIQITRPA 1	483 VRGGVQVLL 1	393 HRHEALARAG 1	280 TQQALSRK 2	158 AQKKLKLVRTSPEYGMPSVTF 1	156 DKKKPVPLLL 1
39 RGPRNKKRG 1	208 QQLNNIQITRPAF 1	484 RGGVQVLLQ 1	394 RHEALARAGV 1	281 QQALSRKA 2	159 QKKLKLVRTSPEYGMPSVTFG 1	157 KKKPVPLLLD 1
40 GPRNKKRGW 1	209 QLNNIQITRPAFK 1	486 GVQVLLQQW 1	442 APLTPNSRKR 1	282 QALSRKAS 2	228 GLTTKPRGKWFCPRCSQERKK 1	158 KKPVPLLLDQ 1
41 PRNKKRGWR 1	210 LNNIQITRPAFKG 1	498 IKAFGSTIV 1	443 PLTPNSRKRR 1	284 LSRKASAV 1	229 LTTKPRGKWFCPRCSQERKKK 1	169 YVNLKNQIIK 1
42 RNKKRGWRR 1	211 NNIQITRPAFKGL 1	499 KAFGSTIVI 1	444 LTPNSRKRRE 1	291 VNMEKFKK 1	ING4.txt 21 39	170 VNLKNQIIKA 1
43 NKKRGWRRL 1	212 NIQITRPAFKGLT 1	535 LKNEKFINA 1	445 TPNSRKRRES 1	293 MEKFKKFA 1	95 KHIRRLDTDLARFEADLKEKQI 1	171 NLKNQIIKAE 1
44 KKRGWRRLA 1	213 IQITRPAFKGLTF 1	547 AFETFINKR 1	446 PNSRKRRESA 1	294 EKFKKFAA 1	118 SSDYDSSSSKGKKKGRTQKEKK 1	172 LKNQIIKAER 2
45 KRGWRRLAQ 1	214 QITRPAFKGLTFT 1	550 TFINKRPNK 1	447 NSRKRRESAS 1	295 KFKKFAAR 2	119 SDYDSSSSKGKKKGRTQKEKKA 1	173 KNQIIKAERR 2
46 RGWRRLAQE 2	232 LQLNIMQRLSDGR 1	554 KRPNKPAEL 1	448 SRKRRESASS 1	296 FKKFAARK 2	120 DYDSSSSKGKKKGRTQKEKKAA 1	174 NQIIKAERRV 3
47 GWRRLAQEP 1	233 QLNIMQRLSDGRD 1	558 KPAELIAKY 1	449 RKRRESASSS 1	297 KKFAARKK 1	121 YDSSSSKGKKKGRTQKEKKAAR 1	175 QIIKAERRVL 3
48 WRRLAQEPL 1	234 LNIMQRLSDGRDL 1	562 LIAKYVDSK 1	457 SSSSVKKAKK 1	298 KFAARKKW 2	122 DSSSSKGKKKGRTQKEKKAARA 1	176 IIKAERRVLK 3
49 RRLAQEPLG 1	235 NIMQRLSDGRDLV 1	563 IAKYVDSKL 1	458 SSSVKKAKKP 1	299 FAARKKWK 2	123 SSSSKGKKKGRTQKEKKAARAR 1	177 IKAERRVLKE 3
50 RLAQEPLGL 1	256 LHVLSEDRLLWKK 1	564 AKYVDSKLR 1	dmap1.txt 10 149	300 AARKKWKQ 2	124 SSSKGKKKGRTQKEKKAARARS 1	178 KAERRVLKEL 3
67 VRLQERTSG 1	257 HVLSEDRLLWKKL 1	565 KYVDSKLRA 1	27 KKDIINPDKKK 2	301 ARKKWKQS 2	125 SSKGKKKGRTQKEKKAARARSK 1	179 AERRVLKELG 1
68 RLQERTSGG 1	258 VLSEDRLLWKKLC 1	566 YVDSKLRAG 1	30 IINPDKKKSKK 2	302 RKKWKQSV 2	126 SKGKKKGRTQKEKKAARARSKG 1	180 ERRVLKELGF 1
92 GSKEKGLTK 1	259 LSEDRLLWKKLCQ 1	568 DSKLRAGNK 1	31 INPDKKKSKKS 1	303 KKWKQSVR 2	127 KGKKKGRTQKEKKAARARSKGK 1	181 RRVLKELGFC 1
93 SKEKGLTKK 1	260 SEDRLLWKKLCQY 1	569 SKLRAGNKE 1	34 DKKKSKKSSET 1	304 KWKQSVRL 1	128 GKKKGRTQKEKKAARARSKGKN 1	182 RVLKELGFCV 1
94 KEKGLTKKR 3	261 EDRLLWKKLCQYH 1	570 KLRAGNKEA 2	35 KKKSKKSSETL 1	305 WKQSVRLI 1	129 KKKGRTQKEKKAARARSKGKNS 1	193 VKHPHKIIVM 1
95 EKGLTKKRT 3	263 RLLWKKLCQYHFS 1	571 LRAGNKEAT 1	36 KKSKKSSETLT 1	306 KQSVRLIS 1	130 KKGRTQKEKKAARARSKGKNSD 1	194 KHPHKIIVMY 1
96 KGLTKKRTK 2	267 KKLCQYHFSERQI 1	593 IFRFIYGKD 1	39 KKSSETLTFKR 1	307 QSVRLISL 1	131 KGRTQKEKKAARARSKGKNSDE 1	211 RNQHLVQTSW 1
97 GLTKKRTKV 3	268 KLCQYHFSERQIR 1	606 FYKKDLAKR 2	40 KSSETLTFKRP 1	309 VRLISLCQ 1	132 GRTQKEKKAARARSKGKNSDEE 1	226 SLRTDVFVRF 1
98 LTKKRTKVQ 1	269 LCQYHFSERQIRK 1	607 YKKDLAKRL 2	45 LTFKRPEGMHR 1	310 RLISLCQR 1	133 RTQKEKKAARARSKGKNSDEEA 1	227 LRTDVFVRFQ 1
99 TKKRTKVQK 1	270 CQYHFSERQIRKR 1	608 KKDLAKRLL 3	46 TFKRPEGMHRE 1	311 LISLCQRL 1	134 TQKEKKAARARSKGKNSDEEAP 1	228 RTDVFVRFQP 1
100 KKRTKVQKK 1	271 QYHFSERQIRKRL 1	609 KDLAKRLLV 2	47 FKRPEGMHREV 1	313 SLCQRLSR 1	135 QKEKKAARARSKGKNSDEEAPK 1	250 RTLEIPLPNR 1
101 KRTKVQKKS 2	272 YHFSERQIRKRLI 1	610 DLAKRLLVG 1	48 KRPEGMHREVY 1	314 LCQRLSRS 1	136 KEKKAARARSKGKNSDEEAPKT 1	277 CLKILQLYAR 3
102 RTKVQKKSL 3	273 HFSERQIRKRLIL 1	611 LAKRLLVGK 3	74 SDTGQGYRTVK 1	316 QRLSRSFL 1	138 KKAARARSKGKNSDEEAPKTAQ 2	278 LKILQLYARK 3
103 TKVQKKSLL 1	274 FSERQIRKRLILS 1	612 AKRLLVGKS 3	75 DTGQGYRTVKA 1	317 RLSRSFLS 1	139 KAARARSKGKNSDEEAPKTAQK 2	279 KILQLYARKK 2
104 KVQKKSLLL 3	275 SERQIRKRLILSD 2	613 KRLLVGKSA 3	76 TGQGYRTVKAK 1	318 LSRSFLSR 1	140 AARARSKGKNSDEEAPKTAQKK 2	280 ILQLYARKKV 3
105 VQKKSLLLK 3	276 ERQIRKRLILSDK 2	614 RLLVGKSAS 1	77 GQGYRTVKAKL 1	325 RSNMSVAR 1	141 ARARSKGKNSDEEAPKTAQKKL 3	281 LQLYARKKVD 2
106 QKKSLLLKK 3	277 RQIRKRLILSDKG 3	626 EKSMLSKLK 1	78 QGYRTVKAKLG 1	344 VMKAIIHA 1	142 RARSKGKNSDEEAPKTAQKKLK 3	282 QLYARKKVDL 2
107 KKSLLLKKP 3	278 QIRKRLILSDKGQ 3	627 KSMLSKLKH 1	79 GYRTVKAKLGS 1	345 MKAIIHAI 1	143 ARSKGKNSDEEAPKTAQKKLKL 3	283 LYARKKVDLT 1
108 KSLLLKKPL 3	279 IRKRLILSDKGQL 3	655 SKDIMIQFK 1	80 YRTVKAKLGSK 3	346 KAIIHAIN 1	144 RSKGKNSDEEAPKTAQKKLKLV 3	284 YARKKVDLTH 1
109 SLLLKKPLR 3	280 RKRLILSDKGQLD 2	656 KDIMIQFKQ 1	81 RTVKAKLGSKK 3	395 LQLLIKRG 3	145 SKGKNSDEEAPKTAQKKLKLVR 3	285 ARKKVDLTHL 1
111 LLKKPLRVD 1	281 KRLILSDKGQLDW 1	659 MIQFKQYMQ 1	82 TVKAKLGSKKV 1	396 QLLIKRGS 1	146 KGKNSDEEAPKTAQKKLKLVRT 3	296 GEVEKRKHAI 1
112 LKKPLRVDL 1	282 RLILSDKGQLDWK 1	660 IQFKQYMQN 1	83 VKAKLGSKKVR 3	397 LLIKRGSR 3	147 GKNSDEEAPKTAQKKLKLVRTS 1	300 KRKHAIEEAK 1
113 KKPLRVDLI 1	283 LILSDKGQLDWKK 1	661 QFKQYMQNQ 1	84 KAKLGSKKVRP 3	398 LIKRGSRI 3	148 KNSDEEAPKTAQKKLKLVRTSP 1	301 RKHAIEEAKA 1
137 HQVPNAKKL 1	284 ILSDKGQLDWKKM 1	663 KQYMQNQNV 1	85 AKLGSKKVRPW 3	399 IKRGSRID 3	152 EEAPKTAQKKLKLVRTSPEYGM 1	307 EAKAQARGLL 1
138 QVPNAKKLR 1	288 KGQLDWKKMYFKL 1	701 MVKLQEIFK 1	86 KLGSKKVRPWK 2	400 KRGSRIDV 1	153 EAPKTAQKKLKLVRTSPEYGMP 1	348 SPLSVKNTKR 1
139 VPNAKKLRR 2	289 GQLDWKKMYFKLV 1	702 VKLQEIFKT 1	87 LGSKKVRPWKW 1	401 RGSRIDVQ 1	154 APKTAQKKLKLVRTSPEYGMPS 1	349 PLSVKNTKRR 1
140 PNAKKLRRK 1	290 QLDWKKMYFKLVR 1	703 KLQEIFKTF 1	88 GSKKVRPWKWM 1	428 LKFLSENK 1	155 PKTAQKKLKLVRTSPEYGMPSV 1	350 LSVKNTKRRL 3
141 NAKKLRRKE 2	291 LDWKKMYFKLVRC 1	712 YLGKHSGRK 1	89 SKKVRPWKWMP 1	448 ALHVAARY 1	156 KTAQKKLKLVRTSPEYGMPSVT 1	351 SVKNTKRRLE 1
142 AKKLRRKEQ 2	294 KKMYFKLVRCYPR 1	713 LGKHSGRKL 1	90 KKVRPWKWMPF 1	449 LHVAARYG 1	157 TAQKKLKLVRTSPEYGMPSVTF 1	352 VKNTKRRLEG 3
143 KKLRRKEQL 1	295 KMYFKLVRCYPRK 1	714 GKHSGRKLQ 1	112 FHWRRAAEEGK 1	503 NVNIKNRE 1	158 AQKKLKLVRTSPEYGMPSVTFG 1	353 KNTKRRLEGA 3
144 KLRRKEQLW 2	296 MYFKLVRCYPRKE 1	715 KHSGRKLQW 1	125 PFARFNKTVQV 1	504 VNIKNREG 1	159 QKKLKLVRTSPEYGMPSVTFGS 1	354 NTKRRLEGAK 3
145 LRRKEQLWE 2	297 YFKLVRCYPRKEQ 1	716 HSGRKLQWQ 1	126 FARFNKTVQVP 1	546 IALHLAVR 1	160 KKLKLVRTSPEYGMPSVTFGSV 1	355 TKRRLEGAKK 3
146 RRKEQLWEK 2	298 FKLVRCYPRKEQY 1	717 SGRKLQWQS 1	127 ARFNKTVQVPV 1	547 ALHLAVRR 3	227 VGLTTKPRGKWFCPRCSQERKK 1	356 KRRLEGAKKA 3
147 RKEQLWEKL 1	299 KLVRCYPRKEQYG 1	718 GRKLQWQST 1	128 RFNKTVQVPVY 1	548 LHLAVRRC 1	228 GLTTKPRGKWFCPRCSQERKKK 1	357 RRLEGAKKAK 3
150 QLWEKLAKQ 1	306 RKEQYGDTLQLCK 1	719 RKLQWQSTL 1	160 LFDLSRRFDLR 1	549 HLAVRRCQ 1	ING4.txt 22 42	358 RLEGAKKAKA 3
151 LWEKLAKQG 1	fbx.txt 13 116	720 KLQWQSTLG 1	162 DLSRRFDLRFV 1	550 LAVRRCQM 1	54 RSLSSEEKLALLKQIQEAYGKCK 1	372 NGLPKGRESR 1
154 KLAKQGELP 1	13 QNWVKTADGWKRFL 1	732 LKAEFKEGK 1	163 LSRRFDLRFVV 1	551 AVRRCQME 1	114 KQIESSDYDSSSSKGKKKGRTQK 1	373 GLPKGRESRS 1
155 LAKQGELPR 1	16 VKTADGWKRFLDEK 1	733 KAEFKEGKK 1	164 SRRFDLRFVVI 1	552 VRRCQMEV 1	117 ESSDYDSSSSKGKKKGRTQKEKK 1	374 LPKGRESRSR 1
158 QGELPREVR 1	53 NSLNYDVAAKKRKK 2	736 FKEGKKELQ 1	165 RRFDLRFVVIH 1	553 RRCQMEVI 1	119 SDYDSSSSKGKKKGRTQKEKKAA 1	375 PKGRESRSRS 1
159 GELPREVRR 1	54 SLNYDVAAKKRKKD 2	737 KEGKKELQV 1	176 DRYDHQQFKKR 1	554 RCQMEVIK 1	120 DYDSSSSKGKKKGRTQKEKKAAR 1	376 KGRESRSRSR 1
160 ELPREVRRA 1	55 LNYDVAAKKRKKDM 2	739 GKKELQVSL 1	177 RYDHQQFKKRS 1	559 VIKTLLSQ 1	121 YDSSSSKGKKKGRTQKEKKAARA 1	377 GRESRSRSRS 1
161 LPREVRRAQ 1	56 NYDVAAKKRKKDML 2	740 KKELQVSLF 1	178 YDHQQFKKRSV 1	560 IKTLLSQG 1	122 DSSSSKGKKKGRTQKEKKAARAR 1	378 RESRSRSRSR 1
162 PREVRRAQA 1	57 YDVAAKKRKKDMLN 2	775 DGELRRTLQ 1	181 QQFKKRSVEDL 1	605 ISNKYGRT 1	123 SSSSKGKKKGRTQKEKKAARARS 1	379 ESRSRSRSRE 1
163 REVRRAQAR 2	58 DVAAKKRKKDMLNS 3	776 GELRRTLQS 1	182 QFKKRSVEDLK 1	607 NKYGRTPL 1	124 SSSKGKKKGRTQKEKKAARARSK 1	380 SRSRSRSREQ 1
164 EVRRAQARL 3	59 VAAKKRKKDMLNSK 3	777 ELRRTLQSL 1	183 FKKRSVEDLKE 1	608 KYGRTPLH 1	125 SSKGKKKGRTQKEKKAARARSKG 1	381 RSRSRSREQS 1
165 VRRAQARLL 2	60 AAKKRKKDMLNSKT 2	778 LRRTLQSLA 3	184 KKRSVEDLKER 1	609 YGRTPLHL 1	126 SKGKKKGRTQKEKKAARARSKGK 1	382 SRSRSREQSY 1
166 RRAQARLLN 2	61 AKKRKKDMLNSKTK 2	779 RRTLQSLAC 1	185 KRSVEDLKERY 1	610 GRTPLHLA 1	127 KGKKKGRTQKEKKAARARSKGKN 1	383 RSRSREQSYS 1
167 RAQARLLNP 2	62 KKRKKDMLNSKTKT 2	787 CGKARVLAK 1	191 LKERYYHICAK 1	611 RTPLHLAA 1	128 GKKKGRTQKEKKAARARSKGKNS 1	384 SRSREQSYSR 1
171 RLLNPSATR 1	63 KRKKDMLNSKTKTQ 2	788 GKARVLAKN 3	192 KERYYHICAKL 1	620 NGILDVVR 1	129 KKKGRTQKEKKAARARSKGKNSD 1	385 RSREQSYSRS 1
212 FFLEQTKKK 1	64 RKKDMLNSKTKTQY 1	789 KARVLAKNP 3	198 ICAKLANVRAV 1	621 GILDVVRY 1	130 KKGRTQKEKKAARARSKGKNSDE 1	395 PSRSASPKRR 1
213 FLEQTKKKG 1	65 KKDMLNSKTKTQYF 1	790 ARVLAKNPK 3	204 NVRAVPGTDLK 1	657 HVAGLLAR 1	131 KGRTQKEKKAARARSKGKNSDEE 1	396 SRSASPKRRK 1
214 LEQTKKKGV 1	70 NSKTKTQYFHQEKW 1	791 RVLAKNPKG 3	205 VRAVPGTDLKI 1	659 AGLLARLR 3	132 GRTQKEKKAARARSKGKNSDEEA 1	397 RSASPKRRKS 1
215 EQTKKKGVK 1	71 SKTKTQYFHQEKWI 1	792 VLAKNPKGK 3	216 PVFDAGHERRR 1	660 GLLARLRK 2	133 RTQKEKKAARARSKGKNSDEEAP 1	402 KRRKSDSGST 1
216 QTKKKGVKR 2	72 KTKTQYFHQEKWIY 1	813 DFKHKLFRI 1	217 VFDAGHERRRK 1	661 LLARLRKD 2	134 TQKEKKAARARSKGKNSDEEAPK 1	413 GGSKSQSRSR 1
217 TKKKGVKRP 2	81 EKWIYVHKGSTKER 1	814 FKHKLFRIK 1	218 FDAGHERRRKE 1	662 LARLRKDT 3	135 QKEKKAARARSKGKNSDEEAPKT 1	415 SKSQSRSRSR 1
218 KKKGVKRPA 2	82 KWIYVHKGSTKERH 1	815 KHKLFRIKI 2	219 DAGHERRRKEQ 1	663 ARLRKDTH 2	136 KEKKAARARSKGKNSDEEAPKTA 1	416 KSQSRSRSRS 1
219 KKGVKRPAR 1	83 WIYVHKGSTKERHG 1	816 HKLFRIKIN 1	220 AGHERRRKEQL 1	664 RLRKDTHR 1	137 EKKAARARSKGKNSDEEAPKTAQ 1	438 YKGSEIRGSR 1
220 KGVKRPARL 2	84 IYVHKGSTKERHGY 1	817 KLFRIKINQ 2	221 GHERRRKEQLE 1	665 LRKDTHRG 1	138 KKAARARSKGKNSDEEAPKTAQK 3	439 KGSEIRGSRK 1
221 GVKRPARLH 1	105 NRLDFSTAILDSRR 1	818 LFRIKINQI 1	222 HERRRKEQLER 1	666 RKDTHRGL 1	139 KAARARSKGKNSDEEAPKTAQKK 3	440 GSEIRGSRKS 1
222 VKRPARLHT 1	106 RLDFSTAILDSRRF 1	819 FRIKINQIQ 1	223 ERRRKEQLERL 2	667 KDTHRGLF 1	140 AARARSKGKNSDEEAPKTAQKKL 3	441 SEIRGSRKSK 1
223 KRPARLHTK 2	110 STAILDSRRFNYVV 1	820 RIKINQIQM 1	224 RRRKEQLERLY 2	669 THRGLFIQ 1	141 ARARSKGKNSDEEAPKTAQKKLK 3	442 EIRGSRKSKD 1
224 RPARLHTKP 1	111 TAILDSRRFNYVVR 1	821 IKINQIQMK 1	225 RRKEQLERLYN 2	670 HRGLFIQQ 1	142 RARSKGKNSDEEAPKTAQKKLKL 3	443 IRGSRKSKDC 1
226 ARLHTKPSQ 1	112 AILDSRRFNYVVRL 1	822 KINQIQMKE 1	226 RKEQLERLYNR 2	671 RGLFIQQL 1	143 ARSKGKNSDEEAPKTAQKKLKLV 3	444 RGSRKSKDCK 1
227 RLHTKPSQA 1	113 ILDSRRFNYVVRLL 1	839 TERVFQDRQ 1	227 KEQLERLYNRT 1	672 GLFIQQLR 1	144 RSKGKNSDEEAPKTAQKKLKLVR 3	453 KYPQKPHKSR 1
266 LQRQKEAEK 1	114 LDSRRFNYVVRLLE 1	840 ERVFQDRQY 1	228 EQLERLYNRTP 1	674 FIQQLRPT 1	145 SKGKNSDEEAPKTAQKKLKLVRT 1	455 PQKPHKSRSR 1
267 QRQKEAEKL 1	115 DSRRFNYVVRLLEL 1	841 RVFQDRQYQ 1	229 QLERLYNRTPE 1	675 IQQLRPTQ 1	146 KGKNSDEEAPKTAQKKLKLVRTS 1	456 QKPHKSRSRS 1
274 KLERQLALP 1	116 SRRFNYVVRLLELI 1	842 VFQDRQYQI 1	230 LERLYNRTPEQ 1	676 QQLRPTQN 1	147 GKNSDEEAPKTAQKKLKLVRTSP 1	457 KPHKSRSRSS 1
275 LERQLALPA 1	117 RRFNYVVRLLELIA 1	846 RQYQIDAAI 1	231 ERLYNRTPEQV 1	677 QLRPTQNL 1	152 EEAPKTAQKKLKLVRTSPEYGMP 1	459 HKSRSRSSSR 1
328 PARLATTEK 1	118 RFNYVVRLLELIAK 1	848 YQIDAAIVR 1	232 RLYNRTPEQVA 1	678 LRPTQNLQ 1	153 EAPKTAQKKLKLVRTSPEYGMPS 1	460 KSRSRSSSRS 1
329 ARLATTEKK 1	119 FNYVVRLLELIAKS 1	849 QIDAAIVRI 1	247 LLQELRKIEAR 1	679 RPTQNLQP 1	154 APKTAQKKLKLVRTSPEYGMPSV 1	461 SRSRSSSRSR 1
330 RLATTEKKT 1	120 NYVVRLLELIAKSQ 1	850 IDAAIVRIM 1	248 LQELRKIEARK 2	680 PTQNLQPR 1	155 PKTAQKKLKLVRTSPEYGMPSVT 1	462 RSRSSSRSRS 1
334 TEKKTEQQR 1	121 YVVRLLELIAKSQL 1	851 DAAIVRIMK 1	249 QELRKIEARKK 2	681 TQNLQPRI 1	156 KTAQKKLKLVRTSPEYGMPSVTF 1	463 SRSSSRSRSR 1
335 EKKTEQQRR 1	122 VVRLLELIAKSQLT 1	852 AAIVRIMKM 1	250 ELRKIEARKKE 2	682 QNLQPRIK 1	157 TAQKKLKLVRTSPEYGMPSVTFG 1	464 RSSSRSRSRS 1
336 KKTEQQRRR 1	123 VRLLELIAKSQLTS 1	853 AIVRIMKMR 3	251 LRKIEARKKER 2	683 NLQPRIKL 1	159 QKKLKLVRTSPEYGMPSVTFGSV 1	465 SSSRSRSRSR 1
337 KTEQQRRRE 1	124 RLLELIAKSQLTSL 1	854 IVRIMKMRK 2	252 RKIEARKKERE 1	684 LQPRIKLK 2	227 VGLTTKPRGKWFCPRCSQERKKK 1	466 SSRSRSRSRE 1
338 TEQQRRREK 1	131 KSQLTSLSGIAQKN 1	855 VRIMKMRKT 1	253 KIEARKKEREK 1	685 QPRIKLKL 2	ING4.txt 23 40	467 SRSRSRSRER 1
339 EQQRRREKA 1	139 GIAQKNFMNILEKV 1	856 RIMKMRKTL 2	254 IEARKKEREKR 1	687 RIKLKLFG 3	53 ARSLSSEEKLALLKQIQEAYGKCK 1	468 RSRSRSRERA 1
340 QQRRREKAV 2	140 IAQKNFMNILEKVV 1	857 IMKMRKTLS 1	255 EARKKEREKRS 1	688 IKLKLFGH 1	116 IESSDYDSSSSKGKKKGRTQKEKK 1	469 SRSRSRERAD 1
341 QRRREKAVH 1	141 AQKNFMNILEKVVL 1	858 MKMRKTLSH 1	256 ARKKEREKRSQ 1	689 KLKLFGHS 1	119 SDYDSSSSKGKKKGRTQKEKKAAR 1	470 RSRSRERADN 1
342 RRREKAVHR 1	142 QKNFMNILEKVVLK 1	859 KMRKTLSHN 1	257 RKKEREKRSQD 1	706 SLKCGLLR 1	120 DYDSSSSKGKKKGRTQKEKKAARA 1	480 PGKYKKKSHY 1
343 RREKAVHRL 2	143 KNFMNILEKVVLKV 1	860 MRKTLSHNL 1	258 KKEREKRSQDL 1	707 LKCGLLRS 1	121 YDSSSSKGKKKGRTQKEKKAARAR 1	481 GKYKKKSHYY 1
344 REKAVHRLR 2	151 KVVLKVLEDQQNIR 1	861 RKTLSHNLL 1	259 KEREKRSQDLQ 1	710 GLLRSFFR 1	122 DSSSSKGKKKGRTQKEKKAARARS 1	482 KYKKKSHYYR 1
345 EKAVHRLRV 1	154 LKVLEDQQNIRLIR 1	874 YNQLKFPVK 1	260 EREKRSQDLQK 1	711 LLRSFFRR 1	123 SSSSKGKKKGRTQKEKKAARARSK 1	483 YKKKSHYYRD 1
346 KAVHRLRVQ 3	155 KVLEDQQNIRLIRE 1	881 VKPADLKKR 2	261 REKRSQDLQKL 2	712 LRSFFRRR 1	124 SSSKGKKKGRTQKEKKAARARSKG 1	484 KKKSHYYRDQ 1
347 AVHRLRVQQ 1	159 DQQNIRLIRELLQT 1	882 KPADLKKRI 2	262 EKRSQDLQKLI 1	713 RSFFRRRR 1	125 SSKGKKKGRTQKEKKAARARSKGK 1	485 KKSHYYRDQR 1
348 VHRLRVQQA 1	160 QQNIRLIRELLQTL 1	883 PADLKKRIE 1	263 KRSQDLQKLIT 1	714 SFFRRRRP 1	126 SKGKKKGRTQKEKKAARARSKGKN 1	486 KSHYYRDQRR 1
349 HRLRVQQAA 3	161 QNIRLIRELLQTLY 1	884 ADLKKRIES 1	264 RSQDLQKLITA 1	715 FFRRRRPR 1	127 KGKKKGRTQKEKKAARARSKGKNS 1	487 SHYYRDQRRE 1
350 RLRVQQAAL 3	162 NIRLIRELLQTLYT 1	885 DLKKRIESL 1	277 TTAEQRRTERK 1	716 FRRRRPRL 1	128 GKKKGRTQKEKKAARARSKGKNSD 1	488 HYYRDQRRER 1
351 LRVQQAALR 3	163 IRLIRELLQTLYTS 1	886 LKKRIESLI 2	278 TAEQRRTERKA 1	717 RRRRPRLS 1	129 KKKGRTQKEKKAARARSKGKNSDE 1	489 YYRDQRRERS 1
352 RVQQAALRA 3	164 RLIRELLQTLYTSL 1	887 KKRIESLID 1	279 AEQRRTERKAP 2	718 RRRPRLSS 1	130 KKGRTQKEKKAARARSKGKNSDEE 1	490 YRDQRRERSR 1
353 VQQAALRAA 1	170 LQTLYTSLCTLVQR 1	888 KRIESLIDR 1	280 EQRRTERKAPK 1	719 RRPRLSST 1	131 KGRTQKEKKAARARSKGKNSDEEA 1	491 RDQRRERSRS 1
354 QQAALRAAR 3	171 QTLYTSLCTLVQRV 1	cul4b.txt 9 192	281 QRRTERKAPKK 1	720 RPRLSSTN 1	132 GRTQKEKKAARARSKGKNSDEEAP 1	492 DQRRERSRSY 1
355 QAALRAARL 3	172 TLYTSLCTLVQRVG 1	48 TTPPTSAKKR 1	282 RRTERKAPKKK 1	754 ENVSVRSR 1	133 RTQKEKKAARARSKGKNSDEEAPK 1	493 QRRERSRSYE 1
356 AALRAARLR 2	173 LYTSLCTLVQRVGK 1	49 TPPTSAKKRK 1	283 RTERKAPKKKL 2	755 NVSVRSRS 1	134 TQKEKKAARARSKGKNSDEEAPKT 1	494 RRERSRSYER 1
357 ALRAARLRH 3	174 YTSLCTLVQRVGKS 1	50 PPTSAKKRKL 3	284 TERKAPKKKLP 2	756 VSVRSRSM 1	135 QKEKKAARARSKGKNSDEEAPKTA 3	495 RERSRSYERT 1
358 LRAARLRHQ 2	175 TSLCTLVQRVGKSV 1	51 PTSAKKRKLN 2	285 ERKAPKKKLPQ 2	757 SVRSRSMM 1	136 KEKKAARARSKGKNSDEEAPKTAQ 3	496 ERSRSYERTG 1
359 RAARLRHQE 2	176 SLCTLVQRVGKSVL 1	52 TSAKKRKLNS 3	286 RKAPKKKLPQK 2	758 VRSRSMMF 1	137 EKKAARARSKGKNSDEEAPKTAQK 3	497 RSRSYERTGR 1
360 AARLRHQEL 1	177 LCTLVQRVGKSVLV 1	53 SAKKRKLNSS 3	287 KAPKKKLPQKK 2	870 IAFGGKLK 1	138 KKAARARSKGKNSDEEAPKTAQKK 3	498 SRSYERTGRR 1
361 ARLRHQELF 1	178 CTLVQRVGKSVLVG 1	54 AKKRKLNSSS 3	288 APKKKLPQKKE 2	873 GGKLKNPL 1	139 KAARARSKGKNSDEEAPKTAQKKL 3	499 RSYERTGRRY 1
362 RLRHQELFR 1	179 TLVQRVGKSVLVGN 1	55 KKRKLNSSSS 1	289 PKKKLPQKKEA 2	874 GKLKNPLQ 1	140 AARARSKGKNSDEEAPKTAQKKLK 3	500 SYERTGRRYE 1
363 LRHQELFRL 1	180 LVQRVGKSVLVGNI 1	110 SSHVPIQKKL 1	290 KKKLPQKKEAE 2	875 KLKNPLQV 1	141 ARARSKGKNSDEEAPKTAQKKLKL 3	501 YERTGRRYER 1
364 RHQELFRLR 1	181 VQRVGKSVLVGNIN 1	111 SHVPIQKKLR 1	291 KKLPQKKEAEK 2	876 LKNPLQVV 1	142 RARSKGKNSDEEAPKTAQKKLKLV 3	502 ERTGRRYERD 1
365 HQELFRLRG 1	182 QRVGKSVLVGNINM 1	112 HVPIQKKLRF 1	292 KLPQKKEAEKP 1	877 KNPLQVVL 1	143 ARSKGKNSDEEAPKTAQKKLKLVR 3	503 RTGRRYERDH 1
366 QELFRLRGI 1	183 RVGKSVLVGNINMW 1	113 VPIQKKLRFE 1	293 LPQKKEAEKPA 1	908 TSLLKEIR 1	144 RSKGKNSDEEAPKTAQKKLKLVRT 3	504 TGRRYERDHP 1
367 ELFRLRGIK 3	186 KSVLVGNINMWVYR 1	114 PIQKKLRFED 1	294 PQKKEAEKPAV 1	909 SLLKEIRN 1	145 SKGKNSDEEAPKTAQKKLKLVRTS 1	505 GRRYERDHPG 1
368 LFRLRGIKA 3	188 VLVGNINMWVYRME 1	115 IQKKLRFEDT 1	295 QKKEAEKPAVP 1	910 LLKEIRNR 2	146 KGKNSDEEAPKTAQKKLKLVRTSP 1	506 RRYERDHPGH 1
369 FRLRGIKAQ 3	204 LHWQQQLNNIQITR 1	116 QKKLRFEDTL 1	315 FKSAGVTLRSQ 1	911 LKEIRNRF 1	153 EAPKTAQKKLKLVRTSPEYGMPSV 1	ccnl2.txt 10 156
370 RLRGIKAQV 3	205 HWQQQLNNIQITRP 1	149 AATSQQQQLK 1	316 KSAGVTLRSQR 1	912 KEIRNRFG 1	154 APKTAQKKLKLVRTSPEYGMPSVT 1	77 LRVVGCELIQA 1
371 LRGIKAQVA 2	206 WQQQLNNIQITRPA 1	150 ATSQQQQLKN 1	317 SAGVTLRSQRM 1	913 EIRNRFGN 1	155 PKTAQKKLKLVRTSPEYGMPSVTF 1	78 RVVGCELIQAA 1
372 RGIKAQVAL 2	207 QQQLNNIQITRPAF 1	151 TSQQQQLKNK 1	318 AGVTLRSQRMK 1	937 GSKDMKVL 1	156 KTAQKKLKLVRTSPEYGMPSVTFG 1	83 ELIQAAGILLR 1
373 GIKAQVALR 2	208 QQLNNIQITRPAFK 1	152 SQQQQLKNKS 1	319 GVTLRSQRMKL 1	938 SKDMKVLR 1	159 QKKLKLVRTSPEYGMPSVTFGSVH 1	86 QAAGILLRLPQ 1
374 IKAQVALRL 3	209 QLNNIQITRPAFKG 1	153 QQQQLKNKSI 1	320 VTLRSQRMKLP 1	939 KDMKVLRN 1	ING4.txt 24 35	87 AAGILLRLPQV 1
375 KAQVALRLA 3	210 LNNIQITRPAFKGL 1	154 QQQLKNKSIL 1	321 TLRSQRMKLPS 1	940 DMKVLRNH 1	52 SARSLSSEEKLALLKQIQEAYGKCK 1	88 AGILLRLPQVA 1
376 AQVALRLAE 1	211 NNIQITRPAFKGLT 1	155 QQLKNKSILI 1	322 LRSQRMKLPSS 1	941 MKVLRNHL 1	82 KVQLAMQTYEMVDKHIRRLDTDLAR 1	91 LLRLPQVAMAT 1
377 QVALRLAEL 1	212 NIQITRPAFKGLTF 1	156 QLKNKSILIS 1	323 RSQRMKLPSSV 1	942 KVLRNHLQ 1	112 KEKQIESSDYDSSSSKGKKKGRTQK 1	92 LRLPQVAMATG 1
378 VALRLAELA 1	213 IQITRPAFKGLTFT 1	157 LKNKSILISS 1	325 QRMKLPSSVGQ 1	945 RNHLQEIR 1	114 KQIESSDYDSSSSKGKKKGRTQKEK 1	93 RLPQVAMATGQ 1
379 ALRLAELAR 2	214 QITRPAFKGLTFTD 1	158 KNKSILISSV 1	326 RMKLPSSVGQK 1	951 IRSQIVSV 1	115 QIESSDYDSSSSKGKKKGRTQKEKK 1	98 AMATGQVLFQR 1
380 LRLAELARR 3	215 ITRPAFKGLTFTDL 1	190 KPGSAKKLVI 1	327 MKLPSSVGQKK 1	972 TLPSWRKL 1	116 IESSDYDSSSSKGKKKGRTQKEKKA 1	99 MATGQVLFQRF 1
381 RLAELARRQ 2	228 LPLCLQLNIMQRLS 1	191 PGSAKKLVIK 1	328 KLPSSVGQKKI 1	973 LPSWRKLN 1	118 SSDYDSSSSKGKKKGRTQKEKKAAR 1	100 ATGQVLFQRFF 1
382 LAELARRQR 2	231 CLQLNIMQRLSDGR 1	192 GSAKKLVIKN 3	329 LPSSVGQKKIK 1	977 RKLNGPNQ 1	119 SDYDSSSSKGKKKGRTQKEKKAARA 1	101 TGQVLFQRFFY 1
383 AELARRQRR 2	232 LQLNIMQRLSDGRD 1	193 SAKKLVIKNF 1	330 PSSVGQKKIKA 1	1006 EDLRRIAQ 1	120 DYDSSSSKGKKKGRTQKEKKAARAR 1	102 GQVLFQRFFYT 1
384 ELARRQRRR 1	233 QLNIMQRLSDGRDL 1	194 AKKLVIKNFK 3	331 SSVGQKKIKAL 1	1007 DLRRIAQQ 2	121 YDSSSSKGKKKGRTQKEKKAARARS 1	103 QVLFQRFFYTK 1
385 LARRQRRRQ 1	234 LNIMQRLSDGRDLV 1	195 KKLVIKNFKD 1	332 SVGQKKIKALE 1	1008 LRRIAQQL 3	122 DSSSSKGKKKGRTQKEKKAARARSK 1	104 VLFQRFFYTKS 1
386 ARRQRRRQA 1	256 LHVLSEDRLLWKKL 1	196 KLVIKNFKDK 1	333 VGQKKIKALEQ 1	1009 RRIAQQLH 2	123 SSSSKGKKKGRTQKEKKAARARSKG 1	107 QRFFYTKSFVK 1
387 RRQRRRQAR 1	257 HVLSEDRLLWKKLC 1	197 LVIKNFKDKP 1	334 GQKKIKALEQM 1	1010 RIAQQLHS 1	124 SSSKGKKKGRTQKEKKAARARSKGK 1	108 RFFYTKSFVKH 1
388 RQRRRQARR 1	258 VLSEDRLLWKKLCQ 1	198 VIKNFKDKPK 1	335 QKKIKALEQML 1	1042 TNVLGKLL 1	125 SSKGKKKGRTQKEKKAARARSKGKN 1	130 LASKIEEAPRR 1
389 QRRRQARRE 1	259 LSEDRLLWKKLCQY 1	199 IKNFKDKPKL 1	336 KKIKALEQMLL 1	1043 NVLGKLLS 1	126 SKGKKKGRTQKEKKAARARSKGKNS 1	131 ASKIEEAPRRI 1
390 RRRQARREA 1	263 RLLWKKLCQYHFSE 1	250 YKISANLYKQ 1	388 LQMLRHRHEAL 1	1054 PRALHHYR 1	127 KGKKKGRTQKEKKAARARSKGKNSD 1	132 SKIEEAPRRIR 1
391 RRQARREAE 1	264 LLWKKLCQYHFSER 1	251 KISANLYKQL 1	389 QMLRHRHEALA 1	1055 RALHHYRG 1	128 GKKKGRTQKEKKAARARSKGKNSDE 1	133 KIEEAPRRIRD 1
392 RQARREAEA 1	265 LWKKLCQYHFSERQ 1	252 ISANLYKQLR 1	390 MLRHRHEALAR 1	1056 ALHHYRGR 1	129 KKKGRTQKEKKAARARSKGKNSDEE 1	134 IEEAPRRIRDV 1
394 ARREAEADK 1	266 WKKLCQYHFSERQI 1	253 SANLYKQLRQ 1	391 LRHRHEALARA 2	1057 LHHYRGRY 1	130 KKGRTQKEKKAARARSKGKNSDEEA 1	135 EEAPRRIRDVI 1
395 RREAEADKP 1	267 KKLCQYHFSERQIR 1	254 ANLYKQLRQI 2	392 RHRHEALARAG 1	1058 HHYRGRYT 1	131 KGRTQKEKKAARARSKGKNSDEEAP 1	136 EAPRRIRDVIN 1
396 REAEADKPR 1	268 KLCQYHFSERQIRK 1	255 NLYKQLRQIC 1	393 HRHEALARAGV 1	1059 HYRGRYTV 1	132 GRTQKEKKAARARSKGKNSDEEAPK 1	137 APRRIRDVINV 1
397 EAEADKPRR 1	269 LCQYHFSERQIRKR 1	256 LYKQLRQICE 1	394 RHEALARAGVL 1	1060 YRGRYTVE 1	133 RTQKEKKAARARSKGKNSDEEAPKT 1	138 PRRIRDVINVF 1
398 AEADKPRRL 1	270 CQYHFSERQIRKRL 1	267 HIKAQIHQFR 1	442 APLTPNSRKRR 1	1061 RGRYTVED 1	134 TQKEKKAARARSKGKNSDEEAPKTA 3	139 RRIRDVINVFH 1
399 EADKPRRLG 1	271 QYHFSERQIRKRLI 1	268 IKAQIHQFRE 1	443 PLTPNSRKRRE 1	1107 IKTDNLHR 1	135 QKEKKAARARSKGKNSDEEAPKTAQ 3	140 RIRDVINVFHR 1
400 ADKPRRLGR 2	272 YHFSERQIRKRLIL 1	282 SVLFLKKIDR 1	444 LTPNSRKRRES 1	1123 VMVYGGVR 1	136 KEKKAARARSKGKNSDEEAPKTAQK 1	141 IRDVINVFHRL 1
401 DKPRRLGRL 2	273 HFSERQIRKRLILS 1	283 VLFLKKIDRC 1	445 TPNSRKRRESA 1	1124 MVYGGVRI 1	137 EKKAARARSKGKNSDEEAPKTAQKK 1	142 RDVINVFHRLR 1
402 KPRRLGRLK 1	274 FSERQIRKRLILSD 1	284 LFLKKIDRCW 1	446 PNSRKRRESAS 1	1125 VYGGVRIV 1	138 KKAARARSKGKNSDEEAPKTAQKKL 3	143 DVINVFHRLRQ 1
403 PRRLGRLKY 1	275 SERQIRKRLILSDK 2	285 FLKKIDRCWQ 1	447 NSRKRRESASS 1	1126 YGGVRIVP 1	139 KAARARSKGKNSDEEAPKTAQKKLK 3	144 VINVFHRLRQL 1
404 RRLGRLKYQ 1	276 ERQIRKRLILSDKG 3	286 LKKIDRCWQN 1	448 SRKRRESASSS 1	1128 GVRIVPVE 1	140 AARARSKGKNSDEEAPKTAQKKLKL 3	145 INVFHRLRQLR 1
405 RLGRLKYQA 3	277 RQIRKRLILSDKGQ 2	295 NHCRQMIMIR 1	449 RKRRESASSSS 1	1143 GIFHKVQV 1	141 ARARSKGKNSDEEAPKTAQKKLKLV 3	146 NVFHRLRQLRD 1
406 LGRLKYQAP 1	278 QIRKRLILSDKGQL 3	296 HCRQMIMIRS 1	dmap1.txt 11 142	1144 IFHKVQVN 1	142 RARSKGKNSDEEAPKTAQKKLKLVR 3	147 VFHRLRQLRDK 1
408 RLKYQAPDI 1	279 IRKRLILSDKGQLD 2	297 CRQMIMIRSI 1	25 ISKKDIINPDKK 1	1145 FHKVQVNL 1	143 ARSKGKNSDEEAPKTAQKKLKLVRT 3	148 FHRLRQLRDKK 2
424 LTDSLRTLK 1	280 RKRLILSDKGQLDW 2	298 RQMIMIRSIF 1	26 SKKDIINPDKKK 1	1147 KVQVNLCR 1	144 RSKGKNSDEEAPKTAQKKLKLVRTS 3	149 HRLRQLRDKKK 2
425 TDSLRTLKP 1	281 KRLILSDKGQLDWK 2	303 IRSIFLFLDR 1	27 KKDIINPDKKKS 1	1148 VQVNLCRW 1	145 SKGKNSDEEAPKTAQKKLKLVRTSP 1	150 RLRQLRDKKKP 2
427 SLRTLKPEG 1	282 RLILSDKGQLDWKK 2	304 RSIFLFLDRT 1	28 KDIINPDKKKSK 1	1149 QVNLCRWI 1	146 KGKNSDEEAPKTAQKKLKLVRTSPE 1	151 LRQLRDKKKPV 2
428 LRTLKPEGN 1	283 LILSDKGQLDWKKM 1	312 RTYVLQNSML 1	29 DIINPDKKKSKK 1	1152 LCRWIHQQ 1	152 EEAPKTAQKKLKLVRTSPEYGMPSV 1	152 RQLRDKKKPVP 2
429 RTLKPEGNI 1	287 DKGQLDWKKMYFKL 1	332 FRAHIISDQK 1	30 IINPDKKKSKKS 1	1154 RWIHQQST 1	153 EAPKTAQKKLKLVRTSPEYGMPSVT 1	153 QLRDKKKPVPL 1
431 LKPEGNILR 1	288 KGQLDWKKMYFKLV 1	333 RAHIISDQKV 1	33 PDKKKSKKSSET 1	1165 ADIRLWVN 1	154 APKTAQKKLKLVRTSPEYGMPSVTF 1	154 LRDKKKPVPLL 1
433 PEGNILRDR 1	289 GQLDWKKMYFKLVR 1	336 IISDQKVQNK 1	34 DKKKSKKSSETL 1	1166 DIRLWVNG 1	155 PKTAQKKLKLVRTSPEYGMPSVTFG 1	155 RDKKKPVPLLL 1
434 EGNILRDRF 1	290 QLDWKKMYFKLVRC 1	340 QKVQNKTIDG 1	35 KKKSKKSSETLT 1	1175 KLANRGAE 1	156 KTAQKKLKLVRTSPEYGMPSVTFGS 1	156 DKKKPVPLLLD 1
435 GNILRDRFK 1	293 WKKMYFKLVRCYPR 1	341 KVQNKTIDGI 1	36 KKSKKSSETLTF 1	1178 NRGAELLV 1	157 TAQKKLKLVRTSPEYGMPSVTFGSV 1	157 KKKPVPLLLDQ 1
436 NILRDRFKS 1	294 KKMYFKLVRCYPRK 1	349 GILLLIERER 1	37 KSKKSSETLTFK 1	1179 RGAELLVL 1	ING4.txt 25 41	168 DYVNLKNQIIK 1
437 ILRDRFKSF 1	295 KMYFKLVRCYPRKE 1	350 ILLLIERERN 1	38 SKKSSETLTFKR 1	1192 QGIEVQVR 1	82 KVQLAMQTYEMVDKHIRRLDTDLARF 1	169 YVNLKNQIIKA 1
438 LRDRFKSFQ 1	296 MYFKLVRCYPRKEQ 1	351 LLLIERERNG 1	39 KKSSETLTFKRP 1	1193 GIEVQVRG 1	111 LKEKQIESSDYDSSSSKGKKKGRTQK 1	170 VNLKNQIIKAE 1
439 RDRFKSFQR 1	297 YFKLVRCYPRKEQY 1	356 RERNGEAIDR 1	44 TLTFKRPEGMHR 1	1194 IEVQVRGL 1	114 KQIESSDYDSSSSKGKKKGRTQKEKK 1	171 NLKNQIIKAER 2
440 DRFKSFQRR 1	298 FKLVRCYPRKEQYG 1	358 RNGEAIDRSL 1	45 LTFKRPEGMHRE 1	1236 YLSPQQLR 1	115 QIESSDYDSSSSKGKKKGRTQKEKKA 1	172 LKNQIIKAERR 2
441 RFKSFQRRN 1	299 KLVRCYPRKEQYGD 1	360 GEAIDRSLLR 1	46 TFKRPEGMHREV 1	1255 RDFFRAQT 1	117 ESSDYDSSSSKGKKKGRTQKEKKAAR 1	173 KNQIIKAERRV 2
442 FKSFQRRNM 1	305 PRKEQYGDTLQLCK 1	362 AIDRSLLRSL 1	47 FKRPEGMHREVY 1	1257 FFRAQTLK 1	118 SSDYDSSSSKGKKKGRTQKEKKAARA 1	174 NQIIKAERRVL 3
443 KSFQRRNMI 1	fbx.txt 14 124	363 IDRSLLRSLL 1	48 KRPEGMHREVYA 1	1258 FRAQTLKE 1	119 SDYDSSSSKGKKKGRTQKEKKAARAR 1	175 QIIKAERRVLK 3
444 SFQRRNMIE 1	12 GQNWVKTADGWKRFL 1	364 DRSLLRSLLS 1	55 REVYALLYSDKK 1	1259 RAQTLKET 1	120 DYDSSSSKGKKKGRTQKEKKAARARS 1	176 IIKAERRVLKE 3
445 FQRRNMIEP 1	15 WVKTADGWKRFLDEK 1	365 RSLLRSLLSM 1	74 SDTGQGYRTVKA 1	1304 DLNLLTRR 1	121 YDSSSSKGKKKGRTQKEKKAARARSK 1	177 IKAERRVLKEL 3
446 QRRNMIEPR 1	16 VKTADGWKRFLDEKS 1	387 QRFLEETNRL 1	75 DTGQGYRTVKAK 1	1305 LNLLTRRK 2	122 DSSSSKGKKKGRTQKEKKAARARSKG 1	178 KAERRVLKELG 3
447 RRNMIEPRE 1	51 LFNSLNYDVAAKKRK 1	388 RFLEETNRLY 1	76 TGQGYRTVKAKL 1	1306 NLLTRRKL 2	123 SSSSKGKKKGRTQKEKKAARARSKGK 1	179 AERRVLKELGF 1
448 RNMIEPRER 1	52 FNSLNYDVAAKKRKK 1	394 NRLYAAEGQK 1	77 GQGYRTVKAKLG 1	1307 LLTRRKLS 3	124 SSSKGKKKGRTQKEKKAARARSKGKN 1	180 ERRVLKELGFC 1
449 NMIEPRERA 1	53 NSLNYDVAAKKRKKD 1	395 RLYAAEGQKL 1	78 QGYRTVKAKLGS 1	1308 LTRRKLSR 1	125 SSKGKKKGRTQKEKKAARARSKGKNS 1	181 RRVLKELGFCV 1
450 MIEPRERAK 1	54 SLNYDVAAKKRKKDM 1	453 LTAILQKGLN 1	79 GYRTVKAKLGSK 1	1309 TRRKLSRL 1	126 SKGKKKGRTQKEKKAARARSKGKNSD 1	182 RVLKELGFCVH 1
451 IEPRERAKF 1	55 LNYDVAAKKRKKDML 2	454 TAILQKGLNN 1	80 YRTVKAKLGSKK 3	1310 RRKLSRLL 1	127 KGKKKGRTQKEKKAARARSKGKNSDE 1	193 VKHPHKIIVMY 1
452 EPRERAKFK 1	56 NYDVAAKKRKKDMLN 2	455 AILQKGLNNL 1	81 RTVKAKLGSKKV 3	1311 RKLSRLLD 2	128 GKKKGRTQKEKKAARARSKGKNSDEE 1	194 KHPHKIIVMYL 1
453 PRERAKFKR 2	57 YDVAAKKRKKDMLNS 1	456 ILQKGLNNLL 1	82 TVKAKLGSKKVR 3	1312 KLSRLLDP 1	129 KKKGRTQKEKKAARARSKGKNSDEEA 1	211 RNQHLVQTSWN 1
454 RERAKFKRK 1	58 DVAAKKRKKDMLNSK 2	474 SLLYQLFSRV 1	83 VKAKLGSKKVRP 3	1356 SPLHALLR 1	130 KKGRTQKEKKAARARSKGKNSDEEAP 1	226 SLRTDVFVRFQ 1
455 ERAKFKRKY 2	59 VAAKKRKKDMLNSKT 3	475 LLYQLFSRVR 1	84 KAKLGSKKVRPW 3	1373 VGTLMSKL 1	131 KGRTQKEKKAARARSKGKNSDEEAPK 1	227 LRTDVFVRFQP 1
456 RAKFKRKYK 1	60 AAKKRKKDMLNSKTK 2	476 LYQLFSRVRG 1	85 AKLGSKKVRPWK 3	1374 GTLMSKLR 1	132 GRTQKEKKAARARSKGKNSDEEAPKT 1	228 RTDVFVRFQPE 1
457 AKFKRKYKV 2	61 AKKRKKDMLNSKTKT 2	477 YQLFSRVRGG 1	86 KLGSKKVRPWKW 2	1375 TLMSKLRE 1	133 RTQKEKKAARARSKGKNSDEEAPKTA 1	249 ARTLEIPLPNR 1
458 KFKRKYKVK 1	62 KKRKKDMLNSKTKTQ 2	478 QLFSRVRGGV 1	87 LGSKKVRPWKWM 1	1376 LMSKLREL 1	134 TQKEKKAARARSKGKNSDEEAPKTAQ 3	250 RTLEIPLPNRP 1
459 FKRKYKVKL 2	63 KRKKDMLNSKTKTQY 2	479 LFSRVRGGVQ 1	90 KKVRPWKWMPFT 1	1377 MSKLRELG 1	135 QKEKKAARARSKGKNSDEEAPKTAQK 1	277 CLKILQLYARK 3
460 KRKYKVKLV 1	64 RKKDMLNSKTKTQYF 1	480 FSRVRGGVQV 1	105 RKDGAMFFHWRR 1	1378 SKLRELGR 3	136 KEKKAARARSKGKNSDEEAPKTAQKK 1	278 LKILQLYARKK 2
461 RKYKVKLVE 1	65 KKDMLNSKTKTQYFH 1	481 SRVRGGVQVL 1	126 FARFNKTVQVPV 1	1379 KLRELGRR 1	137 EKKAARARSKGKNSDEEAPKTAQKKL 3	279 KILQLYARKKV 3
462 KYKVKLVEK 1	69 LNSKTKTQYFHQEKW 1	482 RVRGGVQVLL 1	127 ARFNKTVQVPVY 1	1380 LRELGRRD 2	138 KKAARARSKGKNSDEEAPKTAQKKLK 3	280 ILQLYARKKVD 2
463 YKVKLVEKR 1	70 NSKTKTQYFHQEKWI 1	483 VRGGVQVLLQ 1	128 RFNKTVQVPVYS 1	1381 RELGRRDA 1	139 KAARARSKGKNSDEEAPKTAQKKLKL 3	281 LQLYARKKVDL 2
464 KVKLVEKRA 3	71 SKTKTQYFHQEKWIY 1	484 RGGVQVLLQQ 1	159 HLFDLSRRFDLR 1	1382 ELGRRDAA 1	140 AARARSKGKNSDEEAPKTAQKKLKLV 3	282 QLYARKKVDLT 1
465 VKLVEKRAF 1	72 KTKTQYFHQEKWIYV 1	485 GGVQVLLQQW 1	160 LFDLSRRFDLRF 1	1393 LKASSVFK 1	141 ARARSKGKNSDEEAPKTAQKKLKLVR 3	283 LYARKKVDLTH 1
466 KLVEKRAFR 2	74 KTQYFHQEKWIYVHK 1	498 IKAFGSTIVI 1	161 FDLSRRFDLRFV 1	1394 KASSVFKI 1	142 RARSKGKNSDEEAPKTAQKKLKLVRT 3	284 YARKKVDLTHL 1
467 LVEKRAFRE 1	80 QEKWIYVHKGSTKER 1	536 KNEKFINAMK 1	162 DLSRRFDLRFVV 1	dapk1.txt 8 256	143 ARSKGKNSDEEAPKTAQKKLKLVRTS 3	300 KRKHAIEEAKA 1
468 VEKRAFREI 1	81 EKWIYVHKGSTKERH 1	549 ETFINKRPNK 1	163 LSRRFDLRFVVI 1	21 SGQFAVVKK 1	144 RSKGKNSDEEAPKTAQKKLKLVRTSP 1	301 RKHAIEEAKAQ 1
469 EKRAFREIQ 1	82 KWIYVHKGSTKERHG 1	554 KRPNKPAELI 1	164 SRRFDLRFVVIH 1	23 QFAVVKKCR 1	145 SKGKNSDEEAPKTAQKKLKLVRTSPE 1	307 EAKAQARGLLP 1
470 KRAFREIQL 2	83 WIYVHKGSTKERHGY 1	558 KPAELIAKYV 1	165 RRFDLRFVVIHD 1	24 FAVVKKCRE 1	146 KGKNSDEEAPKTAQKKLKLVRTSPEY 1	347 PSPLSVKNTKR 1
nop.txt 9 212	110 STAILDSRRFNYVVR 1	562 LIAKYVDSKL 1	166 RFDLRFVVIHDR 1	25 AVVKKCREK 1	153 EAPKTAQKKLKLVRTSPEYGMPSVTF 1	348 SPLSVKNTKRR 1
28 TSVDPALRRR 1	111 TAILDSRRFNYVVRL 1	563 IAKYVDSKLR 1	175 HDRYDHQQFKKR 1	26 VVKKCREKS 1	156 KTAQKKLKLVRTSPEYGMPSVTFGSV 1	349 PLSVKNTKRRL 1
29 SVDPALRRRR 1	112 AILDSRRFNYVVRLL 1	564 AKYVDSKLRA 1	176 DRYDHQQFKKRS 1	27 VKKCREKST 1	ING4.txt 26 36	350 LSVKNTKRRLE 1
30 VDPALRRRRR 1	113 ILDSRRFNYVVRLLE 1	565 KYVDSKLRAG 1	177 RYDHQQFKKRSV 1	28 KKCREKSTG 1	112 KEKQIESSDYDSSSSKGKKKGRTQKEK 1	351 SVKNTKRRLEG 1
31 DPALRRRRRG 1	114 LDSRRFNYVVRLLEL 1	567 VDSKLRAGNK 1	181 QQFKKRSVEDLK 1	29 KCREKSTGL 1	113 EKQIESSDYDSSSSKGKKKGRTQKEKK 1	352 VKNTKRRLEGA 3
32 PALRRRRRGP 1	115 DSRRFNYVVRLLELI 1	568 DSKLRAGNKE 1	182 QFKKRSVEDLKE 1	30 CREKSTGLQ 1	114 KQIESSDYDSSSSKGKKKGRTQKEKKA 1	353 KNTKRRLEGAK 3
33 ALRRRRRGPR 1	116 SRRFNYVVRLLELIA 1	569 SKLRAGNKEA 2	183 FKKRSVEDLKER 1	31 REKSTGLQY 1	115 QIESSDYDSSSSKGKKKGRTQKEKKAA 1	354 NTKRRLEGAKK 3
34 LRRRRRGPRN 1	117 RRFNYVVRLLELIAK 1	570 KLRAGNKEAT 2	184 KKRSVEDLKERY 1	37 LQYAAKFIK 1	116 IESSDYDSSSSKGKKKGRTQKEKKAAR 1	355 TKRRLEGAKKA 3
35 RRRRRGPRNK 1	118 RFNYVVRLLELIAKS 1	592 IIFRFIYGKD 1	185 KRSVEDLKERYY 1	38 QYAAKFIKK 2	118 SSDYDSSSSKGKKKGRTQKEKKAARAR 1	356 KRRLEGAKKAK 2
36 RRRRGPRNKK 1	119 FNYVVRLLELIAKSQ 1	593 IFRFIYGKDV 1	191 LKERYYHICAKL 1	39 YAAKFIKKR 2	119 SDYDSSSSKGKKKGRTQKEKKAARARS 1	357 RRLEGAKKAKA 3
37 RRRGPRNKKR 1	120 NYVVRLLELIAKSQL 1	605 AFYKKDLAKR 2	204 NVRAVPGTDLKI 1	40 AAKFIKKRR 1	120 DYDSSSSKGKKKGRTQKEKKAARARSK 1	358 RLEGAKKAKAD 2
38 RRGPRNKKRG 1	121 YVVRLLELIAKSQLT 1	606 FYKKDLAKRL 2	205 VRAVPGTDLKIP 1	41 AKFIKKRRT 1	121 YDSSSSKGKKKGRTQKEKKAARARSKG 1	371 VNGLPKGRESR 1
39 RGPRNKKRGW 1	122 VVRLLELIAKSQLTS 1	607 YKKDLAKRLL 2	206 RAVPGTDLKIPV 1	42 KFIKKRRTK 1	122 DSSSSKGKKKGRTQKEKKAARARSKGK 1	373 GLPKGRESRSR 1
40 GPRNKKRGWR 1	123 VRLLELIAKSQLTSL 1	608 KKDLAKRLLV 3	214 KIPVFDAGHERR 1	43 FIKKRRTKS 2	123 SSSSKGKKKGRTQKEKKAARARSKGKN 1	374 LPKGRESRSRS 1
41 PRNKKRGWRR 1	129 IAKSQLTSLSGIAQK 1	609 KDLAKRLLVG 2	215 IPVFDAGHERRR 1	44 IKKRRTKSS 2	124 SSSKGKKKGRTQKEKKAARARSKGKNS 1	375 PKGRESRSRSR 1
42 RNKKRGWRRL 1	130 AKSQLTSLSGIAQKN 1	610 DLAKRLLVGK 2	216 PVFDAGHERRRK 1	45 KKRRTKSSR 1	125 SSKGKKKGRTQKEKKAARARSKGKNSD 1	376 KGRESRSRSRS 1
43 NKKRGWRRLA 1	139 GIAQKNFMNILEKVV 1	611 LAKRLLVGKS 3	217 VFDAGHERRRKE 1	46 KRRTKSSRR 1	126 SKGKKKGRTQKEKKAARARSKGKNSDE 1	377 GRESRSRSRSR 1
44 KKRGWRRLAQ 1	140 IAQKNFMNILEKVVL 1	612 AKRLLVGKSA 1	218 FDAGHERRRKEQ 1	47 RRTKSSRRG 1	127 KGKKKGRTQKEKKAARARSKGKNSDEE 1	378 RESRSRSRSRE 1
45 KRGWRRLAQE 2	141 AQKNFMNILEKVVLK 1	613 KRLLVGKSAS 3	219 DAGHERRRKEQL 1	48 RTKSSRRGV 1	128 GKKKGRTQKEKKAARARSKGKNSDEEA 1	379 ESRSRSRSREQ 1
46 RGWRRLAQEP 2	142 QKNFMNILEKVVLKV 1	625 AEKSMLSKLK 1	220 AGHERRRKEQLE 1	49 TKSSRRGVS 1	129 KKKGRTQKEKKAARARSKGKNSDEEAP 1	380 SRSRSRSREQS 1
47 GWRRLAQEPL 1	143 KNFMNILEKVVLKVL 1	626 EKSMLSKLKH 1	221 GHERRRKEQLER 1	50 KSSRRGVSR 1	130 KKGRTQKEKKAARARSKGKNSDEEAPK 1	381 RSRSRSREQSY 1
48 WRRLAQEPLG 1	151 KVVLKVLEDQQNIRL 1	627 KSMLSKLKHE 1	222 HERRRKEQLERL 2	51 SSRRGVSRE 1	131 KGRTQKEKKAARARSKGKNSDEEAPKT 1	382 SRSRSREQSYS 1
49 RRLAQEPLGL 1	153 VLKVLEDQQNIRLIR 1	654 LSKDIMIQFK 1	223 ERRRKEQLERLY 2	52 SRRGVSRED 1	132 GRTQKEKKAARARSKGKNSDEEAPKTA 1	383 RSRSREQSYSR 1
67 VRLQERTSGG 1	154 LKVLEDQQNIRLIRE 1	655 SKDIMIQFKQ 1	224 RRRKEQLERLYN 2	53 RRGVSREDI 1	133 RTQKEKKAARARSKGKNSDEEAPKTAQ 1	384 SRSREQSYSRS 1
68 RLQERTSGGL 1	155 KVLEDQQNIRLIREL 1	656 KDIMIQFKQY 1	225 RRKEQLERLYNR 2	119 FLKQILNGV 1	134 TQKEKKAARARSKGKNSDEEAPKTAQK 3	395 PSRSASPKRRK 1
91 TGSKEKGLTK 1	159 DQQNIRLIRELLQTL 1	659 MIQFKQYMQN 1	226 RKEQLERLYNRT 1	120 LKQILNGVY 1	135 QKEKKAARARSKGKNSDEEAPKTAQKK 1	396 SRSASPKRRKS 1
92 GSKEKGLTKK 1	160 QQNIRLIRELLQTLY 1	660 IQFKQYMQNQ 1	227 KEQLERLYNRTP 1	121 KQILNGVYY 1	136 KEKKAARARSKGKNSDEEAPKTAQKKL 3	397 RSASPKRRKSD 1
93 SKEKGLTKKR 3	161 QNIRLIRELLQTLYT 1	701 MVKLQEIFKT 1	229 QLERLYNRTPEQ 1	144 NIMLLDRNV 1	137 EKKAARARSKGKNSDEEAPKTAQKKLK 3	401 PKRRKSDSGST 1
94 KEKGLTKKRT 3	162 NIRLIRELLQTLYTS 1	702 VKLQEIFKTF 1	230 LERLYNRTPEQV 1	146 MLLDRNVPK 1	138 KKAARARSKGKNSDEEAPKTAQKKLKL 3	402 KRRKSDSGSTS 1
95 EKGLTKKRTK 3	163 IRLIRELLQTLYTSL 1	703 KLQEIFKTFY 1	231 ERLYNRTPEQVA 1	148 LDRNVPKPR 1	139 KAARARSKGKNSDEEAPKTAQKKLKLV 3	414 GSKSQSRSRSR 1
96 KGLTKKRTKV 3	164 RLIRELLQTLYTSLC 1	706 EIFKTFYLGK 1	232 RLYNRTPEQVAE 1	149 DRNVPKPRI 1	140 AARARSKGKNSDEEAPKTAQKKLKLVR 3	415 SKSQSRSRSRS 1
97 GLTKKRTKVQ 3	169 LLQTLYTSLCTLVQR 1	707 IFKTFYLGKH 1	246 YLLQELRKIEAR 1	150 RNVPKPRIK 1	141 ARARSKGKNSDEEAPKTAQKKLKLVRT 3	416 KSQSRSRSRSD 1
98 LTKKRTKVQK 1	170 LQTLYTSLCTLVQRV 1	711 FYLGKHSGRK 1	247 LLQELRKIEARK 3	151 NVPKPRIKI 1	142 RARSKGKNSDEEAPKTAQKKLKLVRTS 3	434 RSAPYKGSEIR 1
99 TKKRTKVQKK 1	171 QTLYTSLCTLVQRVG 1	712 YLGKHSGRKL 1	248 LQELRKIEARKK 2	152 VPKPRIKII 1	143 ARSKGKNSDEEAPKTAQKKLKLVRTSP 3	437 PYKGSEIRGSR 1
100 KKRTKVQKKS 2	172 TLYTSLCTLVQRVGK 1	713 LGKHSGRKLQ 3	249 QELRKIEARKKE 2	153 PKPRIKIID 1	144 RSKGKNSDEEAPKTAQKKLKLVRTSPE 1	438 YKGSEIRGSRK 1
101 KRTKVQKKSL 3	173 LYTSLCTLVQRVGKS 1	714 GKHSGRKLQW 1	250 ELRKIEARKKER 2	154 KPRIKIIDF 1	145 SKGKNSDEEAPKTAQKKLKLVRTSPEY 1	439 KGSEIRGSRKS 1
102 RTKVQKKSLL 3	174 YTSLCTLVQRVGKSV 1	715 KHSGRKLQWQ 1	251 LRKIEARKKERE 2	155 PRIKIIDFG 1	146 KGKNSDEEAPKTAQKKLKLVRTSPEYG 1	440 GSEIRGSRKSK 1
103 TKVQKKSLLL 2	175 TSLCTLVQRVGKSVL 1	716 HSGRKLQWQS 1	252 RKIEARKKEREK 1	156 RIKIIDFGL 1	155 PKTAQKKLKLVRTSPEYGMPSVTFGSV 1	441 SEIRGSRKSKD 1
104 KVQKKSLLLK 3	176 SLCTLVQRVGKSVLV 1	717 SGRKLQWQST 1	253 KIEARKKEREKR 1	246 ALAKDFIRR 2	156 KTAQKKLKLVRTSPEYGMPSVTFGSVH 1	443 IRGSRKSKDCK 1
105 VQKKSLLLKK 3	177 LCTLVQRVGKSVLVG 1	718 GRKLQWQSTL 1	254 IEARKKEREKRS 1	247 LAKDFIRRL 2	ING4.txt 27 36	444 RGSRKSKDCKY 1
106 QKKSLLLKKP 3	178 CTLVQRVGKSVLVGN 1	719 RKLQWQSTLG 1	255 EARKKEREKRSQ 1	248 AKDFIRRLL 2	111 LKEKQIESSDYDSSSSKGKKKGRTQKEK 1	447 RKSKDCKYPQK 1
107 KKSLLLKKPL 3	179 TLVQRVGKSVLVGNI 1	731 VLKAEFKEGK 1	256 ARKKEREKRSQD 1	249 KDFIRRLLV 1	112 KEKQIESSDYDSSSSKGKKKGRTQKEKK 1	453 KYPQKPHKSRS 1
108 KSLLLKKPLR 3	180 LVQRVGKSVLVGNIN 1	732 LKAEFKEGKK 1	257 RKKEREKRSQDL 1	250 DFIRRLLVK 1	113 EKQIESSDYDSSSSKGKKKGRTQKEKKA 1	454 YPQKPHKSRSR 1
109 SLLLKKPLRV 3	181 VQRVGKSVLVGNINM 1	736 FKEGKKELQV 1	258 KKEREKRSQDLQ 1	251 FIRRLLVKD 1	114 KQIESSDYDSSSSKGKKKGRTQKEKKAA 1	455 PQKPHKSRSRS 1
110 LLLKKPLRVD 1	182 QRVGKSVLVGNINMW 1	739 GKKELQVSLF 1	259 KEREKRSQDLQK 1	252 IRRLLVKDP 1	115 QIESSDYDSSSSKGKKKGRTQKEKKAAR 1	456 QKPHKSRSRSS 1
111 LLKKPLRVDL 1	183 RVGKSVLVGNINMWV 1	740 KKELQVSLFQ 1	260 EREKRSQDLQKL 1	253 RRLLVKDPK 2	116 IESSDYDSSSSKGKKKGRTQKEKKAARA 1	459 HKSRSRSSSRS 1
112 LKKPLRVDLI 1	185 GKSVLVGNINMWVYR 1	776 GELRRTLQSL 1	261 REKRSQDLQKLI 2	254 RLLVKDPKK 2	117 ESSDYDSSSSKGKKKGRTQKEKKAARAR 1	460 KSRSRSSSRSR 1
113 KKPLRVDLIL 1	186 KSVLVGNINMWVYRM 1	777 ELRRTLQSLA 1	262 EKRSQDLQKLIT 1	255 LLVKDPKKR 2	118 SSDYDSSSSKGKKKGRTQKEKKAARARS 1	461 SRSRSSSRSRS 1
135 LAHQVPNAKK 1	188 VLVGNINMWVYRMET 1	778 LRRTLQSLAC 3	263 KRSQDLQKLITA 1	256 LVKDPKKRM 1	119 SDYDSSSSKGKKKGRTQKEKKAARARSK 1	462 RSRSSSRSRSR 1
136 AHQVPNAKKL 1	189 LVGNINMWVYRMETI 1	779 RRTLQSLACG 1	264 RSQDLQKLITAA 1	257 VKDPKKRMT 1	120 DYDSSSSKGKKKGRTQKEKKAARARSKG 1	463 SRSSSRSRSRS 1
137 HQVPNAKKLR 1	190 VGNINMWVYRMETIL 1	780 RTLQSLACGK 1	276 DTTAEQRRTERK 1	258 KDPKKRMTI 1	121 YDSSSSKGKKKGRTQKEKKAARARSKGK 1	464 RSSSRSRSRSR 1
138 QVPNAKKLRR 2	203 ILHWQQQLNNIQITR 1	787 CGKARVLAKN 1	277 TTAEQRRTERKA 1	259 DPKKRMTIQ 1	122 DSSSSKGKKKGRTQKEKKAARARSKGKN 1	465 SSSRSRSRSRE 1
139 VPNAKKLRRK 2	204 LHWQQQLNNIQITRP 1	788 GKARVLAKNP 3	278 TAEQRRTERKAP 2	260 PKKRMTIQD 1	123 SSSSKGKKKGRTQKEKKAARARSKGKNS 1	466 SSRSRSRSRER 1
140 PNAKKLRRKE 2	205 HWQQQLNNIQITRPA 1	789 KARVLAKNPK 3	279 AEQRRTERKAPK 2	261 KKRMTIQDS 1	124 SSSKGKKKGRTQKEKKAARARSKGKNSD 1	467 SRSRSRSRERA 1
141 NAKKLRRKEQ 2	206 WQQQLNNIQITRPAF 1	790 ARVLAKNPKG 3	280 EQRRTERKAPKK 1	262 KRMTIQDSL 1	125 SSKGKKKGRTQKEKKAARARSKGKNSDE 1	468 RSRSRSRERAD 1
142 AKKLRRKEQL 2	207 QQQLNNIQITRPAFK 1	791 RVLAKNPKGK 3	281 QRRTERKAPKKK 1	270 LQHPWIKPK 1	126 SKGKKKGRTQKEKKAARARSKGKNSDEE 1	469 SRSRSRERADN 1
143 KKLRRKEQLW 2	208 QQLNNIQITRPAFKG 1	812 DDFKHKLFRI 1	282 RRTERKAPKKKL 2	274 WIKPKDTQQ 1	127 KGKKKGRTQKEKKAARARSKGKNSDEEA 1	470 RSRSRERADNP 1
144 KLRRKEQLWE 2	209 QLNNIQITRPAFKGL 1	813 DFKHKLFRIK 1	283 RTERKAPKKKLP 2	275 IKPKDTQQA 1	128 GKKKGRTQKEKKAARARSKGKNSDEEAP 1	472 RSRERADNPGK 1
145 LRRKEQLWEK 2	210 LNNIQITRPAFKGLT 1	814 FKHKLFRIKI 1	284 TERKAPKKKLPQ 2	276 KPKDTQQAL 1	129 KKKGRTQKEKKAARARSKGKNSDEEAPK 1	474 RERADNPGKYK 1
146 RRKEQLWEKL 2	211 NNIQITRPAFKGLTF 1	815 KHKLFRIKIN 2	285 ERKAPKKKLPQK 2	278 KDTQQALSR 1	130 KKGRTQKEKKAARARSKGKNSDEEAPKT 1	476 RADNPGKYKKK 2
147 RKEQLWEKLA 1	212 NIQITRPAFKGLTFT 1	816 HKLFRIKINQ 1	286 RKAPKKKLPQKK 2	279 DTQQALSRK 1	131 KGRTQKEKKAARARSKGKNSDEEAPKTA 1	481 GKYKKKSHYYR 1
148 KEQLWEKLAK 1	213 IQITRPAFKGLTFTD 1	817 KLFRIKINQI 2	287 KAPKKKLPQKKE 2	280 TQQALSRKA 2	132 GRTQKEKKAARARSKGKNSDEEAPKTAQ 1	482 KYKKKSHYYRD 1
150 QLWEKLAKQG 1	214 QITRPAFKGLTFTDL 1	818 LFRIKINQIQ 1	288 APKKKLPQKKEA 3	281 QQALSRKAS 2	133 RTQKEKKAARARSKGKNSDEEAPKTAQK 1	483 YKKKSHYYRDQ 1
154 KLAKQGELPR 2	230 LCLQLNIMQRLSDGR 1	819 FRIKINQIQM 1	289 PKKKLPQKKEAE 2	282 QALSRKASA 1	134 TQKEKKAARARSKGKNSDEEAPKTAQKK 3	484 KKKSHYYRDQR 1
157 KQGELPREVR 1	232 LQLNIMQRLSDGRDL 1	820 RIKINQIQMK 2	290 KKKLPQKKEAEK 2	290 AVNMEKFKK 1	135 QKEKKAARARSKGKNSDEEAPKTAQKKL 3	485 KKSHYYRDQRR 1
158 QGELPREVRR 1	233 QLNIMQRLSDGRDLV 1	821 IKINQIQMKE 1	291 KKLPQKKEAEKP 2	291 VNMEKFKKF 1	136 KEKKAARARSKGKNSDEEAPKTAQKKLK 3	486 KSHYYRDQRRE 1
159 GELPREVRRA 1	256 LHVLSEDRLLWKKLC 1	822 KINQIQMKET 1	292 KLPQKKEAEKPA 1	294 EKFKKFAAR 2	137 EKKAARARSKGKNSDEEAPKTAQKKLKL 3	487 SHYYRDQRRER 1
160 ELPREVRRAQ 1	257 HVLSEDRLLWKKLCQ 1	839 TERVFQDRQY 1	293 LPQKKEAEKPAV 1	295 KFKKFAARK 2	138 KKAARARSKGKNSDEEAPKTAQKKLKLV 3	488 HYYRDQRRERS 1
161 LPREVRRAQA 3	258 VLSEDRLLWKKLCQY 1	840 ERVFQDRQYQ 1	315 FKSAGVTLRSQR 1	296 FKKFAARKK 2	139 KAARARSKGKNSDEEAPKTAQKKLKLVR 3	489 YYRDQRRERSR 1
162 PREVRRAQAR 2	259 LSEDRLLWKKLCQYH 1	841 RVFQDRQYQI 1	316 KSAGVTLRSQRM 1	297 KKFAARKKW 1	140 AARARSKGKNSDEEAPKTAQKKLKLVRT 3	490 YRDQRRERSRS 1
163 REVRRAQARL 2	263 RLLWKKLCQYHFSER 1	846 RQYQIDAAIV 1	317 SAGVTLRSQRMK 1	298 KFAARKKWK 1	141 ARARSKGKNSDEEAPKTAQKKLKLVRTS 3	491 RDQRRERSRSY 1
164 EVRRAQARLL 3	264 LLWKKLCQYHFSERQ 1	847 QYQIDAAIVR 1	318 AGVTLRSQRMKL 3	299 FAARKKWKQ 2	142 RARSKGKNSDEEAPKTAQKKLKLVRTSP 3	492 DQRRERSRSYE 1
165 VRRAQARLLN 3	265 LWKKLCQYHFSERQI 1	848 YQIDAAIVRI 1	319 GVTLRSQRMKLP 1	300 AARKKWKQS 2	143 ARSKGKNSDEEAPKTAQKKLKLVRTSPE 1	493 QRRERSRSYER 1
166 RRAQARLLNP 2	266 WKKLCQYHFSERQIR 1	849 QIDAAIVRIM 1	320 VTLRSQRMKLPS 1	301 ARKKWKQSV 2	144 RSKGKNSDEEAPKTAQKKLKLVRTSPEY 1	494 RRERSRSYERT 1
167 RAQARLLNPS 3	267 KKLCQYHFSERQIRK 1	850 IDAAIVRIMK 1	321 TLRSQRMKLPSS 1	302 RKKWKQSVR 1	145 SKGKNSDEEAPKTAQKKLKLVRTSPEYG 1	495 RERSRSYERTG 1
170 ARLLNPSATR 3	268 KLCQYHFSERQIRKR 1	851 DAAIVRIMKM 1	322 LRSQRMKLPSSV 1	303 KKWKQSVRL 2	146 KGKNSDEEAPKTAQKKLKLVRTSPEYGM 1	496 ERSRSYERTGR 1
171 RLLNPSATRA 3	269 LCQYHFSERQIRKRL 1	852 AAIVRIMKMR 3	323 RSQRMKLPSSVG 1	304 KWKQSVRLI 1	ING4.txt 28 36	497 RSRSYERTGRR 1
212 FFLEQTKKKG 1	270 CQYHFSERQIRKRLI 1	853 AIVRIMKMRK 2	325 QRMKLPSSVGQK 1	305 WKQSVRLIS 1	111 LKEKQIESSDYDSSSSKGKKKGRTQKEKK 1	498 SRSYERTGRRY 1
213 FLEQTKKKGV 1	271 QYHFSERQIRKRLIL 1	854 IVRIMKMRKT 3	326 RMKLPSSVGQKK 1	306 KQSVRLISL 1	112 KEKQIESSDYDSSSSKGKKKGRTQKEKKA 1	499 RSYERTGRRYE 1
214 LEQTKKKGVK 2	272 YHFSERQIRKRLILS 1	855 VRIMKMRKTL 3	327 MKLPSSVGQKKI 1	307 QSVRLISLC 1	113 EKQIESSDYDSSSSKGKKKGRTQKEKKAA 1	500 SYERTGRRYER 1
215 EQTKKKGVKR 3	273 HFSERQIRKRLILSD 1	856 RIMKMRKTLS 1	328 KLPSSVGQKKIK 1	308 SVRLISLCQ 1	114 KQIESSDYDSSSSKGKKKGRTQKEKKAAR 1	501 YERTGRRYERD 1
216 QTKKKGVKRP 2	274 FSERQIRKRLILSDK 2	857 IMKMRKTLSH 1	329 LPSSVGQKKIKA 1	309 VRLISLCQR 1	115 QIESSDYDSSSSKGKKKGRTQKEKKAARA 1	502 ERTGRRYERDH 1
217 TKKKGVKRPA 2	275 SERQIRKRLILSDKG 3	858 MKMRKTLSHN 1	330 PSSVGQKKIKAL 1	310 RLISLCQRL 3	116 IESSDYDSSSSKGKKKGRTQKEKKAARAR 1	503 RTGRRYERDHP 1
218 KKKGVKRPAR 1	276 ERQIRKRLILSDKGQ 2	859 KMRKTLSHNL 1	331 SSVGQKKIKALE 1	311 LISLCQRLS 1	117 ESSDYDSSSSKGKKKGRTQKEKKAARARS 1	504 TGRRYERDHPG 1
219 KKGVKRPARL 2	277 RQIRKRLILSDKGQL 3	860 MRKTLSHNLL 1	332 SVGQKKIKALEQ 1	312 ISLCQRLSR 1	118 SSDYDSSSSKGKKKGRTQKEKKAARARSK 1	510 RDHPGHSRHRR 1
220 KGVKRPARLH 3	278 QIRKRLILSDKGQLD 2	861 RKTLSHNLLV 1	333 VGQKKIKALEQM 1	316 QRLSRSFLS 1	119 SDYDSSSSKGKKKGRTQKEKKAARARSKG 1	ccnl2.txt 11 166
221 GVKRPARLHT 1	279 IRKRLILSDKGQLDW 2	873 VYNQLKFPVK 1	334 GQKKIKALEQML 1	317 RLSRSFLSR 1	120 DYDSSSSKGKKKGRTQKEKKAARARSKGK 1	77 LRVVGCELIQAA 1
222 VKRPARLHTK 1	280 RKRLILSDKGQLDWK 2	880 PVKPADLKKR 1	335 QKKIKALEQMLL 1	345 MKAIIHAIN 1	121 YDSSSSKGKKKGRTQKEKKAARARSKGKN 1	82 CELIQAAGILLR 1
223 KRPARLHTKP 1	281 KRLILSDKGQLDWKK 2	881 VKPADLKKRI 3	336 KKIKALEQMLLE 1	394 ILQLLIKRG 2	122 DSSSSKGKKKGRTQKEKKAARARSKGKNS 1	83 ELIQAAGILLRL 1
224 RPARLHTKPS 1	282 RLILSDKGQLDWKKM 2	882 KPADLKKRIE 2	388 LQMLRHRHEALA 1	395 LQLLIKRGS 2	123 SSSSKGKKKGRTQKEKKAARARSKGKNSD 1	85 IQAAGILLRLPQ 1
226 ARLHTKPSQA 1	283 LILSDKGQLDWKKMY 1	883 PADLKKRIES 1	389 QMLRHRHEALAR 1	396 QLLIKRGSR 3	124 SSSKGKKKGRTQKEKKAARARSKGKNSDE 1	86 QAAGILLRLPQV 1
266 LQRQKEAEKL 1	287 DKGQLDWKKMYFKLV 1	884 ADLKKRIESL 1	390 MLRHRHEALARA 2	397 LLIKRGSRI 3	125 SSKGKKKGRTQKEKKAARARSKGKNSDEE 1	91 LLRLPQVAMATG 1
268 RQKEAEKLER 1	288 KGQLDWKKMYFKLVR 1	885 DLKKRIESLI 1	391 LRHRHEALARAG 2	398 LIKRGSRID 3	126 SKGKKKGRTQKEKKAARARSKGKNSDEEA 1	92 LRLPQVAMATGQ 1
274 KLERQLALPA 1	289 GQLDWKKMYFKLVRC 1	886 LKKRIESLID 1	392 RHRHEALARAGV 1	399 IKRGSRIDV 1	127 KGKKKGRTQKEKKAARARSKGKNSDEEAP 1	93 RLPQVAMATGQV 1
327 TPARLATTEK 1	290 QLDWKKMYFKLVRCY 1	887 KKRIESLIDR 2	393 HRHEALARAGVL 1	400 KRGSRIDVQ 1	128 GKKKGRTQKEKKAARARSKGKNSDEEAPK 1	97 VAMATGQVLFQR 1
328 PARLATTEKK 1	293 WKKMYFKLVRCYPRK 1	cul4b.txt 10 191	394 RHEALARAGVLG 1	401 RGSRIDVQD 1	129 KKKGRTQKEKKAARARSKGKNSDEEAPKT 1	98 AMATGQVLFQRF 1
329 ARLATTEKKT 1	294 KKMYFKLVRCYPRKE 1	48 TTPPTSAKKRK 1	440 VGAPLTPNSRKR 1	503 NVNIKNREG 1	130 KKGRTQKEKKAARARSKGKNSDEEAPKTA 1	101 TGQVLFQRFFYT 1
334 TEKKTEQQRR 1	295 KMYFKLVRCYPRKEQ 1	49 TPPTSAKKRKL 3	441 GAPLTPNSRKRR 1	513 TPLLTASAR 1	131 KGRTQKEKKAARARSKGKNSDEEAPKTAQ 1	102 GQVLFQRFFYTK 1
335 EKKTEQQRRR 1	296 MYFKLVRCYPRKEQY 1	50 PPTSAKKRKLN 1	442 APLTPNSRKRRE 1	545 HIALHLAVR 1	132 GRTQKEKKAARARSKGKNSDEEAPKTAQK 1	103 QVLFQRFFYTKS 1
336 KKTEQQRRRE 1	297 YFKLVRCYPRKEQYG 1	51 PTSAKKRKLNS 3	443 PLTPNSRKRRES 1	546 IALHLAVRR 3	133 RTQKEKKAARARSKGKNSDEEAPKTAQKK 1	106 FQRFFYTKSFVK 1
337 KTEQQRRREK 1	299 KLVRCYPRKEQYGDT 1	52 TSAKKRKLNSS 3	444 LTPNSRKRRESA 1	547 ALHLAVRRC 1	134 TQKEKKAARARSKGKNSDEEAPKTAQKKL 3	107 QRFFYTKSFVKH 1
338 TEQQRRREKA 1	300 LVRCYPRKEQYGDTL 1	53 SAKKRKLNSSS 3	445 TPNSRKRRESAS 1	548 LHLAVRRCQ 1	135 QKEKKAARARSKGKNSDEEAPKTAQKKLK 3	129 HLASKIEEAPRR 1
339 EQQRRREKAV 1	301 VRCYPRKEQYGDTLQ 1	54 AKKRKLNSSSS 3	dmap1.txt 12 147	549 HLAVRRCQM 1	136 KEKKAARARSKGKNSDEEAPKTAQKKLKL 3	130 LASKIEEAPRRI 1
340 QQRRREKAVH 1	302 RCYPRKEQYGDTLQL 1	55 KKRKLNSSSSS 1	24 TISKKDIINPDKK 1	550 LAVRRCQME 1	137 EKKAARARSKGKNSDEEAPKTAQKKLKLV 3	131 ASKIEEAPRRIR 2
341 QRRREKAVHR 1	fbx.txt 15 131	109 ASSHVPIQKKL 1	25 ISKKDIINPDKKK 1	551 AVRRCQMEV 1	138 KKAARARSKGKNSDEEAPKTAQKKLKLVR 3	132 SKIEEAPRRIRD 1
342 RRREKAVHRL 2	51 LFNSLNYDVAAKKRKK 1	110 SSHVPIQKKLR 1	26 SKKDIINPDKKKS 1	552 VRRCQMEVI 1	139 KAARARSKGKNSDEEAPKTAQKKLKLVRT 3	133 KIEEAPRRIRDV 1
343 RREKAVHRLR 2	54 SLNYDVAAKKRKKDML 2	111 SHVPIQKKLRF 1	27 KKDIINPDKKKSK 2	553 RRCQMEVIK 1	140 AARARSKGKNSDEEAPKTAQKKLKLVRTS 3	134 IEEAPRRIRDVI 1
344 REKAVHRLRV 1	55 LNYDVAAKKRKKDMLN 2	112 HVPIQKKLRFE 1	28 KDIINPDKKKSKK 2	554 RCQMEVIKT 1	141 ARARSKGKNSDEEAPKTAQKKLKLVRTSP 3	135 EEAPRRIRDVIN 1
345 EKAVHRLRVQ 1	57 YDVAAKKRKKDMLNSK 2	113 VPIQKKLRFED 1	29 DIINPDKKKSKKS 1	559 VIKTLLSQG 1	142 RARSKGKNSDEEAPKTAQKKLKLVRTSPE 3	136 EAPRRIRDVINV 1
346 KAVHRLRVQQ 3	58 DVAAKKRKKDMLNSKT 3	114 PIQKKLRFEDT 1	30 IINPDKKKSKKSS 1	560 IKTLLSQGC 1	143 ARSKGKNSDEEAPKTAQKKLKLVRTSPEY 1	137 APRRIRDVINVF 1
347 AVHRLRVQQA 1	59 VAAKKRKKDMLNSKTK 3	115 IQKKLRFEDTL 1	33 PDKKKSKKSSETL 1	607 NKYGRTPLH 1	144 RSKGKNSDEEAPKTAQKKLKLVRTSPEYG 1	138 PRRIRDVINVFH 1
348 VHRLRVQQAA 1	60 AAKKRKKDMLNSKTKT 3	149 AATSQQQQLKN 1	34 DKKKSKKSSETLT 1	608 KYGRTPLHL 1	ING4.txt 29 34	139 RRIRDVINVFHR 1
349 HRLRVQQAAL 3	61 AKKRKKDMLNSKTKTQ 2	150 ATSQQQQLKNK 1	35 KKKSKKSSETLTF 1	619 NNGILDVVR 1	110 DLKEKQIESSDYDSSSSKGKKKGRTQKEKK 1	140 RIRDVINVFHRL 1
350 RLRVQQAALR 3	62 KKRKKDMLNSKTKTQY 2	151 TSQQQQLKNKS 1	36 KKSKKSSETLTFK 1	620 NGILDVVRY 1	111 LKEKQIESSDYDSSSSKGKKKGRTQKEKKA 1	141 IRDVINVFHRLR 1
351 LRVQQAALRA 3	63 KRKKDMLNSKTKTQYF 1	152 SQQQQLKNKSI 1	37 KSKKSSETLTFKR 1	621 GILDVVRYL 1	112 KEKQIESSDYDSSSSKGKKKGRTQKEKKAA 1	142 RDVINVFHRLRQ 1
352 RVQQAALRAA 3	64 RKKDMLNSKTKTQYFH 1	153 QQQQLKNKSIL 1	38 SKKSSETLTFKRP 1	657 HVAGLLARL 1	113 EKQIESSDYDSSSSKGKKKGRTQKEKKAAR 1	143 DVINVFHRLRQL 1
353 VQQAALRAAR 3	65 KKDMLNSKTKTQYFHQ 1	154 QQQLKNKSILI 1	39 KKSSETLTFKRPE 1	658 VAGLLARLR 2	114 KQIESSDYDSSSSKGKKKGRTQKEKKAARA 3	144 VINVFHRLRQLR 1
354 QQAALRAARL 3	68 MLNSKTKTQYFHQEKW 1	155 QQLKNKSILIS 1	43 ETLTFKRPEGMHR 1	659 AGLLARLRK 3	115 QIESSDYDSSSSKGKKKGRTQKEKKAARAR 1	145 INVFHRLRQLRD 1
355 QAALRAARLR 3	69 LNSKTKTQYFHQEKWI 1	156 QLKNKSILISS 1	44 TLTFKRPEGMHRE 1	660 GLLARLRKD 3	116 IESSDYDSSSSKGKKKGRTQKEKKAARARS 1	146 NVFHRLRQLRDK 1
356 AALRAARLRH 3	70 NSKTKTQYFHQEKWIY 1	157 LKNKSILISSV 1	45 LTFKRPEGMHREV 1	661 LLARLRKDT 3	117 ESSDYDSSSSKGKKKGRTQKEKKAARARSK 1	147 VFHRLRQLRDKK 2
357 ALRAARLRHQ 2	71 SKTKTQYFHQEKWIYV 1	158 KNKSILISSVA 1	46 TFKRPEGMHREVY 1	662 LARLRKDTH 2	118 SSDYDSSSSKGKKKGRTQKEKKAARARSKG 1	148 FHRLRQLRDKKK 2
358 LRAARLRHQE 2	74 KTQYFHQEKWIYVHKG 1	190 KPGSAKKLVIK 3	48 KRPEGMHREVYAL 1	663 ARLRKDTHR 2	119 SDYDSSSSKGKKKGRTQKEKKAARARSKGK 1	149 HRLRQLRDKKKP 2
359 RAARLRHQEL 2	79 HQEKWIYVHKGSTKER 1	191 PGSAKKLVIKN 1	72 LPSDTGQGYRTVK 1	664 RLRKDTHRG 1	120 DYDSSSSKGKKKGRTQKEKKAARARSKGKN 1	150 RLRQLRDKKKPV 2
360 AARLRHQELF 1	80 QEKWIYVHKGSTKERH 1	192 GSAKKLVIKNF 1	74 SDTGQGYRTVKAK 1	665 LRKDTHRGL 1	121 YDSSSSKGKKKGRTQKEKKAARARSKGKNS 1	151 LRQLRDKKKPVP 2
361 ARLRHQELFR 1	81 EKWIYVHKGSTKERHG 1	193 SAKKLVIKNFK 3	75 DTGQGYRTVKAKL 1	666 RKDTHRGLF 1	122 DSSSSKGKKKGRTQKEKKAARARSKGKNSD 1	152 RQLRDKKKPVPL 2
362 RLRHQELFRL 1	82 KWIYVHKGSTKERHGY 1	194 AKKLVIKNFKD 2	76 TGQGYRTVKAKLG 1	667 KDTHRGLFI 1	123 SSSSKGKKKGRTQKEKKAARARSKGKNSDE 1	153 QLRDKKKPVPLL 1
363 LRHQELFRLR 1	109 FSTAILDSRRFNYVVR 1	195 KKLVIKNFKDK 2	77 GQGYRTVKAKLGS 1	669 THRGLFIQQ 1	124 SSSKGKKKGRTQKEKKAARARSKGKNSDEE 1	154 LRDKKKPVPLLL 3
364 RHQELFRLRG 1	110 STAILDSRRFNYVVRL 1	196 KLVIKNFKDKP 1	78 QGYRTVKAKLGSK 1	670 HRGLFIQQL 1	125 SSKGKKKGRTQKEKKAARARSKGKNSDEEA 1	155 RDKKKPVPLLLD 1
365 HQELFRLRGI 1	111 TAILDSRRFNYVVRLL 1	197 LVIKNFKDKPK 1	79 GYRTVKAKLGSKK 3	671 RGLFIQQLR 3	126 SKGKKKGRTQKEKKAARARSKGKNSDEEAP 1	156 DKKKPVPLLLDQ 1
366 QELFRLRGIK 1	112 AILDSRRFNYVVRLLE 1	198 VIKNFKDKPKL 1	80 YRTVKAKLGSKKV 3	672 GLFIQQLRP 1	127 KGKKKGRTQKEKKAARARSKGKNSDEEAPK 1	157 KKKPVPLLLDQD 1
367 ELFRLRGIKA 3	113 ILDSRRFNYVVRLLEL 1	250 YKISANLYKQL 1	81 RTVKAKLGSKKVR 3	673 LFIQQLRPT 1	128 GKKKGRTQKEKKAARARSKGKNSDEEAPKT 1	167 QDYVNLKNQIIK 1
368 LFRLRGIKAQ 3	114 LDSRRFNYVVRLLELI 1	251 KISANLYKQLR 2	82 TVKAKLGSKKVRP 3	674 FIQQLRPTQ 1	129 KKKGRTQKEKKAARARSKGKNSDEEAPKTA 1	168 DYVNLKNQIIKA 1
369 FRLRGIKAQV 3	115 DSRRFNYVVRLLELIA 1	252 ISANLYKQLRQ 1	83 VKAKLGSKKVRPW 3	675 IQQLRPTQN 1	130 KKGRTQKEKKAARARSKGKNSDEEAPKTAQ 1	169 YVNLKNQIIKAE 1
370 RLRGIKAQVA 3	116 SRRFNYVVRLLELIAK 1	253 SANLYKQLRQI 1	84 KAKLGSKKVRPWK 3	676 QQLRPTQNL 1	131 KGRTQKEKKAARARSKGKNSDEEAPKTAQK 1	170 VNLKNQIIKAER 1
371 LRGIKAQVAL 2	117 RRFNYVVRLLELIAKS 1	254 ANLYKQLRQIC 1	85 AKLGSKKVRPWKW 2	677 QLRPTQNLQ 1	132 GRTQKEKKAARARSKGKNSDEEAPKTAQKK 1	171 NLKNQIIKAERR 2
372 RGIKAQVALR 3	118 RFNYVVRLLELIAKSQ 1	255 NLYKQLRQICE 1	86 KLGSKKVRPWKWM 1	678 LRPTQNLQP 1	133 RTQKEKKAARARSKGKNSDEEAPKTAQKKL 3	172 LKNQIIKAERRV 3
373 GIKAQVALRL 2	119 FNYVVRLLELIAKSQL 1	281 DSVLFLKKIDR 1	87 LGSKKVRPWKWMP 1	679 RPTQNLQPR 1	134 TQKEKKAARARSKGKNSDEEAPKTAQKKLK 3	173 KNQIIKAERRVL 3
374 IKAQVALRLA 3	120 NYVVRLLELIAKSQLT 1	282 SVLFLKKIDRC 1	126 FARFNKTVQVPVY 1	680 PTQNLQPRI 1	135 QKEKKAARARSKGKNSDEEAPKTAQKKLKL 3	174 NQIIKAERRVLK 3
375 KAQVALRLAE 1	121 YVVRLLELIAKSQLTS 1	283 VLFLKKIDRCW 1	127 ARFNKTVQVPVYS 1	681 TQNLQPRIK 1	136 KEKKAARARSKGKNSDEEAPKTAQKKLKLV 3	175 QIIKAERRVLKE 3
376 AQVALRLAEL 1	122 VVRLLELIAKSQLTSL 1	284 LFLKKIDRCWQ 1	128 RFNKTVQVPVYSE 1	682 QNLQPRIKL 1	137 EKKAARARSKGKNSDEEAPKTAQKKLKLVR 3	176 IIKAERRVLKEL 3
377 QVALRLAELA 1	128 LIAKSQLTSLSGIAQK 1	286 LKKIDRCWQNH 1	159 HLFDLSRRFDLRF 1	683 NLQPRIKLK 2	138 KKAARARSKGKNSDEEAPKTAQKKLKLVRT 3	177 IKAERRVLKELG 3
378 VALRLAELAR 2	129 IAKSQLTSLSGIAQKN 1	294 QNHCRQMIMIR 1	160 LFDLSRRFDLRFV 1	684 LQPRIKLKL 3	139 KAARARSKGKNSDEEAPKTAQKKLKLVRTS 3	178 KAERRVLKELGF 3
379 ALRLAELARR 3	137 LSGIAQKNFMNILEKV 1	296 HCRQMIMIRSI 1	161 FDLSRRFDLRFVV 1	685 QPRIKLKLF 2	140 AARARSKGKNSDEEAPKTAQKKLKLVRTSP 3	179 AERRVLKELGFC 1
380 LRLAELARRQ 3	138 SGIAQKNFMNILEKVV 1	297 CRQMIMIRSIF 1	162 DLSRRFDLRFVVI 1	686 PRIKLKLFG 3	141 ARARSKGKNSDEEAPKTAQKKLKLVRTSPE 3	180 ERRVLKELGFCV 1
381 RLAELARRQR 2	139 GIAQKNFMNILEKVVL 1	303 IRSIFLFLDRT 1	163 LSRRFDLRFVVIH 1	687 RIKLKLFGH 3	142 RARSKGKNSDEEAPKTAQKKLKLVRTSPEY 1	181 RRVLKELGFCVH 1
382 LAELARRQRR 2	140 IAQKNFMNILEKVVLK 1	304 RSIFLFLDRTY 1	164 SRRFDLRFVVIHD 1	688 IKLKLFGHS 1	143 ARSKGKNSDEEAPKTAQKKLKLVRTSPEYG 1	182 RVLKELGFCVHV 1
383 AELARRQRRR 1	141 AQKNFMNILEKVVLKV 1	312 RTYVLQNSMLP 1	165 RRFDLRFVVIHDR 1	689 KLKLFGHSG 1	144 RSKGKNSDEEAPKTAQKKLKLVRTSPEYGM 1	193 VKHPHKIIVMYL 1
384 ELARRQRRRQ 1	142 QKNFMNILEKVVLKVL 1	331 LFRAHIISDQK 1	166 RFDLRFVVIHDRY 1	705 ESLKCGLLR 1		194 KHPHKIIVMYLQ 1
385 LARRQRRRQA 1	143 KNFMNILEKVVLKVLE 1	332 FRAHIISDQKV 1	174 IHDRYDHQQFKKR 1	710 GLLRSFFRR 1		211 RNQHLVQTSWNY 1
386 ARRQRRRQAR 1	151 KVVLKVLEDQQNIRLI 1	333 RAHIISDQKVQ 1	175 HDRYDHQQFKKRS 1	711 LLRSFFRRR 1		226 SLRTDVFVRFQP 1
387 RRQRRRQARR 1	152 VVLKVLEDQQNIRLIR 1	340 QKVQNKTIDGI 1	176 DRYDHQQFKKRSV 1	712 LRSFFRRRR 1		227 LRTDVFVRFQPE 1
388 RQRRRQARRE 1	153 VLKVLEDQQNIRLIRE 1	341 KVQNKTIDGIL 1	177 RYDHQQFKKRSVE 1	713 RSFFRRRRP 1		248 AARTLEIPLPNR 1
389 QRRRQARREA 1	154 LKVLEDQQNIRLIREL 1	349 GILLLIERERN 1	180 HQQFKKRSVEDLK 1	714 SFFRRRRPR 1		250 RTLEIPLPNRPH 1
390 RRRQARREAE 1	155 KVLEDQQNIRLIRELL 1	350 ILLLIERERNG 1	181 QQFKKRSVEDLKE 1	715 FFRRRRPRL 1		275 EICLKILQLYAR 1
391 RRQARREAEA 1	159 DQQNIRLIRELLQTLY 1	356 RERNGEAIDRS 1	182 QFKKRSVEDLKER 1	716 FRRRRPRLS 1		276 ICLKILQLYARK 3
392 RQARREAEAD 1	160 QQNIRLIRELLQTLYT 1	358 RNGEAIDRSLL 1	183 FKKRSVEDLKERY 1	717 RRRRPRLSS 1		277 CLKILQLYARKK 3
393 QARREAEADK 1	161 QNIRLIRELLQTLYTS 1	359 NGEAIDRSLLR 1	184 KKRSVEDLKERYY 1	718 RRRPRLSST 1		278 LKILQLYARKKV 3
395 RREAEADKPR 1	162 NIRLIRELLQTLYTSL 1	362 AIDRSLLRSLL 1	185 KRSVEDLKERYYH 1	719 RRPRLSSTN 1		279 KILQLYARKKVD 3
396 REAEADKPRR 1	163 IRLIRELLQTLYTSLC 1	363 IDRSLLRSLLS 1	191 LKERYYHICAKLA 1	754 ENVSVRSRS 1		280 ILQLYARKKVDL 2
397 EAEADKPRRL 1	164 RLIRELLQTLYTSLCT 1	364 DRSLLRSLLSM 1	194 RYYHICAKLANVR 1	755 NVSVRSRSM 1		281 LQLYARKKVDLT 1
398 AEADKPRRLG 1	169 LLQTLYTSLCTLVQRV 1	365 RSLLRSLLSML 1	201 KLANVRAVPGTDL 1	756 VSVRSRSMM 1		282 QLYARKKVDLTH 1
399 EADKPRRLGR 2	170 LQTLYTSLCTLVQRVG 1	366 SLLRSLLSMLS 1	202 LANVRAVPGTDLK 1	870 IAFGGKLKN 1		283 LYARKKVDLTHL 1
400 ADKPRRLGRL 2	171 QTLYTSLCTLVQRVGK 1	387 QRFLEETNRLY 1	203 ANVRAVPGTDLKI 1	873 GGKLKNPLQ 1		300 KRKHAIEEAKAQ 1
401 DKPRRLGRLK 2	172 TLYTSLCTLVQRVGKS 1	388 RFLEETNRLYA 1	205 VRAVPGTDLKIPV 1	874 GKLKNPLQV 1		301 RKHAIEEAKAQA 1
402 KPRRLGRLKY 1	173 LYTSLCTLVQRVGKSV 1	393 TNRLYAAEGQK 1	213 LKIPVFDAGHERR 1	875 KLKNPLQVV 1		302 KHAIEEAKAQAR 1
403 PRRLGRLKYQ 2	174 YTSLCTLVQRVGKSVL 1	394 NRLYAAEGQKL 1	214 KIPVFDAGHERRR 1	877 KNPLQVVLV 1		346 KPSPLSVKNTKR 1
404 RRLGRLKYQA 2	175 TSLCTLVQRVGKSVLV 1	395 RLYAAEGQKLM 1	215 IPVFDAGHERRRK 1	908 TSLLKEIRN 1		347 PSPLSVKNTKRR 1
405 RLGRLKYQAP 2	176 SLCTLVQRVGKSVLVG 1	453 LTAILQKGLNN 1	216 PVFDAGHERRRKE 1	909 SLLKEIRNR 1		348 SPLSVKNTKRRL 1
406 LGRLKYQAPD 1	177 LCTLVQRVGKSVLVGN 1	454 TAILQKGLNNL 1	217 VFDAGHERRRKEQ 1	910 LLKEIRNRF 1		349 PLSVKNTKRRLE 1
407 GRLKYQAPDI 1	178 CTLVQRVGKSVLVGNI 1	455 AILQKGLNNLL 1	218 FDAGHERRRKEQL 1	911 LKEIRNRFG 1		350 LSVKNTKRRLEG 1
424 LTDSLRTLKP 1	179 TLVQRVGKSVLVGNIN 1	474 SLLYQLFSRVR 1	220 AGHERRRKEQLER 1	912 KEIRNRFGN 1		351 SVKNTKRRLEGA 3
427 SLRTLKPEGN 1	180 LVQRVGKSVLVGNINM 1	475 LLYQLFSRVRG 1	221 GHERRRKEQLERL 2	914 IRNRFGNDL 1		352 VKNTKRRLEGAK 3
428 LRTLKPEGNI 1	181 VQRVGKSVLVGNINMW 1	476 LYQLFSRVRGG 1	222 HERRRKEQLERLY 1	937 GSKDMKVLR 1		353 KNTKRRLEGAKK 2
429 RTLKPEGNIL 1	182 QRVGKSVLVGNINMWV 1	477 YQLFSRVRGGV 1	223 ERRRKEQLERLYN 2	938 SKDMKVLRN 1		354 NTKRRLEGAKKA 3
430 TLKPEGNILR 1	183 RVGKSVLVGNINMWVY 1	478 QLFSRVRGGVQ 1	224 RRRKEQLERLYNR 2	939 KDMKVLRNH 1		355 TKRRLEGAKKAK 3
432 KPEGNILRDR 1	184 VGKSVLVGNINMWVYR 1	479 LFSRVRGGVQV 1	225 RRKEQLERLYNRT 2	940 DMKVLRNHL 1		356 KRRLEGAKKAKA 3
434 EGNILRDRFK 1	186 KSVLVGNINMWVYRME 1	480 FSRVRGGVQVL 1	226 RKEQLERLYNRTP 1	941 MKVLRNHLQ 1		357 RRLEGAKKAKAD 3
435 GNILRDRFKS 1	188 VLVGNINMWVYRMETI 1	481 SRVRGGVQVLL 1	229 QLERLYNRTPEQV 1	942 KVLRNHLQE 1		358 RLEGAKKAKADS 1
436 NILRDRFKSF 1	189 LVGNINMWVYRMETIL 1	482 RVRGGVQVLLQ 1	230 LERLYNRTPEQVA 1	944 LRNHLQEIR 1		370 PVNGLPKGRESR 1
437 ILRDRFKSFQ 1	202 TILHWQQQLNNIQITR 1	483 VRGGVQVLLQQ 1	245 EYLLQELRKIEAR 1	945 RNHLQEIRS 1		371 VNGLPKGRESRS 1
438 LRDRFKSFQR 1	203 ILHWQQQLNNIQITRP 1	484 RGGVQVLLQQW 1	246 YLLQELRKIEARK 2	951 IRSQIVSVC 1		372 NGLPKGRESRSR 1
439 RDRFKSFQRR 1	204 LHWQQQLNNIQITRPA 1	485 GGVQVLLQQWI 1	247 LLQELRKIEARKK 2	969 IISTLPSWR 1		373 GLPKGRESRSRS 1
440 DRFKSFQRRN 1	205 HWQQQLNNIQITRPAF 1	497 YIKAFGSTIVI 1	248 LQELRKIEARKKE 2	970 ISTLPSWRK 1		374 LPKGRESRSRSR 1
441 RFKSFQRRNM 1	206 WQQQLNNIQITRPAFK 1	498 IKAFGSTIVIN 1	249 QELRKIEARKKER 2	971 STLPSWRKL 1		375 PKGRESRSRSRS 1
442 FKSFQRRNMI 1	207 QQQLNNIQITRPAFKG 1	535 LKNEKFINAMK 1	250 ELRKIEARKKERE 2	972 TLPSWRKLN 1		376 KGRESRSRSRSR 1
443 KSFQRRNMIE 1	208 QQLNNIQITRPAFKGL 1	545 KEAFETFINKR 1	251 LRKIEARKKEREK 2	977 RKLNGPNQL 1		377 GRESRSRSRSRE 1
445 FQRRNMIEPR 1	209 QLNNIQITRPAFKGLT 1	554 KRPNKPAELIA 1	252 RKIEARKKEREKR 1	1006 EDLRRIAQQ 1		378 RESRSRSRSREQ 1
446 QRRNMIEPRE 1	210 LNNIQITRPAFKGLTF 1	555 RPNKPAELIAK 1	253 KIEARKKEREKRS 1	1007 DLRRIAQQL 2		379 ESRSRSRSREQS 1
447 RRNMIEPRER 1	211 NNIQITRPAFKGLTFT 1	562 LIAKYVDSKLR 1	254 IEARKKEREKRSQ 1	1008 LRRIAQQLH 2		380 SRSRSRSREQSY 1
448 RNMIEPRERA 1	213 IQITRPAFKGLTFTDL 1	563 IAKYVDSKLRA 1	255 EARKKEREKRSQD 1	1009 RRIAQQLHS 1		381 RSRSRSREQSYS 1
449 NMIEPRERAK 1	232 LQLNIMQRLSDGRDLV 1	564 AKYVDSKLRAG 1	256 ARKKEREKRSQDL 1	1010 RIAQQLHST 1		382 SRSRSREQSYSR 1
450 MIEPRERAKF 1	256 LHVLSEDRLLWKKLCQ 1	565 KYVDSKLRAGN 1	257 RKKEREKRSQDLQ 1	1040 LCTNVLGKL 1		383 RSRSREQSYSRS 1
451 IEPRERAKFK 1	257 HVLSEDRLLWKKLCQY 1	566 YVDSKLRAGNK 1	258 KKEREKRSQDLQK 1	1041 CTNVLGKLL 1		393 RSPSRSASPKRR 1
452 EPRERAKFKR 2	258 VLSEDRLLWKKLCQYH 1	567 VDSKLRAGNKE 1	259 KEREKRSQDLQKL 2	1042 TNVLGKLLS 1		394 SPSRSASPKRRK 1
453 PRERAKFKRK 1	262 DRLLWKKLCQYHFSER 1	569 SKLRAGNKEAT 1	260 EREKRSQDLQKLI 1	1043 NVLGKLLSV 1		395 PSRSASPKRRKS 1
454 RERAKFKRKY 1	263 RLLWKKLCQYHFSERQ 1	570 KLRAGNKEATD 1	261 REKRSQDLQKLIT 2	1047 KLLSVETPR 1		396 SRSASPKRRKSD 1
455 ERAKFKRKYK 2	264 LLWKKLCQYHFSERQI 1	592 IIFRFIYGKDV 1	262 EKRSQDLQKLITA 1	1053 TPRALHHYR 1		397 RSASPKRRKSDS 1
456 RAKFKRKYKV 1	265 LWKKLCQYHFSERQIR 1	604 EAFYKKDLAKR 2	263 KRSQDLQKLITAA 1	1054 PRALHHYRG 1		413 GGSKSQSRSRSR 1
457 AKFKRKYKVK 1	266 WKKLCQYHFSERQIRK 1	605 AFYKKDLAKRL 2	275 ADTTAEQRRTERK 1	1055 RALHHYRGR 1		414 GSKSQSRSRSRS 1
458 KFKRKYKVKL 1	267 KKLCQYHFSERQIRKR 1	606 FYKKDLAKRLL 2	276 DTTAEQRRTERKA 1	1056 ALHHYRGRY 1		437 PYKGSEIRGSRK 1
459 FKRKYKVKLV 1	268 KLCQYHFSERQIRKRL 1	607 YKKDLAKRLLV 3	277 TTAEQRRTERKAP 1	1057 LHHYRGRYT 1		438 YKGSEIRGSRKS 1
460 KRKYKVKLVE 1	269 LCQYHFSERQIRKRLI 1	608 KKDLAKRLLVG 3	278 TAEQRRTERKAPK 2	1058 HHYRGRYTV 1		439 KGSEIRGSRKSK 1
461 RKYKVKLVEK 1	270 CQYHFSERQIRKRLIL 1	609 KDLAKRLLVGK 3	279 AEQRRTERKAPKK 1	1059 HYRGRYTVE 1		440 GSEIRGSRKSKD 1
462 KYKVKLVEKR 1	271 QYHFSERQIRKRLILS 1	610 DLAKRLLVGKS 1	280 EQRRTERKAPKKK 1	1060 YRGRYTVED 1		442 EIRGSRKSKDCK 1
463 YKVKLVEKRA 3	272 YHFSERQIRKRLILSD 1	611 LAKRLLVGKSA 3	281 QRRTERKAPKKKL 2	1061 RGRYTVEDI 1		443 IRGSRKSKDCKY 1
464 KVKLVEKRAF 3	273 HFSERQIRKRLILSDK 1	613 KRLLVGKSASV 1	282 RRTERKAPKKKLP 2	1063 RYTVEDIQR 1		453 KYPQKPHKSRSR 1
465 VKLVEKRAFR 1	274 FSERQIRKRLILSDKG 1	614 RLLVGKSASVD 1	283 RTERKAPKKKLPQ 2	1106 LIKTDNLHR 1		457 KPHKSRSRSSSR 1
466 KLVEKRAFRE 1	275 SERQIRKRLILSDKGQ 3	625 AEKSMLSKLKH 1	284 TERKAPKKKLPQK 2	1122 EVMVYGGVR 1		459 HKSRSRSSSRSR 1
467 LVEKRAFREI 1	276 ERQIRKRLILSDKGQL 3	654 LSKDIMIQFKQ 1	285 ERKAPKKKLPQKK 2	1123 VMVYGGVRI 1		460 KSRSRSSSRSRS 1
468 VEKRAFREIQ 1	277 RQIRKRLILSDKGQLD 3	655 SKDIMIQFKQY 1	286 RKAPKKKLPQKKE 2	1124 MVYGGVRIV 1		461 SRSRSSSRSRSR 1
469 EKRAFREIQL 1	278 QIRKRLILSDKGQLDW 2	656 KDIMIQFKQYM 1	287 KAPKKKLPQKKEA 2	1125 VYGGVRIVP 1		462 RSRSSSRSRSRS 1
nop.txt 10 210	279 IRKRLILSDKGQLDWK 2	658 IMIQFKQYMQN 1	288 APKKKLPQKKEAE 2	1126 YGGVRIVPV 1		463 SRSSSRSRSRSR 1
26 RPTSVDPALRR 1	280 RKRLILSDKGQLDWKK 2	659 MIQFKQYMQNQ 1	289 PKKKLPQKKEAEK 2	1127 GGVRIVPVE 1		464 RSSSRSRSRSRE 1
27 PTSVDPALRRR 1	281 KRLILSDKGQLDWKKM 2	660 IQFKQYMQNQN 1	290 KKKLPQKKEAEKP 2	1143 GIFHKVQVN 1		465 SSSRSRSRSRER 1
28 TSVDPALRRRR 1	282 RLILSDKGQLDWKKMY 1	661 QFKQYMQNQNV 1	291 KKLPQKKEAEKPA 2	1144 IFHKVQVNL 1		466 SSRSRSRSRERA 1
29 SVDPALRRRRR 2	284 ILSDKGQLDWKKMYFK 1	701 MVKLQEIFKTF 1	292 KLPQKKEAEKPAV 1	1146 HKVQVNLCR 1		467 SRSRSRSRERAD 1
30 VDPALRRRRRG 2	287 DKGQLDWKKMYFKLVR 1	702 VKLQEIFKTFY 1	314 DFKSAGVTLRSQR 1	1147 KVQVNLCRW 1		468 RSRSRSRERADN 1
31 DPALRRRRRGP 2	288 KGQLDWKKMYFKLVRC 1	703 KLQEIFKTFYL 1	315 FKSAGVTLRSQRM 1	1148 VQVNLCRWI 1		470 RSRSRERADNPG 1
32 PALRRRRRGPR 1	291 LDWKKMYFKLVRCYPR 1	705 QEIFKTFYLGK 1	316 KSAGVTLRSQRMK 1	1167 IRLWVNGCK 1		474 RERADNPGKYKK 1
33 ALRRRRRGPRN 1	292 DWKKMYFKLVRCYPRK 1	709 KTFYLGKHSGR 1	317 SAGVTLRSQRMKL 1	1168 RLWVNGCKL 1		475 ERADNPGKYKKK 1
34 LRRRRRGPRNK 1	293 WKKMYFKLVRCYPRKE 1	710 TFYLGKHSGRK 1	318 AGVTLRSQRMKLP 1	1175 KLANRGAEL 1		476 RADNPGKYKKKS 1
35 RRRRRGPRNKK 1	294 KKMYFKLVRCYPRKEQ 1	711 FYLGKHSGRKL 1	319 GVTLRSQRMKLPS 1	1176 LANRGAELL 1		480 PGKYKKKSHYYR 1
36 RRRRGPRNKKR 1	295 KMYFKLVRCYPRKEQY 1	712 YLGKHSGRKLQ 1	320 VTLRSQRMKLPSS 1	1177 ANRGAELLV 1		481 GKYKKKSHYYRD 1
37 RRRGPRNKKRG 1	299 KLVRCYPRKEQYGDTL 1	713 LGKHSGRKLQW 3	321 TLRSQRMKLPSSV 1	1178 NRGAELLVL 1		482 KYKKKSHYYRDQ 1
38 RRGPRNKKRGW 1	300 LVRCYPRKEQYGDTLQ 1	714 GKHSGRKLQWQ 1	322 LRSQRMKLPSSVG 1	1179 RGAELLVLL 1		483 YKKKSHYYRDQR 1
39 RGPRNKKRGWR 1	301 VRCYPRKEQYGDTLQL 1	715 KHSGRKLQWQS 1	323 RSQRMKLPSSVGQ 1	1191 GQGIEVQVR 1		484 KKKSHYYRDQRR 1
40 GPRNKKRGWRR 1	fbx.txt 16 121	716 HSGRKLQWQST 1	324 SQRMKLPSSVGQK 1	1192 QGIEVQVRG 1		485 KKSHYYRDQRRE 1
41 PRNKKRGWRRL 1	13 QNWVKTADGWKRFLDEK 1	717 SGRKLQWQSTL 1	325 QRMKLPSSVGQKK 1	1193 GIEVQVRGL 1		486 KSHYYRDQRRER 1
42 RNKKRGWRRLA 1	50 NLFNSLNYDVAAKKRKK 1	718 GRKLQWQSTLG 1	326 RMKLPSSVGQKKI 1	1199 RGLETEKIK 1		487 SHYYRDQRRERS 1
43 NKKRGWRRLAQ 1	53 NSLNYDVAAKKRKKDML 1	719 RKLQWQSTLGH 1	327 MKLPSSVGQKKIK 1	1235 HYLSPQQLR 1		488 HYYRDQRRERSR 1
44 KKRGWRRLAQE 2	54 SLNYDVAAKKRKKDMLN 1	731 VLKAEFKEGKK 1	328 KLPSSVGQKKIKA 1	1255 RDFFRAQTL 1		489 YYRDQRRERSRS 1
45 KRGWRRLAQEP 2	55 LNYDVAAKKRKKDMLNS 1	739 GKKELQVSLFQ 1	329 LPSSVGQKKIKAL 1	1256 DFFRAQTLK 1		490 YRDQRRERSRSY 1
46 RGWRRLAQEPL 2	56 NYDVAAKKRKKDMLNSK 2	776 GELRRTLQSLA 1	330 PSSVGQKKIKALE 1	1257 FFRAQTLKE 1		491 RDQRRERSRSYE 1
47 GWRRLAQEPLG 1	57 YDVAAKKRKKDMLNSKT 2	777 ELRRTLQSLAC 1	331 SSVGQKKIKALEQ 1	1258 FRAQTLKET 1		492 DQRRERSRSYER 1
48 WRRLAQEPLGL 1	58 DVAAKKRKKDMLNSKTK 3	778 LRRTLQSLACG 1	332 SVGQKKIKALEQM 1	1259 RAQTLKETS 1		493 QRRERSRSYERT 1
49 RRLAQEPLGLE 1	59 VAAKKRKKDMLNSKTKT 3	779 RRTLQSLACGK 3	333 VGQKKIKALEQML 1	1303 SDLNLLTRR 1		494 RRERSRSYERTG 1
67 VRLQERTSGGL 1	60 AAKKRKKDMLNSKTKTQ 3	788 GKARVLAKNPK 3	334 GQKKIKALEQMLL 1	1304 DLNLLTRRK 2		495 RERSRSYERTGR 1
68 RLQERTSGGLL 1	61 AKKRKKDMLNSKTKTQY 2	789 KARVLAKNPKG 3	335 QKKIKALEQMLLE 1	1305 LNLLTRRKL 2		496 ERSRSYERTGRR 1
91 TGSKEKGLTKK 1	62 KKRKKDMLNSKTKTQYF 2	790 ARVLAKNPKGK 3	336 KKIKALEQMLLEL 1	1306 NLLTRRKLS 2		497 RSRSYERTGRRY 1
92 GSKEKGLTKKR 3	63 KRKKDMLNSKTKTQYFH 1	791 RVLAKNPKGKD 3	388 LQMLRHRHEALAR 2	1307 LLTRRKLSR 2		498 SRSYERTGRRYE 1
93 SKEKGLTKKRT 3	64 RKKDMLNSKTKTQYFHQ 1	792 VLAKNPKGKDI 1	389 QMLRHRHEALARA 2	1308 LTRRKLSRL 2		499 RSYERTGRRYER 1
94 KEKGLTKKRTK 3	68 MLNSKTKTQYFHQEKWI 1	812 DDFKHKLFRIK 1	390 MLRHRHEALARAG 1	1309 TRRKLSRLL 2		500 SYERTGRRYERD 1
95 EKGLTKKRTKV 3	69 LNSKTKTQYFHQEKWIY 1	813 DFKHKLFRIKI 1	391 LRHRHEALARAGV 1	1310 RRKLSRLLD 2		501 YERTGRRYERDH 1
96 KGLTKKRTKVQ 3	70 NSKTKTQYFHQEKWIYV 1	814 FKHKLFRIKIN 1	392 RHRHEALARAGVL 1	1311 RKLSRLLDP 1		502 ERTGRRYERDHP 1
97 GLTKKRTKVQK 3	72 KTKTQYFHQEKWIYVHK 1	815 KHKLFRIKINQ 2	393 HRHEALARAGVLG 1	1373 VGTLMSKLR 1		503 RTGRRYERDHPG 1
98 LTKKRTKVQKK 1	78 FHQEKWIYVHKGSTKER 1	816 HKLFRIKINQI 1	439 VVGAPLTPNSRKR 1	1374 GTLMSKLRE 1		504 TGRRYERDHPGH 1
99 TKKRTKVQKKS 3	80 QEKWIYVHKGSTKERHG 1	817 KLFRIKINQIQ 2	440 VGAPLTPNSRKRR 1	1375 TLMSKLREL 1		506 RRYERDHPGHSR 1
100 KKRTKVQKKSL 2	81 EKWIYVHKGSTKERHGY 1	818 LFRIKINQIQM 1	441 GAPLTPNSRKRRE 1	1376 LMSKLRELG 1		509 ERDHPGHSRHRR 1
101 KRTKVQKKSLL 3	109 FSTAILDSRRFNYVVRL 1	819 FRIKINQIQMK 1	442 APLTPNSRKRRES 1	1377 MSKLRELGR 3		ccnl2.txt 12 162
102 RTKVQKKSLLL 3	110 STAILDSRRFNYVVRLL 1	820 RIKINQIQMKE 1	443 PLTPNSRKRRESA 1	1378 SKLRELGRR 2		81 GCELIQAAGILLR 1
103 TKVQKKSLLLK 3	111 TAILDSRRFNYVVRLLE 1	821 IKINQIQMKET 1	444 LTPNSRKRRESAS 1	1379 KLRELGRRD 2		82 CELIQAAGILLRL 1
104 KVQKKSLLLKK 3	112 AILDSRRFNYVVRLLEL 1	822 KINQIQMKETV 1	449 RKRRESASSSSSV 1	1380 LRELGRRDA 2		83 ELIQAAGILLRLP 1
105 VQKKSLLLKKP 3	113 ILDSRRFNYVVRLLELI 1	839 TERVFQDRQYQ 1	dmap1.txt 13 149	1381 RELGRRDAA 2		85 IQAAGILLRLPQV 1
106 QKKSLLLKKPL 3	114 LDSRRFNYVVRLLELIA 1	840 ERVFQDRQYQI 1	23 GTISKKDIINPDKK 1	1392 LLKASSVFK 1		86 QAAGILLRLPQVA 1
107 KKSLLLKKPLR 2	115 DSRRFNYVVRLLELIAK 1	841 RVFQDRQYQID 1	24 TISKKDIINPDKKK 1	1393 LKASSVFKI 1		87 AAGILLRLPQVAM 1
108 KSLLLKKPLRV 3	116 SRRFNYVVRLLELIAKS 1	846 RQYQIDAAIVR 1	25 ISKKDIINPDKKKS 1	dapk1.txt 9 258		88 AGILLRLPQVAMA 1
109 SLLLKKPLRVD 1	117 RRFNYVVRLLELIAKSQ 1	847 QYQIDAAIVRI 1	26 SKKDIINPDKKKSK 1	22 GQFAVVKKCR 1		89 GILLRLPQVAMAT 1
110 LLLKKPLRVDL 2	118 RFNYVVRLLELIAKSQL 1	848 YQIDAAIVRIM 1	27 KKDIINPDKKKSKK 2	23 QFAVVKKCRE 1		90 ILLRLPQVAMATG 1
111 LLKKPLRVDLI 2	119 FNYVVRLLELIAKSQLT 1	849 QIDAAIVRIMK 1	28 KDIINPDKKKSKKS 1	24 FAVVKKCREK 1		91 LLRLPQVAMATGQ 1
112 LKKPLRVDLIL 2	120 NYVVRLLELIAKSQLTS 1	850 IDAAIVRIMKM 1	30 IINPDKKKSKKSSE 1	25 AVVKKCREKS 1		92 LRLPQVAMATGQV 1
113 KKPLRVDLILE 1	121 YVVRLLELIAKSQLTSL 1	851 DAAIVRIMKMR 3	31 INPDKKKSKKSSET 1	26 VVKKCREKST 1		93 RLPQVAMATGQVL 1
134 VLAHQVPNAKK 1	128 LIAKSQLTSLSGIAQKN 1	852 AAIVRIMKMRK 3	33 PDKKKSKKSSETLT 1	27 VKKCREKSTG 1		96 QVAMATGQVLFQR 1
135 LAHQVPNAKKL 1	137 LSGIAQKNFMNILEKVV 1	853 AIVRIMKMRKT 3	34 DKKKSKKSSETLTF 1	28 KKCREKSTGL 1		97 VAMATGQVLFQRF 1
136 AHQVPNAKKLR 1	138 SGIAQKNFMNILEKVVL 1	854 IVRIMKMRKTL 3	35 KKKSKKSSETLTFK 3	29 KCREKSTGLQ 1		100 ATGQVLFQRFFYT 1
137 HQVPNAKKLRR 1	139 GIAQKNFMNILEKVVLK 1	855 VRIMKMRKTLS 1	36 KKSKKSSETLTFKR 1	31 REKSTGLQYA 1		101 TGQVLFQRFFYTK 1
138 QVPNAKKLRRK 2	140 IAQKNFMNILEKVVLKV 1	856 RIMKMRKTLSH 1	37 KSKKSSETLTFKRP 1	33 KSTGLQYAAK 1		102 GQVLFQRFFYTKS 1
139 VPNAKKLRRKE 2	141 AQKNFMNILEKVVLKVL 1	857 IMKMRKTLSHN 1	38 SKKSSETLTFKRPE 1	35 TGLQYAAKFI 1		103 QVLFQRFFYTKSF 1
140 PNAKKLRRKEQ 2	142 QKNFMNILEKVVLKVLE 1	858 MKMRKTLSHNL 1	39 KKSSETLTFKRPEG 1	36 GLQYAAKFIK 1		105 LFQRFFYTKSFVK 1
141 NAKKLRRKEQL 2	151 KVVLKVLEDQQNIRLIR 1	859 KMRKTLSHNLL 1	44 TLTFKRPEGMHREV 1	37 LQYAAKFIKK 3		128 VHLASKIEEAPRR 1
142 AKKLRRKEQLW 2	152 VVLKVLEDQQNIRLIRE 1	860 MRKTLSHNLLV 1	45 LTFKRPEGMHREVY 1	38 QYAAKFIKKR 2		129 HLASKIEEAPRRI 1
143 KKLRRKEQLWE 2	153 VLKVLEDQQNIRLIREL 1	861 RKTLSHNLLVS 1	46 TFKRPEGMHREVYA 1	39 YAAKFIKKRR 2		130 LASKIEEAPRRIR 3
144 KLRRKEQLWEK 2	154 LKVLEDQQNIRLIRELL 1	872 EVYNQLKFPVK 1	47 FKRPEGMHREVYAL 1	40 AAKFIKKRRT 2		131 ASKIEEAPRRIRD 1
145 LRRKEQLWEKL 2	155 KVLEDQQNIRLIRELLQ 1	878 KFPVKPADLKK 1	48 KRPEGMHREVYALL 1	41 AKFIKKRRTK 1		132 SKIEEAPRRIRDV 1
146 RRKEQLWEKLA 2	160 QQNIRLIRELLQTLYTS 1	879 FPVKPADLKKR 1	71 LLPSDTGQGYRTVK 1	42 KFIKKRRTKS 1		133 KIEEAPRRIRDVI 1
147 RKEQLWEKLAK 2	161 QNIRLIRELLQTLYTSL 1	880 PVKPADLKKRI 3	73 PSDTGQGYRTVKAK 1	43 FIKKRRTKSS 1		134 IEEAPRRIRDVIN 1
148 KEQLWEKLAKQ 1	162 NIRLIRELLQTLYTSLC 1	881 VKPADLKKRIE 1	74 SDTGQGYRTVKAKL 1	44 IKKRRTKSSR 1		135 EEAPRRIRDVINV 1
153 EKLAKQGELPR 1	163 IRLIRELLQTLYTSLCT 1	882 KPADLKKRIES 1	75 DTGQGYRTVKAKLG 1	45 KKRRTKSSRR 1		136 EAPRRIRDVINVF 1
154 KLAKQGELPRE 1	164 RLIRELLQTLYTSLCTL 1	883 PADLKKRIESL 1	76 TGQGYRTVKAKLGS 1	46 KRRTKSSRRG 1		137 APRRIRDVINVFH 1
156 AKQGELPREVR 1	167 RELLQTLYTSLCTLVQR 1	884 ADLKKRIESLI 1	77 GQGYRTVKAKLGSK 1	47 RRTKSSRRGV 1		138 PRRIRDVINVFHR 1
157 KQGELPREVRR 1	169 LLQTLYTSLCTLVQRVG 1	886 LKKRIESLIDR 2	78 QGYRTVKAKLGSKK 3	48 RTKSSRRGVS 1		139 RRIRDVINVFHRL 1
158 QGELPREVRRA 1	170 LQTLYTSLCTLVQRVGK 1	887 KKRIESLIDRD 1	79 GYRTVKAKLGSKKV 1	49 TKSSRRGVSR 1		140 RIRDVINVFHRLR 1
159 GELPREVRRAQ 1	171 QTLYTSLCTLVQRVGKS 1	cul4b.txt 11 185	80 YRTVKAKLGSKKVR 3	50 KSSRRGVSRE 1		141 IRDVINVFHRLRQ 1
160 ELPREVRRAQA 1	172 TLYTSLCTLVQRVGKSV 1	46 TSTTPPTSAKKR 1	81 RTVKAKLGSKKVRP 3	51 SSRRGVSRED 1		142 RDVINVFHRLRQL 1
161 LPREVRRAQAR 2	173 LYTSLCTLVQRVGKSVL 1	47 STTPPTSAKKRK 1	82 TVKAKLGSKKVRPW 3	52 SRRGVSREDI 1		143 DVINVFHRLRQLR 1
162 PREVRRAQARL 2	174 YTSLCTLVQRVGKSVLV 1	48 TTPPTSAKKRKL 1	83 VKAKLGSKKVRPWK 3	53 RRGVSREDIE 1		144 VINVFHRLRQLRD 1
163 REVRRAQARLL 2	175 TSLCTLVQRVGKSVLVG 1	49 TPPTSAKKRKLN 1	84 KAKLGSKKVRPWKW 2	54 RGVSREDIER 1		145 INVFHRLRQLRDK 1
164 EVRRAQARLLN 2	176 SLCTLVQRVGKSVLVGN 1	51 PTSAKKRKLNSS 1	85 AKLGSKKVRPWKWM 2	120 LKQILNGVYY 1		146 NVFHRLRQLRDKK 1
165 VRRAQARLLNP 2	177 LCTLVQRVGKSVLVGNI 1	52 TSAKKRKLNSSS 1	86 KLGSKKVRPWKWMP 1	121 KQILNGVYYL 1		147 VFHRLRQLRDKKK 2
166 RRAQARLLNPS 2	178 CTLVQRVGKSVLVGNIN 1	109 ASSHVPIQKKLR 1	127 ARFNKTVQVPVYSE 1	145 IMLLDRNVPK 1		148 FHRLRQLRDKKKP 2
167 RAQARLLNPSA 2	179 TLVQRVGKSVLVGNINM 1	110 SSHVPIQKKLRF 1	128 RFNKTVQVPVYSEQ 1	147 LLDRNVPKPR 1		149 HRLRQLRDKKKPV 2
169 QARLLNPSATR 3	180 LVQRVGKSVLVGNINMW 1	111 SHVPIQKKLRFE 1	159 HLFDLSRRFDLRFV 1	148 LDRNVPKPRI 1		150 RLRQLRDKKKPVP 2
171 RLLNPSATRAK 3	181 VQRVGKSVLVGNINMWV 1	112 HVPIQKKLRFED 1	160 LFDLSRRFDLRFVV 1	149 DRNVPKPRIK 1		151 LRQLRDKKKPVPL 2
212 FFLEQTKKKGV 1	182 QRVGKSVLVGNINMWVY 1	113 VPIQKKLRFEDT 1	161 FDLSRRFDLRFVVI 1	150 RNVPKPRIKI 1		152 RQLRDKKKPVPLL 2
213 FLEQTKKKGVK 1	183 RVGKSVLVGNINMWVYR 1	114 PIQKKLRFEDTL 1	162 DLSRRFDLRFVVIH 1	151 NVPKPRIKII 1		153 QLRDKKKPVPLLL 3
214 LEQTKKKGVKR 3	184 VGKSVLVGNINMWVYRM 1	149 AATSQQQQLKNK 1	163 LSRRFDLRFVVIHD 1	152 VPKPRIKIID 1		154 LRDKKKPVPLLLD 1
215 EQTKKKGVKRP 3	186 KSVLVGNINMWVYRMET 1	150 ATSQQQQLKNKS 1	164 SRRFDLRFVVIHDR 1	153 PKPRIKIIDF 1		155 RDKKKPVPLLLDQ 1
216 QTKKKGVKRPA 3	202 TILHWQQQLNNIQITRP 1	151 TSQQQQLKNKSI 1	165 RRFDLRFVVIHDRY 1	154 KPRIKIIDFG 1		157 KKKPVPLLLDQDY 1
217 TKKKGVKRPAR 2	203 ILHWQQQLNNIQITRPA 1	152 SQQQQLKNKSIL 1	166 RFDLRFVVIHDRYD 1	155 PRIKIIDFGL 1		167 QDYVNLKNQIIKA 1
218 KKKGVKRPARL 1	204 LHWQQQLNNIQITRPAF 1	153 QQQQLKNKSILI 1	173 VIHDRYDHQQFKKR 1	156 RIKIIDFGLA 1		169 YVNLKNQIIKAER 1
219 KKGVKRPARLH 3	205 HWQQQLNNIQITRPAFK 1	154 QQQLKNKSILIS 1	174 IHDRYDHQQFKKRS 1	245 SALAKDFIRR 2		170 VNLKNQIIKAERR 2
220 KGVKRPARLHT 1	206 WQQQLNNIQITRPAFKG 1	155 QQLKNKSILISS 1	175 HDRYDHQQFKKRSV 1	246 ALAKDFIRRL 3		171 NLKNQIIKAERRV 2
221 GVKRPARLHTK 1	207 QQQLNNIQITRPAFKGL 1	156 QLKNKSILISSV 1	176 DRYDHQQFKKRSVE 1	247 LAKDFIRRLL 2		172 LKNQIIKAERRVL 3
222 VKRPARLHTKP 1	208 QQLNNIQITRPAFKGLT 1	157 LKNKSILISSVA 1	177 RYDHQQFKKRSVED 1	248 AKDFIRRLLV 3		173 KNQIIKAERRVLK 2
223 KRPARLHTKPS 1	209 QLNNIQITRPAFKGLTF 1	188 NSKPGSAKKLVI 1	181 QQFKKRSVEDLKER 1	249 KDFIRRLLVK 2		174 NQIIKAERRVLKE 3
224 RPARLHTKPSQ 1	210 LNNIQITRPAFKGLTFT 1	189 SKPGSAKKLVIK 1	182 QFKKRSVEDLKERY 1	250 DFIRRLLVKD 1		175 QIIKAERRVLKEL 3
267 QRQKEAEKLER 1	212 NIQITRPAFKGLTFTDL 1	190 KPGSAKKLVIKN 3	183 FKKRSVEDLKERYY 1	251 FIRRLLVKDP 1		176 IIKAERRVLKELG 3
268 RQKEAEKLERQ 1	228 LPLCLQLNIMQRLSDGR 1	191 PGSAKKLVIKNF 1	184 KKRSVEDLKERYYH 1	252 IRRLLVKDPK 2		177 IKAERRVLKELGF 3
274 KLERQLALPAT 1	256 LHVLSEDRLLWKKLCQY 1	192 GSAKKLVIKNFK 3	185 KRSVEDLKERYYHI 1	253 RRLLVKDPKK 2		178 KAERRVLKELGFC 1
326 PTPARLATTEK 1	261 EDRLLWKKLCQYHFSER 1	193 SAKKLVIKNFKD 1	193 ERYYHICAKLANVR 1	254 RLLVKDPKKR 2		179 AERRVLKELGFCV 1
327 TPARLATTEKK 1	262 DRLLWKKLCQYHFSERQ 1	194 AKKLVIKNFKDK 2	201 KLANVRAVPGTDLK 1	255 LLVKDPKKRM 1		180 ERRVLKELGFCVH 1
328 PARLATTEKKT 1	263 RLLWKKLCQYHFSERQI 1	195 KKLVIKNFKDKP 1	202 LANVRAVPGTDLKI 1	256 LVKDPKKRMT 1		181 RRVLKELGFCVHV 1
333 TTEKKTEQQRR 1	264 LLWKKLCQYHFSERQIR 1	196 KLVIKNFKDKPK 1	204 NVRAVPGTDLKIPV 1	257 VKDPKKRMTI 1		182 RVLKELGFCVHVK 1
334 TEKKTEQQRRR 1	265 LWKKLCQYHFSERQIRK 1	197 LVIKNFKDKPKL 1	205 VRAVPGTDLKIPVF 1	258 KDPKKRMTIQ 1		193 VKHPHKIIVMYLQ 1
335 EKKTEQQRRRE 1	266 WKKLCQYHFSERQIRKR 1	198 VIKNFKDKPKLP 1	213 LKIPVFDAGHERRR 1	259 DPKKRMTIQD 1		194 KHPHKIIVMYLQV 1
336 KKTEQQRRREK 1	267 KKLCQYHFSERQIRKRL 1	249 SYKISANLYKQL 1	214 KIPVFDAGHERRRK 1	260 PKKRMTIQDS 1		247 LAARTLEIPLPNR 1
337 KTEQQRRREKA 1	268 KLCQYHFSERQIRKRLI 1	250 YKISANLYKQLR 1	215 IPVFDAGHERRRKE 1	261 KKRMTIQDSL 1		274 QEICLKILQLYAR 1
338 TEQQRRREKAV 2	269 LCQYHFSERQIRKRLIL 1	251 KISANLYKQLRQ 2	216 PVFDAGHERRRKEQ 1	262 KRMTIQDSLQ 1		275 EICLKILQLYARK 1
339 EQQRRREKAVH 1	270 CQYHFSERQIRKRLILS 1	252 ISANLYKQLRQI 1	217 VFDAGHERRRKEQL 1	274 WIKPKDTQQA 1		276 ICLKILQLYARKK 3
340 QQRRREKAVHR 1	271 QYHFSERQIRKRLILSD 1	253 SANLYKQLRQIC 1	219 DAGHERRRKEQLER 1	275 IKPKDTQQAL 1		277 CLKILQLYARKKV 3
341 QRRREKAVHRL 2	272 YHFSERQIRKRLILSDK 1	254 ANLYKQLRQICE 1	220 AGHERRRKEQLERL 2	277 PKDTQQALSR 1		278 LKILQLYARKKVD 3
342 RRREKAVHRLR 1	273 HFSERQIRKRLILSDKG 1	258 KQLRQICEDHIK 1	221 GHERRRKEQLERLY 1	278 KDTQQALSRK 1		279 KILQLYARKKVDL 3
343 RREKAVHRLRV 2	274 FSERQIRKRLILSDKGQ 1	280 LDSVLFLKKIDR 1	222 HERRRKEQLERLYN 1	279 DTQQALSRKA 1		280 ILQLYARKKVDLT 1
344 REKAVHRLRVQ 1	275 SERQIRKRLILSDKGQL 3	282 SVLFLKKIDRCW 1	223 ERRRKEQLERLYNR 2	280 TQQALSRKAS 1		281 LQLYARKKVDLTH 1
345 EKAVHRLRVQQ 1	276 ERQIRKRLILSDKGQLD 3	283 VLFLKKIDRCWQ 1	224 RRRKEQLERLYNRT 2	281 QQALSRKASA 2		282 QLYARKKVDLTHL 1
346 KAVHRLRVQQA 3	277 RQIRKRLILSDKGQLDW 2	284 LFLKKIDRCWQN 1	225 RRKEQLERLYNRTP 1	286 RKASAVNMEK 1		300 KRKHAIEEAKAQA 1
347 AVHRLRVQQAA 3	278 QIRKRLILSDKGQLDWK 2	293 WQNHCRQMIMIR 1	226 RKEQLERLYNRTPE 1	293 MEKFKKFAAR 1		301 RKHAIEEAKAQAR 2
348 VHRLRVQQAAL 3	279 IRKRLILSDKGQLDWKK 2	294 QNHCRQMIMIRS 1	229 QLERLYNRTPEQVA 1	294 EKFKKFAARK 2		302 KHAIEEAKAQARG 1
349 HRLRVQQAALR 2	280 RKRLILSDKGQLDWKKM 2	295 NHCRQMIMIRSI 1	245 EYLLQELRKIEARK 1	295 KFKKFAARKK 1		334 KLVESPKEGKGSK 1
350 RLRVQQAALRA 3	281 KRLILSDKGQLDWKKMY 2	296 HCRQMIMIRSIF 1	246 YLLQELRKIEARKK 2	296 FKKFAARKKW 2		345 SKPSPLSVKNTKR 1
351 LRVQQAALRAA 3	282 RLILSDKGQLDWKKMYF 1	297 CRQMIMIRSIFL 1	247 LLQELRKIEARKKE 2	297 KKFAARKKWK 1		346 KPSPLSVKNTKRR 1
352 RVQQAALRAAR 3	283 LILSDKGQLDWKKMYFK 1	302 MIRSIFLFLDRT 1	248 LQELRKIEARKKER 2	298 KFAARKKWKQ 2		347 PSPLSVKNTKRRL 1
353 VQQAALRAARL 3	284 ILSDKGQLDWKKMYFKL 1	303 IRSIFLFLDRTY 1	249 QELRKIEARKKERE 2	299 FAARKKWKQS 2		348 SPLSVKNTKRRLE 1
354 QQAALRAARLR 3	285 LSDKGQLDWKKMYFKLV 1	304 RSIFLFLDRTYV 1	250 ELRKIEARKKEREK 2	300 AARKKWKQSV 2		349 PLSVKNTKRRLEG 1
355 QAALRAARLRH 3	286 SDKGQLDWKKMYFKLVR 1	331 LFRAHIISDQKV 1	251 LRKIEARKKEREKR 2	301 ARKKWKQSVR 2		350 LSVKNTKRRLEGA 3
356 AALRAARLRHQ 3	287 DKGQLDWKKMYFKLVRC 1	332 FRAHIISDQKVQ 1	252 RKIEARKKEREKRS 1	302 RKKWKQSVRL 2		351 SVKNTKRRLEGAK 3
357 ALRAARLRHQE 2	288 KGQLDWKKMYFKLVRCY 1	333 RAHIISDQKVQN 1	253 KIEARKKEREKRSQ 1	303 KKWKQSVRLI 2		352 VKNTKRRLEGAKK 3
358 LRAARLRHQEL 2	290 QLDWKKMYFKLVRCYPR 1	340 QKVQNKTIDGIL 1	254 IEARKKEREKRSQD 1	304 KWKQSVRLIS 1		353 KNTKRRLEGAKKA 3
359 RAARLRHQELF 2	291 LDWKKMYFKLVRCYPRK 1	341 KVQNKTIDGILL 1	255 EARKKEREKRSQDL 1	305 WKQSVRLISL 1		354 NTKRRLEGAKKAK 3
360 AARLRHQELFR 2	292 DWKKMYFKLVRCYPRKE 1	349 GILLLIERERNG 1	256 ARKKEREKRSQDLQ 1	306 KQSVRLISLC 1		355 TKRRLEGAKKAKA 3
361 ARLRHQELFRL 2	293 WKKMYFKLVRCYPRKEQ 1	356 RERNGEAIDRSL 1	257 RKKEREKRSQDLQK 1	307 QSVRLISLCQ 1		356 KRRLEGAKKAKAD 3
362 RLRHQELFRLR 2	294 KKMYFKLVRCYPRKEQY 1	358 RNGEAIDRSLLR 1	258 KKEREKRSQDLQKL 2	308 SVRLISLCQR 1		357 RRLEGAKKAKADS 3
363 LRHQELFRLRG 1	295 KMYFKLVRCYPRKEQYG 1	362 AIDRSLLRSLLS 1	259 KEREKRSQDLQKLI 2	309 VRLISLCQRL 1		371 VNGLPKGRESRSR 1
364 RHQELFRLRGI 1	298 FKLVRCYPRKEQYGDTL 1	363 IDRSLLRSLLSM 1	260 EREKRSQDLQKLIT 1	310 RLISLCQRLS 1		372 NGLPKGRESRSRS 1
365 HQELFRLRGIK 1	299 KLVRCYPRKEQYGDTLQ 1	364 DRSLLRSLLSML 1	261 REKRSQDLQKLITA 2	311 LISLCQRLSR 1		373 GLPKGRESRSRSR 1
366 QELFRLRGIKA 3	300 LVRCYPRKEQYGDTLQL 1	365 RSLLRSLLSMLS 1	262 EKRSQDLQKLITAA 1	312 ISLCQRLSRS 1		374 LPKGRESRSRSRS 1
367 ELFRLRGIKAQ 3	fbx.txt 17 118	387 QRFLEETNRLYA 1	263 KRSQDLQKLITAAD 1	314 LCQRLSRSFL 1		375 PKGRESRSRSRSR 1
368 LFRLRGIKAQV 3	48 KENLFNSLNYDVAAKKRK 1	388 RFLEETNRLYAA 1	270 KLITAADTTAEQRR 1	316 QRLSRSFLSR 1		376 KGRESRSRSRSRE 1
369 FRLRGIKAQVA 3	49 ENLFNSLNYDVAAKKRKK 1	393 TNRLYAAEGQKL 1	274 AADTTAEQRRTERK 1	317 RLSRSFLSRS 1		377 GRESRSRSRSREQ 1
370 RLRGIKAQVAL 3	55 LNYDVAAKKRKKDMLNSK 2	394 NRLYAAEGQKLM 1	275 ADTTAEQRRTERKA 1	344 VMKAIIHAIN 1		378 RESRSRSRSREQS 1
371 LRGIKAQVALR 3	56 NYDVAAKKRKKDMLNSKT 1	395 RLYAAEGQKLMQ 1	276 DTTAEQRRTERKAP 1	393 QILQLLIKRG 3		379 ESRSRSRSREQSY 1
372 RGIKAQVALRL 3	57 YDVAAKKRKKDMLNSKTK 2	427 RLITYLDQTTQK 1	277 TTAEQRRTERKAPK 3	394 ILQLLIKRGS 2		380 SRSRSRSREQSYS 1
373 GIKAQVALRLA 1	58 DVAAKKRKKDMLNSKTKT 3	453 LTAILQKGLNNL 1	278 TAEQRRTERKAPKK 2	395 LQLLIKRGSR 3		381 RSRSRSREQSYSR 1
374 IKAQVALRLAE 1	59 VAAKKRKKDMLNSKTKTQ 3	454 TAILQKGLNNLL 1	279 AEQRRTERKAPKKK 1	396 QLLIKRGSRI 3		382 SRSRSREQSYSRS 1
375 KAQVALRLAEL 1	60 AAKKRKKDMLNSKTKTQY 2	473 LSLLYQLFSRVR 1	280 EQRRTERKAPKKKL 2	397 LLIKRGSRID 3		383 RSRSREQSYSRSP 1
376 AQVALRLAELA 1	61 AKKRKKDMLNSKTKTQYF 2	474 SLLYQLFSRVRG 1	281 QRRTERKAPKKKLP 2	398 LIKRGSRIDV 1		385 RSREQSYSRSPSR 1
377 QVALRLAELAR 2	62 KKRKKDMLNSKTKTQYFH 1	475 LLYQLFSRVRGG 1	282 RRTERKAPKKKLPQ 2	399 IKRGSRIDVQ 1		393 RSPSRSASPKRRK 1
378 VALRLAELARR 3	63 KRKKDMLNSKTKTQYFHQ 1	476 LYQLFSRVRGGV 1	283 RTERKAPKKKLPQK 2	400 KRGSRIDVQD 1		412 SGGSKSQSRSRSR 1
379 ALRLAELARRQ 3	64 RKKDMLNSKTKTQYFHQE 1	477 YQLFSRVRGGVQ 1	284 TERKAPKKKLPQKK 2	401 RGSRIDVQDK 1		413 GGSKSQSRSRSRS 1
380 LRLAELARRQR 2	65 KKDMLNSKTKTQYFHQEK 1	478 QLFSRVRGGVQV 1	285 ERKAPKKKLPQKKE 2	544 GHIALHLAVR 1		436 APYKGSEIRGSRK 1
381 RLAELARRQRR 2	68 MLNSKTKTQYFHQEKWIY 1	479 LFSRVRGGVQVL 1	286 RKAPKKKLPQKKEA 2	545 HIALHLAVRR 1		437 PYKGSEIRGSRKS 1
382 LAELARRQRRR 2	69 LNSKTKTQYFHQEKWIYV 1	480 FSRVRGGVQVLL 1	287 KAPKKKLPQKKEAE 2	546 IALHLAVRRC 1		438 YKGSEIRGSRKSK 1
383 AELARRQRRRQ 2	71 SKTKTQYFHQEKWIYVHK 1	481 SRVRGGVQVLLQ 1	288 APKKKLPQKKEAEK 2	547 ALHLAVRRCQ 1		439 KGSEIRGSRKSKD 1
384 ELARRQRRRQA 2	72 KTKTQYFHQEKWIYVHKG 1	482 RVRGGVQVLLQQ 1	289 PKKKLPQKKEAEKP 2	548 LHLAVRRCQM 1		441 SEIRGSRKSKDCK 1
385 LARRQRRRQAR 1	77 YFHQEKWIYVHKGSTKER 1	483 VRGGVQVLLQQW 1	290 KKKLPQKKEAEKPA 2	549 HLAVRRCQME 1		442 EIRGSRKSKDCKY 1
386 ARRQRRRQARR 1	80 QEKWIYVHKGSTKERHGY 1	484 RGGVQVLLQQWI 1	291 KKLPQKKEAEKPAV 2	550 LAVRRCQMEV 1		453 KYPQKPHKSRSRS 1
387 RRQRRRQARRE 1	82 KWIYVHKGSTKERHGYCT 1	535 LKNEKFINAMKE 1	292 KLPQKKEAEKPAVP 1	551 AVRRCQMEVI 1		456 QKPHKSRSRSSSR 1
388 RQRRRQARREA 1	106 RLDFSTAILDSRRFNYVV 1	544 MKEAFETFINKR 1	314 DFKSAGVTLRSQRM 1	552 VRRCQMEVIK 1		458 PHKSRSRSSSRSR 1
389 QRRRQARREAE 1	107 LDFSTAILDSRRFNYVVR 1	552 INKRPNKPAELI 1	315 FKSAGVTLRSQRMK 1	553 RRCQMEVIKT 1		459 HKSRSRSSSRSRS 1
390 RRRQARREAEA 1	108 DFSTAILDSRRFNYVVRL 1	554 KRPNKPAELIAK 3	316 KSAGVTLRSQRMKL 3	554 RCQMEVIKTL 1		460 KSRSRSSSRSRSR 1
391 RRQARREAEAD 1	109 FSTAILDSRRFNYVVRLL 1	561 ELIAKYVDSKLR 1	317 SAGVTLRSQRMKLP 1	559 VIKTLLSQGC 1		461 SRSRSSSRSRSRS 1
392 RQARREAEADK 1	110 STAILDSRRFNYVVRLLE 1	562 LIAKYVDSKLRA 1	318 AGVTLRSQRMKLPS 1	603 LDISNKYGRT 1		462 RSRSSSRSRSRSR 1
393 QARREAEADKP 1	111 TAILDSRRFNYVVRLLEL 1	563 IAKYVDSKLRAG 1	319 GVTLRSQRMKLPSS 1	605 ISNKYGRTPL 1		463 SRSSSRSRSRSRE 1
394 ARREAEADKPR 1	112 AILDSRRFNYVVRLLELI 1	565 KYVDSKLRAGNK 1	320 VTLRSQRMKLPSSV 1	607 NKYGRTPLHL 1		464 RSSSRSRSRSRER 1
395 RREAEADKPRR 1	113 ILDSRRFNYVVRLLELIA 1	566 YVDSKLRAGNKE 1	321 TLRSQRMKLPSSVG 1	608 KYGRTPLHLA 1		465 SSSRSRSRSRERA 1
396 REAEADKPRRL 2	114 LDSRRFNYVVRLLELIAK 1	584 EKMLDKIMIIFR 1	322 LRSQRMKLPSSVGQ 1	620 NGILDVVRYL 1		466 SSRSRSRSRERAD 1
397 EAEADKPRRLG 1	115 DSRRFNYVVRLLELIAKS 1	603 FEAFYKKDLAKR 1	323 RSQRMKLPSSVGQK 1	657 HVAGLLARLR 3		467 SRSRSRSRERADN 1
398 AEADKPRRLGR 3	116 SRRFNYVVRLLELIAKSQ 1	604 EAFYKKDLAKRL 2	324 SQRMKLPSSVGQKK 1	658 VAGLLARLRK 3		468 RSRSRSRERADNP 1
399 EADKPRRLGRL 2	117 RRFNYVVRLLELIAKSQL 1	605 AFYKKDLAKRLL 2	325 QRMKLPSSVGQKKI 1	659 AGLLARLRKD 3		470 RSRSRERADNPGK 1
400 ADKPRRLGRLK 2	118 RFNYVVRLLELIAKSQLT 1	606 FYKKDLAKRLLV 2	326 RMKLPSSVGQKKIK 1	660 GLLARLRKDT 3		472 RSRERADNPGKYK 1
401 DKPRRLGRLKY 2	119 FNYVVRLLELIAKSQLTS 1	607 YKKDLAKRLLVG 3	327 MKLPSSVGQKKIKA 1	661 LLARLRKDTH 2		473 SRERADNPGKYKK 1
402 KPRRLGRLKYQ 2	120 NYVVRLLELIAKSQLTSL 1	608 KKDLAKRLLVGK 3	328 KLPSSVGQKKIKAL 3	662 LARLRKDTHR 2		474 RERADNPGKYKKK 2
403 PRRLGRLKYQA 2	128 LIAKSQLTSLSGIAQKNF 1	609 KDLAKRLLVGKS 3	329 LPSSVGQKKIKALE 1	663 ARLRKDTHRG 2		479 NPGKYKKKSHYYR 1
404 RRLGRLKYQAP 2	137 LSGIAQKNFMNILEKVVL 1	610 DLAKRLLVGKSA 2	330 PSSVGQKKIKALEQ 1	664 RLRKDTHRGL 2		480 PGKYKKKSHYYRD 1
405 RLGRLKYQAPD 1	138 SGIAQKNFMNILEKVVLK 1	611 LAKRLLVGKSAS 1	331 SSVGQKKIKALEQM 1	665 LRKDTHRGLF 1		481 GKYKKKSHYYRDQ 1
406 LGRLKYQAPDI 1	139 GIAQKNFMNILEKVVLKV 1	613 KRLLVGKSASVD 1	332 SVGQKKIKALEQML 1	666 RKDTHRGLFI 1		482 KYKKKSHYYRDQR 1
427 SLRTLKPEGNI 1	140 IAQKNFMNILEKVVLKVL 1	654 LSKDIMIQFKQY 1	333 VGQKKIKALEQMLL 1	667 KDTHRGLFIQ 1		483 YKKKSHYYRDQRR 1
428 LRTLKPEGNIL 1	141 AQKNFMNILEKVVLKVLE 1	656 KDIMIQFKQYMQ 1	334 GQKKIKALEQMLLE 1	669 THRGLFIQQL 1		484 KKKSHYYRDQRRE 1
429 RTLKPEGNILR 1	150 EKVVLKVLEDQQNIRLIR 1	658 IMIQFKQYMQNQ 1	335 QKKIKALEQMLLEL 1	670 HRGLFIQQLR 1		485 KKSHYYRDQRRER 1
431 LKPEGNILRDR 1	151 KVVLKVLEDQQNIRLIRE 1	660 IQFKQYMQNQNV 1	336 KKIKALEQMLLELG 1	671 RGLFIQQLRP 1		486 KSHYYRDQRRERS 1
432 KPEGNILRDRF 1	152 VVLKVLEDQQNIRLIREL 1	701 MVKLQEIFKTFY 1	387 ELQMLRHRHEALAR 1	672 GLFIQQLRPT 1		487 SHYYRDQRRERSR 1
433 PEGNILRDRFK 1	153 VLKVLEDQQNIRLIRELL 1	703 KLQEIFKTFYLG 1	388 LQMLRHRHEALARA 2	673 LFIQQLRPTQ 1		488 HYYRDQRRERSRS 1
434 EGNILRDRFKS 1	154 LKVLEDQQNIRLIRELLQ 1	704 LQEIFKTFYLGK 1	389 QMLRHRHEALARAG 1	674 FIQQLRPTQN 1		489 YYRDQRRERSRSY 1
435 GNILRDRFKSF 1	160 QQNIRLIRELLQTLYTSL 1	708 FKTFYLGKHSGR 1	390 MLRHRHEALARAGV 1	675 IQQLRPTQNL 1		490 YRDQRRERSRSYE 1
436 NILRDRFKSFQ 1	161 QNIRLIRELLQTLYTSLC 1	709 KTFYLGKHSGRK 1	391 LRHRHEALARAGVL 1	676 QQLRPTQNLQ 1		491 RDQRRERSRSYER 1
437 ILRDRFKSFQR 1	162 NIRLIRELLQTLYTSLCT 1	710 TFYLGKHSGRKL 1	392 RHRHEALARAGVLG 1	677 QLRPTQNLQP 1		492 DQRRERSRSYERT 1
438 LRDRFKSFQRR 2	163 IRLIRELLQTLYTSLCTL 1	711 FYLGKHSGRKLQ 1	393 HRHEALARAGVLGG 1	678 LRPTQNLQPR 1		493 QRRERSRSYERTG 1
439 RDRFKSFQRRN 1	164 RLIRELLQTLYTSLCTLV 1	712 YLGKHSGRKLQW 1	439 VVGAPLTPNSRKRR 1	679 RPTQNLQPRI 1		494 RRERSRSYERTGR 1
440 DRFKSFQRRNM 1	166 IRELLQTLYTSLCTLVQR 1	713 LGKHSGRKLQWQ 3	440 VGAPLTPNSRKRRE 1	680 PTQNLQPRIK 1		495 RERSRSYERTGRR 1
441 RFKSFQRRNMI 1	167 RELLQTLYTSLCTLVQRV 1	714 GKHSGRKLQWQS 1	441 GAPLTPNSRKRRES 1	681 TQNLQPRIKL 1		496 ERSRSYERTGRRY 1
442 FKSFQRRNMIE 1	169 LLQTLYTSLCTLVQRVGK 1	715 KHSGRKLQWQST 1	442 APLTPNSRKRRESA 1	682 QNLQPRIKLK 2		497 RSRSYERTGRRYE 1
443 KSFQRRNMIEP 1	170 LQTLYTSLCTLVQRVGKS 1	716 HSGRKLQWQSTL 1	444 LTPNSRKRRESASS 1	683 NLQPRIKLKL 2		498 SRSYERTGRRYER 1
444 SFQRRNMIEPR 1	171 QTLYTSLCTLVQRVGKSV 1	717 SGRKLQWQSTLG 1	449 RKRRESASSSSSVK 1	685 QPRIKLKLFG 3		499 RSYERTGRRYERD 1
445 FQRRNMIEPRE 1	172 TLYTSLCTLVQRVGKSVL 1	718 GRKLQWQSTLGH 1	450 KRRESASSSSSVKK 1	686 PRIKLKLFGH 1		500 SYERTGRRYERDH 1
446 QRRNMIEPRER 1	173 LYTSLCTLVQRVGKSVLV 1	719 RKLQWQSTLGHC 1	dmap1.txt 14 150	687 RIKLKLFGHS 1		501 YERTGRRYERDHP 1
447 RRNMIEPRERA 1	174 YTSLCTLVQRVGKSVLVG 1	730 CVLKAEFKEGKK 1	23 GTISKKDIINPDKKK 1	688 IKLKLFGHSG 1		502 ERTGRRYERDHPG 1
448 RNMIEPRERAK 1	175 TSLCTLVQRVGKSVLVGN 1	776 GELRRTLQSLAC 1	24 TISKKDIINPDKKKS 1	704 VESLKCGLLR 1		503 RTGRRYERDHPGH 1
449 NMIEPRERAKF 1	176 SLCTLVQRVGKSVLVGNI 1	777 ELRRTLQSLACG 1	25 ISKKDIINPDKKKSK 2	708 KCGLLRSFFR 1		505 GRRYERDHPGHSR 1
450 MIEPRERAKFK 1	177 LCTLVQRVGKSVLVGNIN 1	778 LRRTLQSLACGK 3	26 SKKDIINPDKKKSKK 2	709 CGLLRSFFRR 1		506 RRYERDHPGHSRH 1
451 IEPRERAKFKR 2	178 CTLVQRVGKSVLVGNINM 1	779 RRTLQSLACGKA 3	27 KKDIINPDKKKSKKS 2	710 GLLRSFFRRR 1		507 RYERDHPGHSRHR 1
452 EPRERAKFKRK 2	179 TLVQRVGKSVLVGNINMW 1	780 RTLQSLACGKAR 3	28 KDIINPDKKKSKKSS 1	711 LLRSFFRRRR 1		508 YERDHPGHSRHRR 1
453 PRERAKFKRKY 2	180 LVQRVGKSVLVGNINMWV 1	782 LQSLACGKARVL 1	30 IINPDKKKSKKSSET 1	712 LRSFFRRRRP 1		ccnl2.txt 13 161
454 RERAKFKRKYK 1	181 VQRVGKSVLVGNINMWVY 1	788 GKARVLAKNPKG 1	31 INPDKKKSKKSSETL 1	713 RSFFRRRRPR 1		80 VGCELIQAAGILLR 1
455 ERAKFKRKYKV 2	182 QRVGKSVLVGNINMWVYR 1	789 KARVLAKNPKGK 3	32 NPDKKKSKKSSETLT 1	714 SFFRRRRPRL 1		81 GCELIQAAGILLRL 1
456 RAKFKRKYKVK 1	183 RVGKSVLVGNINMWVYRM 1	790 ARVLAKNPKGKD 3	33 PDKKKSKKSSETLTF 1	715 FFRRRRPRLS 1		82 CELIQAAGILLRLP 1
457 AKFKRKYKVKL 2	184 VGKSVLVGNINMWVYRME 1	791 RVLAKNPKGKDI 3	34 DKKKSKKSSETLTFK 1	716 FRRRRPRLSS 1		83 ELIQAAGILLRLPQ 1
458 KFKRKYKVKLV 2	185 GKSVLVGNINMWVYRMET 1	792 VLAKNPKGKDIE 1	35 KKKSKKSSETLTFKR 2	717 RRRRPRLSST 1		85 IQAAGILLRLPQVA 1
459 FKRKYKVKLVE 1	186 KSVLVGNINMWVYRMETI 1	811 NDDFKHKLFRIK 1	36 KKSKKSSETLTFKRP 1	718 RRRPRLSSTN 1		86 QAAGILLRLPQVAM 1
460 KRKYKVKLVEK 2	202 TILHWQQQLNNIQITRPA 1	812 DDFKHKLFRIKI 1	37 KSKKSSETLTFKRPE 1	719 RRPRLSSTNS 1		88 AGILLRLPQVAMAT 1
461 RKYKVKLVEKR 2	203 ILHWQQQLNNIQITRPAF 1	813 DFKHKLFRIKIN 1	38 SKKSSETLTFKRPEG 1	754 ENVSVRSRSM 1		90 ILLRLPQVAMATGQ 1
462 KYKVKLVEKRA 3	204 LHWQQQLNNIQITRPAFK 1	814 FKHKLFRIKINQ 1	39 KKSSETLTFKRPEGM 1	873 GGKLKNPLQV 1		91 LLRLPQVAMATGQV 1
463 YKVKLVEKRAF 1	205 HWQQQLNNIQITRPAFKG 1	815 KHKLFRIKINQI 2	44 TLTFKRPEGMHREVY 1	874 GKLKNPLQVV 1		92 LRLPQVAMATGQVL 1
464 KVKLVEKRAFR 2	206 WQQQLNNIQITRPAFKGL 1	816 HKLFRIKINQIQ 1	45 LTFKRPEGMHREVYA 1	875 KLKNPLQVVL 1		93 RLPQVAMATGQVLF 1
465 VKLVEKRAFRE 1	207 QQQLNNIQITRPAFKGLT 1	817 KLFRIKINQIQM 1	46 TFKRPEGMHREVYAL 1	877 KNPLQVVLVA 1		95 PQVAMATGQVLFQR 1
466 KLVEKRAFREI 1	208 QQLNNIQITRPAFKGLTF 1	818 LFRIKINQIQMK 1	47 FKRPEGMHREVYALL 1	906 KDTSLLKEIR 1		96 QVAMATGQVLFQRF 1
467 LVEKRAFREIQ 1	209 QLNNIQITRPAFKGLTFT 1	819 FRIKINQIQMKE 1	48 KRPEGMHREVYALLY 1	908 TSLLKEIRNR 1		100 ATGQVLFQRFFYTK 1
468 VEKRAFREIQL 1	213 IQITRPAFKGLTFTDLPL 1	820 RIKINQIQMKET 1	71 LLPSDTGQGYRTVKA 1	909 SLLKEIRNRF 1		101 TGQVLFQRFFYTKS 1
nop.txt 11 214	230 LCLQLNIMQRLSDGRDLV 1	821 IKINQIQMKETV 1	72 LPSDTGQGYRTVKAK 1	910 LLKEIRNRFG 1		103 QVLFQRFFYTKSFV 1
25 LRPTSVDPALRR 1	261 EDRLLWKKLCQYHFSERQ 1	839 TERVFQDRQYQI 1	73 PSDTGQGYRTVKAKL 1	911 LKEIRNRFGN 1		104 VLFQRFFYTKSFVK 1
26 RPTSVDPALRRR 1	262 DRLLWKKLCQYHFSERQI 1	841 RVFQDRQYQIDA 1	74 SDTGQGYRTVKAKLG 1	912 KEIRNRFGND 1		105 LFQRFFYTKSFVKH 1
27 PTSVDPALRRRR 1	263 RLLWKKLCQYHFSERQIR 1	845 DRQYQIDAAIVR 1	75 DTGQGYRTVKAKLGS 1	936 SGSKDMKVLR 1		128 VHLASKIEEAPRRI 1
28 TSVDPALRRRRR 2	264 LLWKKLCQYHFSERQIRK 1	846 RQYQIDAAIVRI 1	76 TGQGYRTVKAKLGSK 1	937 GSKDMKVLRN 1		129 HLASKIEEAPRRIR 1
29 SVDPALRRRRRG 2	265 LWKKLCQYHFSERQIRKR 1	847 QYQIDAAIVRIM 1	77 GQGYRTVKAKLGSKK 3	938 SKDMKVLRNH 1		130 LASKIEEAPRRIRD 1
30 VDPALRRRRRGP 1	266 WKKLCQYHFSERQIRKRL 1	848 YQIDAAIVRIMK 1	78 QGYRTVKAKLGSKKV 1	939 KDMKVLRNHL 1		131 ASKIEEAPRRIRDV 1
31 DPALRRRRRGPR 1	267 KKLCQYHFSERQIRKRLI 1	849 QIDAAIVRIMKM 1	79 GYRTVKAKLGSKKVR 3	940 DMKVLRNHLQ 1		132 SKIEEAPRRIRDVI 1
32 PALRRRRRGPRN 1	268 KLCQYHFSERQIRKRLIL 1	850 IDAAIVRIMKMR 3	80 YRTVKAKLGSKKVRP 3	941 MKVLRNHLQE 1		133 KIEEAPRRIRDVIN 1
33 ALRRRRRGPRNK 1	269 LCQYHFSERQIRKRLILS 1	851 DAAIVRIMKMRK 3	81 RTVKAKLGSKKVRPW 3	942 KVLRNHLQEI 1		134 IEEAPRRIRDVINV 1
34 LRRRRRGPRNKK 1	270 CQYHFSERQIRKRLILSD 1	852 AAIVRIMKMRKT 3	82 TVKAKLGSKKVRPWK 3	943 VLRNHLQEIR 1		135 EEAPRRIRDVINVF 1
35 RRRRRGPRNKKR 1	271 QYHFSERQIRKRLILSDK 1	853 AIVRIMKMRKTL 3	83 VKAKLGSKKVRPWKW 2	944 LRNHLQEIRS 1		136 EAPRRIRDVINVFH 1
36 RRRRGPRNKKRG 1	272 YHFSERQIRKRLILSDKG 1	854 IVRIMKMRKTLS 1	84 KAKLGSKKVRPWKWM 2	945 RNHLQEIRSQ 1		137 APRRIRDVINVFHR 1
37 RRRGPRNKKRGW 1	273 HFSERQIRKRLILSDKGQ 1	855 VRIMKMRKTLSH 1	85 AKLGSKKVRPWKWMP 1	968 KIISTLPSWR 1		138 PRRIRDVINVFHRL 1
38 RRGPRNKKRGWR 1	274 FSERQIRKRLILSDKGQL 3	856 RIMKMRKTLSHN 1	86 KLGSKKVRPWKWMPF 1	969 IISTLPSWRK 1		139 RRIRDVINVFHRLR 1
39 RGPRNKKRGWRR 1	275 SERQIRKRLILSDKGQLD 2	857 IMKMRKTLSHNL 1	127 ARFNKTVQVPVYSEQ 1	970 ISTLPSWRKL 1		140 RIRDVINVFHRLRQ 1
40 GPRNKKRGWRRL 1	276 ERQIRKRLILSDKGQLDW 2	858 MKMRKTLSHNLL 1	159 HLFDLSRRFDLRFVV 1	972 TLPSWRKLNG 1		141 IRDVINVFHRLRQL 1
41 PRNKKRGWRRLA 1	277 RQIRKRLILSDKGQLDWK 2	859 KMRKTLSHNLLV 1	160 LFDLSRRFDLRFVVI 1	976 WRKLNGPNQL 1		142 RDVINVFHRLRQLR 1
42 RNKKRGWRRLAQ 1	278 QIRKRLILSDKGQLDWKK 2	860 MRKTLSHNLLVS 1	161 FDLSRRFDLRFVVIH 1	977 RKLNGPNQLM 1		143 DVINVFHRLRQLRD 1
43 NKKRGWRRLAQE 2	279 IRKRLILSDKGQLDWKKM 2	876 QLKFPVKPADLK 1	163 LSRRFDLRFVVIHDR 1	1006 EDLRRIAQQL 1		144 VINVFHRLRQLRDK 1
44 KKRGWRRLAQEP 2	280 RKRLILSDKGQLDWKKMY 2	877 LKFPVKPADLKK 1	164 SRRFDLRFVVIHDRY 1	1007 DLRRIAQQLH 1		145 INVFHRLRQLRDKK 2
45 KRGWRRLAQEPL 2	281 KRLILSDKGQLDWKKMYF 1	878 KFPVKPADLKKR 1	165 RRFDLRFVVIHDRYD 1	1008 LRRIAQQLHS 1		146 NVFHRLRQLRDKKK 2
46 RGWRRLAQEPLG 3	282 RLILSDKGQLDWKKMYFK 1	879 FPVKPADLKKRI 1	170 RFVVIHDRYDHQQFK 1	1009 RRIAQQLHST 1		147 VFHRLRQLRDKKKP 2
47 GWRRLAQEPLGL 1	283 LILSDKGQLDWKKMYFKL 1	880 PVKPADLKKRIE 1	172 VVIHDRYDHQQFKKR 1	1010 RIAQQLHSTG 1		148 FHRLRQLRDKKKPV 2
48 WRRLAQEPLGLE 1	284 ILSDKGQLDWKKMYFKLV 1	881 VKPADLKKRIES 1	173 VIHDRYDHQQFKKRS 1	1038 RWLCTNVLGK 1		149 HRLRQLRDKKKPVP 2
49 RRLAQEPLGLEV 1	285 LSDKGQLDWKKMYFKLVR 1	882 KPADLKKRIESL 1	174 IHDRYDHQQFKKRSV 1	1040 LCTNVLGKLL 1		150 RLRQLRDKKKPVPL 2
67 VRLQERTSGGLL 1	289 GQLDWKKMYFKLVRCYPR 1	883 PADLKKRIESLI 1	177 RYDHQQFKKRSVEDL 1	1042 TNVLGKLLSV 1		151 LRQLRDKKKPVPLL 2
68 RLQERTSGGLLS 1	290 QLDWKKMYFKLVRCYPRK 1	885 DLKKRIESLIDR 1	180 HQQFKKRSVEDLKER 1	1046 GKLLSVETPR 1		152 RQLRDKKKPVPLLL 2
90 DTGSKEKGLTKK 1	291 LDWKKMYFKLVRCYPRKE 1	886 LKKRIESLIDRD 1	181 QQFKKRSVEDLKERY 1	1047 KLLSVETPRA 1		153 QLRDKKKPVPLLLD 1
91 TGSKEKGLTKKR 3	292 DWKKMYFKLVRCYPRKEQ 1	887 KKRIESLIDRDY 1	182 QFKKRSVEDLKERYY 1	1052 ETPRALHHYR 1		154 LRDKKKPVPLLLDQ 1
92 GSKEKGLTKKRT 3	293 WKKMYFKLVRCYPRKEQY 1	cul4b.txt 12 174	183 FKKRSVEDLKERYYH 1	1053 TPRALHHYRG 1		155 RDKKKPVPLLLDQD 1
93 SKEKGLTKKRTK 3	294 KKMYFKLVRCYPRKEQYG 1	46 TSTTPPTSAKKRK 1	184 KKRSVEDLKERYYHI 1	1054 PRALHHYRGR 1		157 KKKPVPLLLDQDYV 1
94 KEKGLTKKRTKV 3	298 FKLVRCYPRKEQYGDTLQ 1	47 STTPPTSAKKRKL 1	185 KRSVEDLKERYYHIC 1	1055 RALHHYRGRY 1		168 DYVNLKNQIIKAER 1
95 EKGLTKKRTKVQ 3	299 KLVRCYPRKEQYGDTLQL 1	48 TTPPTSAKKRKLN 1	191 LKERYYHICAKLANV 1	1056 ALHHYRGRYT 1		169 YVNLKNQIIKAERR 1
96 KGLTKKRTKVQK 3	fbx.txt 18 114	49 TPPTSAKKRKLNS 1	192 KERYYHICAKLANVR 1	1057 LHHYRGRYTV 1		170 VNLKNQIIKAERRV 3
97 GLTKKRTKVQKK 3	48 KENLFNSLNYDVAAKKRKK 1	107 VAASSHVPIQKKL 1	194 RYYHICAKLANVRAV 1	1058 HHYRGRYTVE 1		171 NLKNQIIKAERRVL 3
98 LTKKRTKVQKKS 3	54 SLNYDVAAKKRKKDMLNSK 1	108 AASSHVPIQKKLR 1	200 AKLANVRAVPGTDLK 1	1060 YRGRYTVEDI 1		172 LKNQIIKAERRVLK 3
99 TKKRTKVQKKSL 3	55 LNYDVAAKKRKKDMLNSKT 2	109 ASSHVPIQKKLRF 1	201 KLANVRAVPGTDLKI 1	1061 RGRYTVEDIQ 1		173 KNQIIKAERRVLKE 2
100 KKRTKVQKKSLL 3	56 NYDVAAKKRKKDMLNSKTK 2	110 SSHVPIQKKLRFE 1	212 DLKIPVFDAGHERRR 1	1062 GRYTVEDIQR 1		174 NQIIKAERRVLKEL 3
101 KRTKVQKKSLLL 3	57 YDVAAKKRKKDMLNSKTKT 3	113 VPIQKKLRFEDTL 1	213 LKIPVFDAGHERRRK 1	1063 RYTVEDIQRL 1		175 QIIKAERRVLKELG 3
102 RTKVQKKSLLLK 3	58 DVAAKKRKKDMLNSKTKTQ 3	148 TAATSQQQQLKNK 1	214 KIPVFDAGHERRRKE 1	1105 ALIKTDNLHR 1		176 IIKAERRVLKELGF 3
103 TKVQKKSLLLKK 3	59 VAAKKRKKDMLNSKTKTQY 3	149 AATSQQQQLKNKS 1	215 IPVFDAGHERRRKEQ 1	1107 IKTDNLHRSW 1		177 IKAERRVLKELGFC 1
104 KVQKKSLLLKKP 3	60 AAKKRKKDMLNSKTKTQYF 2	150 ATSQQQQLKNKSI 1	216 PVFDAGHERRRKEQL 1	1122 EVMVYGGVRI 1		178 KAERRVLKELGFCV 1
105 VQKKSLLLKKPL 3	61 AKKRKKDMLNSKTKTQYFH 1	151 TSQQQQLKNKSIL 1	218 FDAGHERRRKEQLER 1	1123 VMVYGGVRIV 1		179 AERRVLKELGFCVH 1
106 QKKSLLLKKPLR 2	62 KKRKKDMLNSKTKTQYFHQ 1	152 SQQQQLKNKSILI 1	219 DAGHERRRKEQLERL 1	1124 MVYGGVRIVP 1		180 ERRVLKELGFCVHV 1
107 KKSLLLKKPLRV 3	63 KRKKDMLNSKTKTQYFHQE 1	153 QQQQLKNKSILIS 1	220 AGHERRRKEQLERLY 1	1125 VYGGVRIVPV 1		181 RRVLKELGFCVHVK 1
108 KSLLLKKPLRVD 3	64 RKKDMLNSKTKTQYFHQEK 1	154 QQQLKNKSILISS 1	221 GHERRRKEQLERLYN 1	1126 YGGVRIVPVE 1		182 RVLKELGFCVHVKH 1
109 SLLLKKPLRVDL 1	65 KKDMLNSKTKTQYFHQEKW 1	155 QQLKNKSILISSV 1	222 HERRRKEQLERLYNR 2	1143 GIFHKVQVNL 1		193 VKHPHKIIVMYLQV 1
112 LKKPLRVDLILE 1	68 MLNSKTKTQYFHQEKWIYV 1	156 QLKNKSILISSVA 1	223 ERRRKEQLERLYNRT 2	1145 FHKVQVNLCR 1		194 KHPHKIIVMYLQVL 1
113 KKPLRVDLILEN 1	70 NSKTKTQYFHQEKWIYVHK 1	157 LKNKSILISSVAS 1	224 RRRKEQLERLYNRTP 2	1146 HKVQVNLCRW 1		246 YLAARTLEIPLPNR 1
134 VLAHQVPNAKKL 1	71 SKTKTQYFHQEKWIYVHKG 1	158 KNKSILISSVASV 1	225 RRKEQLERLYNRTPE 1	1147 KVQVNLCRWI 1		273 IQEICLKILQLYAR 1
135 LAHQVPNAKKLR 3	72 KTKTQYFHQEKWIYVHKGS 1	188 NSKPGSAKKLVIK 1	226 RKEQLERLYNRTPEQ 1	1148 VQVNLCRWIH 1		274 QEICLKILQLYARK 2
136 AHQVPNAKKLRR 2	74 KTQYFHQEKWIYVHKGSTK 1	189 SKPGSAKKLVIKN 1	245 EYLLQELRKIEARKK 2	1149 QVNLCRWIHQ 1		275 EICLKILQLYARKK 3
137 HQVPNAKKLRRK 2	76 QYFHQEKWIYVHKGSTKER 1	190 KPGSAKKLVIKNF 1	246 YLLQELRKIEARKKE 2	1150 VNLCRWIHQQ 1		276 ICLKILQLYARKKV 3
138 QVPNAKKLRRKE 2	82 KWIYVHKGSTKERHGYCTL 1	191 PGSAKKLVIKNFK 1	247 LLQELRKIEARKKER 2	1167 IRLWVNGCKL 1		277 CLKILQLYARKKVD 3
139 VPNAKKLRRKEQ 2	106 RLDFSTAILDSRRFNYVVR 1	192 GSAKKLVIKNFKD 1	248 LQELRKIEARKKERE 2	1175 KLANRGAELL 1		278 LKILQLYARKKVDL 3
140 PNAKKLRRKEQL 2	107 LDFSTAILDSRRFNYVVRL 1	193 SAKKLVIKNFKDK 3	249 QELRKIEARKKEREK 2	1176 LANRGAELLV 1		279 KILQLYARKKVDLT 3
141 NAKKLRRKEQLW 2	108 DFSTAILDSRRFNYVVRLL 1	194 AKKLVIKNFKDKP 2	250 ELRKIEARKKEREKR 2	1177 ANRGAELLVL 1		280 ILQLYARKKVDLTH 1
142 AKKLRRKEQLWE 2	109 FSTAILDSRRFNYVVRLLE 1	195 KKLVIKNFKDKPK 2	251 LRKIEARKKEREKRS 2	1178 NRGAELLVLL 1		281 LQLYARKKVDLTHL 1
143 KKLRRKEQLWEK 2	110 STAILDSRRFNYVVRLLEL 1	196 KLVIKNFKDKPKL 1	252 RKIEARKKEREKRSQ 1	1191 GQGIEVQVRG 1		300 KRKHAIEEAKAQAR 3
144 KLRRKEQLWEKL 2	111 TAILDSRRFNYVVRLLELI 1	197 LVIKNFKDKPKLP 1	253 KIEARKKEREKRSQD 1	1192 QGIEVQVRGL 1		301 RKHAIEEAKAQARG 2
145 LRRKEQLWEKLA 2	112 AILDSRRFNYVVRLLELIA 1	198 VIKNFKDKPKLPE 1	254 IEARKKEREKRSQDL 2	1198 VRGLETEKIK 1		302 KHAIEEAKAQARGL 1
146 RRKEQLWEKLAK 2	113 ILDSRRFNYVVRLLELIAK 1	249 SYKISANLYKQLR 1	255 EARKKEREKRSQDLQ 1	1199 RGLETEKIKC 1		345 SKPSPLSVKNTKRR 1
147 RKEQLWEKLAKQ 2	114 LDSRRFNYVVRLLELIAKS 1	250 YKISANLYKQLRQ 1	256 ARKKEREKRSQDLQK 1	1234 KHYLSPQQLR 1		346 KPSPLSVKNTKRRL 1
148 KEQLWEKLAKQG 1	115 DSRRFNYVVRLLELIAKSQ 1	251 KISANLYKQLRQI 3	257 RKKEREKRSQDLQKL 2	1255 RDFFRAQTLK 1		347 PSPLSVKNTKRRLE 1
152 WEKLAKQGELPR 1	116 SRRFNYVVRLLELIAKSQL 1	252 ISANLYKQLRQIC 1	258 KKEREKRSQDLQKLI 2	1257 FFRAQTLKET 1		348 SPLSVKNTKRRLEG 1
154 KLAKQGELPREV 1	117 RRFNYVVRLLELIAKSQLT 1	253 SANLYKQLRQICE 1	259 KEREKRSQDLQKLIT 1	1258 FRAQTLKETS 1		349 PLSVKNTKRRLEGA 1
155 LAKQGELPREVR 1	118 RFNYVVRLLELIAKSQLTS 1	257 YKQLRQICEDHIK 1	260 EREKRSQDLQKLITA 1	1259 RAQTLKETSL 1		350 LSVKNTKRRLEGAK 3
156 AKQGELPREVRR 3	119 FNYVVRLLELIAKSQLTSL 1	258 KQLRQICEDHIKA 1	261 REKRSQDLQKLITAA 2	1302 ASDLNLLTRR 1		351 SVKNTKRRLEGAKK 3
157 KQGELPREVRRA 3	137 LSGIAQKNFMNILEKVVLK 1	279 SLDSVLFLKKIDR 1	269 QKLITAADTTAEQRR 1	1303 SDLNLLTRRK 1		352 VKNTKRRLEGAKKA 3
158 QGELPREVRRAQ 1	138 SGIAQKNFMNILEKVVLKV 1	282 SVLFLKKIDRCWQ 1	270 KLITAADTTAEQRRT 1	1304 DLNLLTRRKL 2		353 KNTKRRLEGAKKAK 3
159 GELPREVRRAQA 1	139 GIAQKNFMNILEKVVLKVL 1	283 VLFLKKIDRCWQN 1	273 TAADTTAEQRRTERK 1	1305 LNLLTRRKLS 3		354 NTKRRLEGAKKAKA 3
160 ELPREVRRAQAR 2	140 IAQKNFMNILEKVVLKVLE 1	294 QNHCRQMIMIRSI 1	274 AADTTAEQRRTERKA 1	1306 NLLTRRKLSR 2		355 TKRRLEGAKKAKAD 3
161 LPREVRRAQARL 2	149 LEKVVLKVLEDQQNIRLIR 1	296 HCRQMIMIRSIFL 1	275 ADTTAEQRRTERKAP 1	1307 LLTRRKLSRL 2		356 KRRLEGAKKAKADS 3
162 PREVRRAQARLL 2	151 KVVLKVLEDQQNIRLIREL 1	302 MIRSIFLFLDRTY 1	276 DTTAEQRRTERKAPK 2	1308 LTRRKLSRLL 2		357 RRLEGAKKAKADSP 3
163 REVRRAQARLLN 2	152 VVLKVLEDQQNIRLIRELL 1	303 IRSIFLFLDRTYV 1	277 TTAEQRRTERKAPKK 2	1309 TRRKLSRLLD 2		358 RLEGAKKAKADSPV 1
164 EVRRAQARLLNP 2	153 VLKVLEDQQNIRLIRELLQ 1	304 RSIFLFLDRTYVL 1	278 TAEQRRTERKAPKKK 2	1310 RRKLSRLLDP 2		370 PVNGLPKGRESRSR 1
165 VRRAQARLLNPS 3	160 QQNIRLIRELLQTLYTSLC 1	331 LFRAHIISDQKVQ 1	279 AEQRRTERKAPKKKL 2	1311 RKLSRLLDPP 1		371 VNGLPKGRESRSRS 1
166 RRAQARLLNPSA 3	161 QNIRLIRELLQTLYTSLCT 1	332 FRAHIISDQKVQN 1	280 EQRRTERKAPKKKLP 2	1372 TVGTLMSKLR 1		372 NGLPKGRESRSRSR 1
167 RAQARLLNPSAT 3	162 NIRLIRELLQTLYTSLCTL 1	333 RAHIISDQKVQNK 1	281 QRRTERKAPKKKLPQ 2	1373 VGTLMSKLRE 1		373 GLPKGRESRSRSRS 1
168 AQARLLNPSATR 3	163 IRLIRELLQTLYTSLCTLV 1	340 QKVQNKTIDGILL 1	282 RRTERKAPKKKLPQK 2	1374 GTLMSKLREL 1		374 LPKGRESRSRSRSR 1
169 QARLLNPSATRA 3	164 RLIRELLQTLYTSLCTLVQ 1	341 KVQNKTIDGILLL 1	283 RTERKAPKKKLPQKK 2	1375 TLMSKLRELG 1		375 PKGRESRSRSRSRE 1
170 ARLLNPSATRAK 3	165 LIRELLQTLYTSLCTLVQR 1	356 RERNGEAIDRSLL 1	284 TERKAPKKKLPQKKE 2	1376 LMSKLRELGR 3		376 KGRESRSRSRSREQ 1
171 RLLNPSATRAKP 1	166 IRELLQTLYTSLCTLVQRV 1	357 ERNGEAIDRSLLR 1	285 ERKAPKKKLPQKKEA 2	1377 MSKLRELGRR 2		377 GRESRSRSRSREQS 1
179 RAKPGPQDTVER 1	167 RELLQTLYTSLCTLVQRVG 1	358 RNGEAIDRSLLRS 1	286 RKAPKKKLPQKKEAE 2	1378 SKLRELGRRD 2		378 RESRSRSRSREQSY 1
212 FFLEQTKKKGVK 1	169 LLQTLYTSLCTLVQRVGKS 1	362 AIDRSLLRSLLSM 1	287 KAPKKKLPQKKEAEK 2	1379 KLRELGRRDA 2		379 ESRSRSRSREQSYS 1
213 FLEQTKKKGVKR 3	170 LQTLYTSLCTLVQRVGKSV 1	363 IDRSLLRSLLSML 1	288 APKKKLPQKKEAEKP 2	1380 LRELGRRDAA 2		380 SRSRSRSREQSYSR 1
214 LEQTKKKGVKRP 3	171 QTLYTSLCTLVQRVGKSVL 1	364 DRSLLRSLLSMLS 1	289 PKKKLPQKKEAEKPA 2	1381 RELGRRDAAD 1		381 RSRSRSREQSYSRS 1
215 EQTKKKGVKRPA 3	172 TLYTSLCTLVQRVGKSVLV 1	365 RSLLRSLLSMLSD 1	290 KKKLPQKKEAEKPAV 3	1385 RRDAADFLLK 1		392 SRSPSRSASPKRRK 1
216 QTKKKGVKRPAR 2	173 LYTSLCTLVQRVGKSVLVG 1	387 QRFLEETNRLYAA 1	291 KKLPQKKEAEKPAVP 1	1392 LLKASSVFKI 1		393 RSPSRSASPKRRKS 1
217 TKKKGVKRPARL 2	174 YTSLCTLVQRVGKSVLVGN 1	393 TNRLYAAEGQKLM 1	314 DFKSAGVTLRSQRMK 1	dapk1.txt 10 260		411 TSGGSKSQSRSRSR 1
218 KKKGVKRPARLH 2	175 TSLCTLVQRVGKSVLVGNI 1	394 NRLYAAEGQKLMQ 1	315 FKSAGVTLRSQRMKL 1	19 LGSGQFAVVKK 1		434 RSAPYKGSEIRGSR 1
219 KKGVKRPARLHT 3	176 SLCTLVQRVGKSVLVGNIN 1	408 REVPEYLHHVNKR 1	316 KSAGVTLRSQRMKLP 1	21 SGQFAVVKKCR 1		437 PYKGSEIRGSRKSK 1
220 KGVKRPARLHTK 3	177 LCTLVQRVGKSVLVGNINM 1	453 LTAILQKGLNNLL 1	317 SAGVTLRSQRMKLPS 1	22 GQFAVVKKCRE 1		438 YKGSEIRGSRKSKD 1
221 GVKRPARLHTKP 1	178 CTLVQRVGKSVLVGNINMW 1	472 DLSLLYQLFSRVR 1	318 AGVTLRSQRMKLPSS 1	23 QFAVVKKCREK 1		443 IRGSRKSKDCKYPQ 1
222 VKRPARLHTKPS 1	179 TLVQRVGKSVLVGNINMWV 1	473 LSLLYQLFSRVRG 1	319 GVTLRSQRMKLPSSV 1	24 FAVVKKCREKS 1		444 RGSRKSKDCKYPQK 1
223 KRPARLHTKPSQ 1	180 LVQRVGKSVLVGNINMWVY 1	474 SLLYQLFSRVRGG 1	320 VTLRSQRMKLPSSVG 1	25 AVVKKCREKST 1		455 PQKPHKSRSRSSSR 1
224 RPARLHTKPSQA 1	181 VQRVGKSVLVGNINMWVYR 1	475 LLYQLFSRVRGGV 1	321 TLRSQRMKLPSSVGQ 1	26 VVKKCREKSTG 1		456 QKPHKSRSRSSSRS 1
266 LQRQKEAEKLER 1	182 QRVGKSVLVGNINMWVYRM 1	476 LYQLFSRVRGGVQ 1	322 LRSQRMKLPSSVGQK 1	27 VKKCREKSTGL 1		457 KPHKSRSRSSSRSR 1
267 QRQKEAEKLERQ 1	183 RVGKSVLVGNINMWVYRME 1	477 YQLFSRVRGGVQV 1	323 RSQRMKLPSSVGQKK 1	28 KKCREKSTGLQ 1		459 HKSRSRSSSRSRSR 1
268 RQKEAEKLERQL 1	184 VGKSVLVGNINMWVYRMET 1	478 QLFSRVRGGVQVL 1	324 SQRMKLPSSVGQKKI 1	29 KCREKSTGLQY 1		460 KSRSRSSSRSRSRS 1
326 PTPARLATTEKK 1	185 GKSVLVGNINMWVYRMETI 1	479 LFSRVRGGVQVLL 1	325 QRMKLPSSVGQKKIK 1	31 REKSTGLQYAA 1		461 SRSRSSSRSRSRSR 1
327 TPARLATTEKKT 1	186 KSVLVGNINMWVYRMETIL 1	480 FSRVRGGVQVLLQ 1	326 RMKLPSSVGQKKIKA 3	35 TGLQYAAKFIK 1		462 RSRSSSRSRSRSRE 1
332 ATTEKKTEQQRR 1	199 RMETILHWQQQLNNIQITR 1	481 SRVRGGVQVLLQQ 1	327 MKLPSSVGQKKIKAL 1	36 GLQYAAKFIKK 3		463 SRSSSRSRSRSRER 1
333 TTEKKTEQQRRR 1	202 TILHWQQQLNNIQITRPAF 1	482 RVRGGVQVLLQQW 1	328 KLPSSVGQKKIKALE 1	37 LQYAAKFIKKR 2		464 RSSSRSRSRSRERA 1
334 TEKKTEQQRRRE 1	203 ILHWQQQLNNIQITRPAFK 1	483 VRGGVQVLLQQWI 1	329 LPSSVGQKKIKALEQ 1	38 QYAAKFIKKRR 2		465 SSSRSRSRSRERAD 1
335 EKKTEQQRRREK 1	204 LHWQQQLNNIQITRPAFKG 1	484 RGGVQVLLQQWIE 1	330 PSSVGQKKIKALEQM 1	39 YAAKFIKKRRT 2		466 SSRSRSRSRERADN 1
336 KKTEQQRRREKA 1	205 HWQQQLNNIQITRPAFKGL 1	543 AMKEAFETFINKR 1	331 SSVGQKKIKALEQML 1	40 AAKFIKKRRTK 2		467 SRSRSRSRERADNP 1
337 KTEQQRRREKAV 1	206 WQQQLNNIQITRPAFKGLT 1	552 INKRPNKPAELIA 1	332 SVGQKKIKALEQMLL 1	41 AKFIKKRRTKS 2		468 RSRSRSRERADNPG 1
338 TEQQRRREKAVH 1	207 QQQLNNIQITRPAFKGLTF 1	553 NKRPNKPAELIAK 2	333 VGQKKIKALEQMLLE 1	42 KFIKKRRTKSS 2		469 SRSRSRERADNPGK 1
339 EQQRRREKAVHR 1	208 QQLNNIQITRPAFKGLTFT 1	554 KRPNKPAELIAKY 1	334 GQKKIKALEQMLLEL 1	43 FIKKRRTKSSR 2		470 RSRSRERADNPGKY 1
340 QQRRREKAVHRL 2	209 QLNNIQITRPAFKGLTFTD 1	555 RPNKPAELIAKYV 1	335 QKKIKALEQMLLELG 1	44 IKKRRTKSSRR 1		471 SRSRERADNPGKYK 1
341 QRRREKAVHRLR 1	210 LNNIQITRPAFKGLTFTDL 1	560 AELIAKYVDSKLR 1	336 KKIKALEQMLLELGV 1	45 KKRRTKSSRRG 1		472 RSRERADNPGKYKK 1
342 RRREKAVHRLRV 1	221 KGLTFTDLPLCLQLNIMQR 1	561 ELIAKYVDSKLRA 1	386 YELQMLRHRHEALAR 1	46 KRRTKSSRRGV 1		473 SRERADNPGKYKKK 1
343 RREKAVHRLRVQ 2	261 EDRLLWKKLCQYHFSERQI 1	562 LIAKYVDSKLRAG 1	387 ELQMLRHRHEALARA 1	47 RRTKSSRRGVS 1		474 RERADNPGKYKKKS 1
344 REKAVHRLRVQQ 1	262 DRLLWKKLCQYHFSERQIR 1	563 IAKYVDSKLRAGN 1	388 LQMLRHRHEALARAG 2	48 RTKSSRRGVSR 1		480 PGKYKKKSHYYRDQ 1
345 EKAVHRLRVQQA 1	263 RLLWKKLCQYHFSERQIRK 1	564 AKYVDSKLRAGNK 3	389 QMLRHRHEALARAGV 1	49 TKSSRRGVSRE 1		481 GKYKKKSHYYRDQR 1
346 KAVHRLRVQQAA 3	264 LLWKKLCQYHFSERQIRKR 1	565 KYVDSKLRAGNKE 1	390 MLRHRHEALARAGVL 1	50 KSSRRGVSRED 1		482 KYKKKSHYYRDQRR 1
347 AVHRLRVQQAAL 3	265 LWKKLCQYHFSERQIRKRL 1	567 VDSKLRAGNKEAT 1	391 LRHRHEALARAGVLG 1	51 SSRRGVSREDI 1		483 YKKKSHYYRDQRRE 1
348 VHRLRVQQAALR 3	266 WKKLCQYHFSERQIRKRLI 1	583 LEKMLDKIMIIFR 1	392 RHRHEALARAGVLGG 1	52 SRRGVSREDIE 1		484 KKKSHYYRDQRRER 1
349 HRLRVQQAALRA 3	267 KKLCQYHFSERQIRKRLIL 1	584 EKMLDKIMIIFRF 1	437 IDVVGAPLTPNSRKR 1	53 RRGVSREDIER 1		485 KKSHYYRDQRRERS 1
350 RLRVQQAALRAA 3	268 KLCQYHFSERQIRKRLILS 1	588 DKIMIIFRFIYGK 1	438 DVVGAPLTPNSRKRR 1	121 KQILNGVYYLH 1		486 KSHYYRDQRRERSR 1
351 LRVQQAALRAAR 3	269 LCQYHFSERQIRKRLILSD 1	589 KIMIIFRFIYGKD 1	439 VVGAPLTPNSRKRRE 1	144 NIMLLDRNVPK 1		487 SHYYRDQRRERSRS 1
352 RVQQAALRAARL 3	270 CQYHFSERQIRKRLILSDK 1	602 VFEAFYKKDLAKR 1	440 VGAPLTPNSRKRRES 1	146 MLLDRNVPKPR 1		488 HYYRDQRRERSRSY 1
353 VQQAALRAARLR 3	271 QYHFSERQIRKRLILSDKG 1	603 FEAFYKKDLAKRL 1	448 SRKRRESASSSSSVK 1	147 LLDRNVPKPRI 1		489 YYRDQRRERSRSYE 1
354 QQAALRAARLRH 3	272 YHFSERQIRKRLILSDKGQ 1	604 EAFYKKDLAKRLL 2	449 RKRRESASSSSSVKK 1	148 LDRNVPKPRIK 1		490 YRDQRRERSRSYER 1
355 QAALRAARLRHQ 3	273 HFSERQIRKRLILSDKGQL 1	605 AFYKKDLAKRLLV 3	450 KRRESASSSSSVKKA 1	149 DRNVPKPRIKI 1		491 RDQRRERSRSYERT 1
356 AALRAARLRHQE 3	274 FSERQIRKRLILSDKGQLD 1	606 FYKKDLAKRLLVG 3	451 RRESASSSSSVKKAK 1	150 RNVPKPRIKII 1		492 DQRRERSRSYERTG 1
357 ALRAARLRHQEL 3	275 SERQIRKRLILSDKGQLDW 2	607 YKKDLAKRLLVGK 3	dmap1.txt 15 150	151 NVPKPRIKIID 1		493 QRRERSRSYERTGR 1
358 LRAARLRHQELF 2	276 ERQIRKRLILSDKGQLDWK 2	608 KKDLAKRLLVGKS 3	22 SGTISKKDIINPDKKK 1	152 VPKPRIKIIDF 1		494 RRERSRSYERTGRR 1
359 RAARLRHQELFR 2	277 RQIRKRLILSDKGQLDWKK 2	609 KDLAKRLLVGKSA 3	23 GTISKKDIINPDKKKS 1	153 PKPRIKIIDFG 1		495 RERSRSYERTGRRY 1
360 AARLRHQELFRL 2	278 QIRKRLILSDKGQLDWKKM 2	610 DLAKRLLVGKSAS 1	24 TISKKDIINPDKKKSK 1	154 KPRIKIIDFGL 1		496 ERSRSYERTGRRYE 1
361 ARLRHQELFRLR 2	279 IRKRLILSDKGQLDWKKMY 2	611 LAKRLLVGKSASV 1	25 ISKKDIINPDKKKSKK 2	155 PRIKIIDFGLA 1		497 RSRSYERTGRRYER 1
362 RLRHQELFRLRG 2	280 RKRLILSDKGQLDWKKMYF 2	612 AKRLLVGKSASVD 1	26 SKKDIINPDKKKSKKS 2	156 RIKIIDFGLAH 1		498 SRSYERTGRRYERD 1
363 LRHQELFRLRGI 1	281 KRLILSDKGQLDWKKMYFK 2	613 KRLLVGKSASVDA 1	27 KKDIINPDKKKSKKSS 2	244 TSALAKDFIRR 1		499 RSYERTGRRYERDH 1
364 RHQELFRLRGIK 1	282 RLILSDKGQLDWKKMYFKL 1	654 LSKDIMIQFKQYM 1	28 KDIINPDKKKSKKSSE 1	245 SALAKDFIRRL 3		500 SYERTGRRYERDHP 1
365 HQELFRLRGIKA 1	283 LILSDKGQLDWKKMYFKLV 1	655 SKDIMIQFKQYMQ 1	30 IINPDKKKSKKSSETL 1	246 ALAKDFIRRLL 3		501 YERTGRRYERDHPG 1
366 QELFRLRGIKAQ 3	284 ILSDKGQLDWKKMYFKLVR 1	656 KDIMIQFKQYMQN 1	31 INPDKKKSKKSSETLT 1	247 LAKDFIRRLLV 3		502 ERTGRRYERDHPGH 1
367 ELFRLRGIKAQV 3	288 KGQLDWKKMYFKLVRCYPR 1	658 IMIQFKQYMQNQN 1	33 PDKKKSKKSSETLTFK 1	248 AKDFIRRLLVK 2		503 RTGRRYERDHPGHS 1
368 LFRLRGIKAQVA 3	289 GQLDWKKMYFKLVRCYPRK 1	659 MIQFKQYMQNQNV 1	34 DKKKSKKSSETLTFKR 1	249 KDFIRRLLVKD 1		504 TGRRYERDHPGHSR 1
369 FRLRGIKAQVAL 3	290 QLDWKKMYFKLVRCYPRKE 1	702 VKLQEIFKTFYLG 1	35 KKKSKKSSETLTFKRP 1	250 DFIRRLLVKDP 1		505 GRRYERDHPGHSRH 1
370 RLRGIKAQVALR 3	291 LDWKKMYFKLVRCYPRKEQ 1	703 KLQEIFKTFYLGK 1	36 KKSKKSSETLTFKRPE 1	251 FIRRLLVKDPK 1		506 RRYERDHPGHSRHR 1
371 LRGIKAQVALRL 3	292 DWKKMYFKLVRCYPRKEQY 1	707 IFKTFYLGKHSGR 1	37 KSKKSSETLTFKRPEG 1	252 IRRLLVKDPKK 2		507 RYERDHPGHSRHRR 1
372 RGIKAQVALRLA 3	293 WKKMYFKLVRCYPRKEQYG 1	708 FKTFYLGKHSGRK 1	40 KSSETLTFKRPEGMHR 1	253 RRLLVKDPKKR 2		ccnl2.txt 14 158
373 GIKAQVALRLAE 1	294 KKMYFKLVRCYPRKEQYGD 1	709 KTFYLGKHSGRKL 1	44 TLTFKRPEGMHREVYA 1	254 RLLVKDPKKRM 2		77 LRVVGCELIQAAGIL 1
374 IKAQVALRLAEL 1	295 KMYFKLVRCYPRKEQYGDT 1	710 TFYLGKHSGRKLQ 1	45 LTFKRPEGMHREVYAL 1	255 LLVKDPKKRMT 3		78 RVVGCELIQAAGILL 1
375 KAQVALRLAELA 1	297 YFKLVRCYPRKEQYGDTLQ 1	711 FYLGKHSGRKLQW 1	46 TFKRPEGMHREVYALL 1	256 LVKDPKKRMTI 1		79 VVGCELIQAAGILLR 1
376 AQVALRLAELAR 2	298 FKLVRCYPRKEQYGDTLQL 1	712 YLGKHSGRKLQWQ 1	47 FKRPEGMHREVYALLY 1	257 VKDPKKRMTIQ 1		80 VGCELIQAAGILLRL 1
377 QVALRLAELARR 3	299 KLVRCYPRKEQYGDTLQLC 1	713 LGKHSGRKLQWQS 1	48 KRPEGMHREVYALLYS 1	258 KDPKKRMTIQD 1		82 CELIQAAGILLRLPQ 1
378 VALRLAELARRQ 3	300 LVRCYPRKEQYGDTLQLCK 1	714 GKHSGRKLQWQST 1	71 LLPSDTGQGYRTVKAK 1	260 PKKRMTIQDSL 1		83 ELIQAAGILLRLPQV 1
379 ALRLAELARRQR 3	fbx.txt 19 115	715 KHSGRKLQWQSTL 1	72 LPSDTGQGYRTVKAKL 1	261 KKRMTIQDSLQ 1		85 IQAAGILLRLPQVAM 1
380 LRLAELARRQRR 2	47 NKENLFNSLNYDVAAKKRKK 1	716 HSGRKLQWQSTLG 1	73 PSDTGQGYRTVKAKLG 1	274 WIKPKDTQQAL 1		86 QAAGILLRLPQVAMA 1
381 RLAELARRQRRR 1	54 SLNYDVAAKKRKKDMLNSKT 1	717 SGRKLQWQSTLGH 1	74 SDTGQGYRTVKAKLGS 1	276 KPKDTQQALSR 1		89 GILLRLPQVAMATGQ 1
382 LAELARRQRRRQ 2	55 LNYDVAAKKRKKDMLNSKTK 2	718 GRKLQWQSTLGHC 1	75 DTGQGYRTVKAKLGSK 1	277 PKDTQQALSRK 1		90 ILLRLPQVAMATGQV 1
383 AELARRQRRRQA 2	56 NYDVAAKKRKKDMLNSKTKT 2	719 RKLQWQSTLGHCV 1	76 TGQGYRTVKAKLGSKK 1	278 KDTQQALSRKA 1		91 LLRLPQVAMATGQVL 1
384 ELARRQRRRQAR 1	57 YDVAAKKRKKDMLNSKTKTQ 2	729 HCVLKAEFKEGKK 1	77 GQGYRTVKAKLGSKKV 1	279 DTQQALSRKAS 1		92 LRLPQVAMATGQVLF 1
385 LARRQRRRQARR 1	58 DVAAKKRKKDMLNSKTKTQY 2	776 GELRRTLQSLACG 1	78 QGYRTVKAKLGSKKVR 3	280 TQQALSRKASA 1		93 RLPQVAMATGQVLFQ 1
386 ARRQRRRQARRE 1	59 VAAKKRKKDMLNSKTKTQYF 2	777 ELRRTLQSLACGK 1	79 GYRTVKAKLGSKKVRP 1	281 QQALSRKASAV 1		94 LPQVAMATGQVLFQR 1
387 RRQRRRQARREA 1	60 AAKKRKKDMLNSKTKTQYFH 2	778 LRRTLQSLACGKA 3	80 YRTVKAKLGSKKVRPW 3	292 NMEKFKKFAAR 1		95 PQVAMATGQVLFQRF 1
388 RQRRRQARREAE 1	61 AKKRKKDMLNSKTKTQYFHQ 1	779 RRTLQSLACGKAR 3	81 RTVKAKLGSKKVRPWK 3	293 MEKFKKFAARK 2		96 QVAMATGQVLFQRFF 1
389 QRRRQARREAEA 1	62 KKRKKDMLNSKTKTQYFHQE 1	780 RTLQSLACGKARV 1	82 TVKAKLGSKKVRPWKW 3	294 EKFKKFAARKK 2		99 MATGQVLFQRFFYTK 1
390 RRRQARREAEAD 1	63 KRKKDMLNSKTKTQYFHQEK 1	781 TLQSLACGKARVL 1	83 VKAKLGSKKVRPWKWM 2	295 KFKKFAARKKW 2		100 ATGQVLFQRFFYTKS 1
391 RRQARREAEADK 1	64 RKKDMLNSKTKTQYFHQEKW 1	788 GKARVLAKNPKGK 3	84 KAKLGSKKVRPWKWMP 1	296 FKKFAARKKWK 2		101 TGQVLFQRFFYTKSF 1
392 RQARREAEADKP 1	65 KKDMLNSKTKTQYFHQEKWI 1	789 KARVLAKNPKGKD 3	86 KLGSKKVRPWKWMPFT 1	297 KKFAARKKWKQ 2		102 GQVLFQRFFYTKSFV 1
393 QARREAEADKPR 1	69 LNSKTKTQYFHQEKWIYVHK 1	790 ARVLAKNPKGKDI 3	159 HLFDLSRRFDLRFVVI 1	298 KFAARKKWKQS 2		103 QVLFQRFFYTKSFVK 1
394 ARREAEADKPRR 1	70 NSKTKTQYFHQEKWIYVHKG 1	791 RVLAKNPKGKDIE 1	160 LFDLSRRFDLRFVVIH 1	299 FAARKKWKQSV 2		104 VLFQRFFYTKSFVKH 1
395 RREAEADKPRRL 2	71 SKTKTQYFHQEKWIYVHKGS 1	811 NDDFKHKLFRIKI 1	162 DLSRRFDLRFVVIHDR 1	300 AARKKWKQSVR 2		127 CVHLASKIEEAPRRI 1
396 REAEADKPRRLG 2	72 KTKTQYFHQEKWIYVHKGST 1	812 DDFKHKLFRIKIN 1	163 LSRRFDLRFVVIHDRY 1	301 ARKKWKQSVRL 2		128 VHLASKIEEAPRRIR 1
397 EAEADKPRRLGR 2	73 TKTQYFHQEKWIYVHKGSTK 1	813 DFKHKLFRIKINQ 1	164 SRRFDLRFVVIHDRYD 1	302 RKKWKQSVRLI 2		129 HLASKIEEAPRRIRD 1
398 AEADKPRRLGRL 3	82 KWIYVHKGSTKERHGYCTLG 1	814 FKHKLFRIKINQI 1	165 RRFDLRFVVIHDRYDH 1	303 KKWKQSVRLIS 2		130 LASKIEEAPRRIRDV 1
399 EADKPRRLGRLK 2	105 NRLDFSTAILDSRRFNYVVR 1	815 KHKLFRIKINQIQ 2	169 LRFVVIHDRYDHQQFK 1	304 KWKQSVRLISL 3		131 ASKIEEAPRRIRDVI 1
400 ADKPRRLGRLKY 2	106 RLDFSTAILDSRRFNYVVRL 1	816 HKLFRIKINQIQM 1	170 RFVVIHDRYDHQQFKK 1	305 WKQSVRLISLC 1		132 SKIEEAPRRIRDVIN 1
401 DKPRRLGRLKYQ 2	107 LDFSTAILDSRRFNYVVRLL 1	817 KLFRIKINQIQMK 2	171 FVVIHDRYDHQQFKKR 1	306 KQSVRLISLCQ 1		133 KIEEAPRRIRDVINV 1
402 KPRRLGRLKYQA 2	109 FSTAILDSRRFNYVVRLLEL 1	818 LFRIKINQIQMKE 1	172 VVIHDRYDHQQFKKRS 1	307 QSVRLISLCQR 1		134 IEEAPRRIRDVINVF 1
403 PRRLGRLKYQAP 1	110 STAILDSRRFNYVVRLLELI 1	819 FRIKINQIQMKET 1	173 VIHDRYDHQQFKKRSV 1	308 SVRLISLCQRL 1		135 EEAPRRIRDVINVFH 1
404 RRLGRLKYQAPD 2	111 TAILDSRRFNYVVRLLELIA 1	820 RIKINQIQMKETV 1	177 RYDHQQFKKRSVEDLK 1	309 VRLISLCQRLS 1		136 EAPRRIRDVINVFHR 1
405 RLGRLKYQAPDI 3	112 AILDSRRFNYVVRLLELIAK 1	841 RVFQDRQYQIDAA 1	180 HQQFKKRSVEDLKERY 1	310 RLISLCQRLSR 3		137 APRRIRDVINVFHRL 1
427 SLRTLKPEGNIL 1	113 ILDSRRFNYVVRLLELIAKS 1	844 QDRQYQIDAAIVR 1	181 QQFKKRSVEDLKERYY 1	311 LISLCQRLSRS 1		138 PRRIRDVINVFHRLR 1
428 LRTLKPEGNILR 1	114 LDSRRFNYVVRLLELIAKSQ 1	845 DRQYQIDAAIVRI 1	182 QFKKRSVEDLKERYYH 1	315 CQRLSRSFLSR 1		139 RRIRDVINVFHRLRQ 1
429 RTLKPEGNILRD 1	115 DSRRFNYVVRLLELIAKSQL 1	846 RQYQIDAAIVRIM 1	183 FKKRSVEDLKERYYHI 1	316 QRLSRSFLSRS 1		140 RIRDVINVFHRLRQL 1
430 TLKPEGNILRDR 1	116 SRRFNYVVRLLELIAKSQLT 1	847 QYQIDAAIVRIMK 1	184 KKRSVEDLKERYYHIC 1	317 RLSRSFLSRSN 1		141 IRDVINVFHRLRQLR 1
431 LKPEGNILRDRF 1	117 RRFNYVVRLLELIAKSQLTS 1	848 YQIDAAIVRIMKM 1	185 KRSVEDLKERYYHICA 1	391 NIQILQLLIKR 2		142 RDVINVFHRLRQLRD 1
432 KPEGNILRDRFK 1	118 RFNYVVRLLELIAKSQLTSL 1	849 QIDAAIVRIMKMR 3	186 RSVEDLKERYYHICAK 1	392 IQILQLLIKRG 2		143 DVINVFHRLRQLRDK 1
434 EGNILRDRFKSF 1	124 RLLELIAKSQLTSLSGIAQK 1	850 IDAAIVRIMKMRK 3	191 LKERYYHICAKLANVR 1	393 QILQLLIKRGS 2		144 VINVFHRLRQLRDKK 1
435 GNILRDRFKSFQ 1	136 SLSGIAQKNFMNILEKVVLK 1	851 DAAIVRIMKMRKT 3	192 KERYYHICAKLANVRA 1	394 ILQLLIKRGSR 3		145 INVFHRLRQLRDKKK 2
436 NILRDRFKSFQR 1	137 LSGIAQKNFMNILEKVVLKV 1	852 AAIVRIMKMRKTL 3	193 ERYYHICAKLANVRAV 1	395 LQLLIKRGSRI 3		146 NVFHRLRQLRDKKKP 1
437 ILRDRFKSFQRR 2	138 SGIAQKNFMNILEKVVLKVL 1	853 AIVRIMKMRKTLS 3	200 AKLANVRAVPGTDLKI 1	396 QLLIKRGSRID 3		147 VFHRLRQLRDKKKPV 1
438 LRDRFKSFQRRN 1	139 GIAQKNFMNILEKVVLKVLE 1	854 IVRIMKMRKTLSH 1	201 KLANVRAVPGTDLKIP 1	397 LLIKRGSRIDV 1		148 FHRLRQLRDKKKPVP 1
439 RDRFKSFQRRNM 1	148 ILEKVVLKVLEDQQNIRLIR 1	855 VRIMKMRKTLSHN 1	202 LANVRAVPGTDLKIPV 1	398 LIKRGSRIDVQ 1		149 HRLRQLRDKKKPVPL 2
440 DRFKSFQRRNMI 1	151 KVVLKVLEDQQNIRLIRELL 1	856 RIMKMRKTLSHNL 1	211 TDLKIPVFDAGHERRR 1	399 IKRGSRIDVQD 1		150 RLRQLRDKKKPVPLL 2
441 RFKSFQRRNMIE 1	152 VVLKVLEDQQNIRLIRELLQ 1	857 IMKMRKTLSHNLL 1	212 DLKIPVFDAGHERRRK 1	400 KRGSRIDVQDK 1		151 LRQLRDKKKPVPLLL 2
442 FKSFQRRNMIEP 1	160 QQNIRLIRELLQTLYTSLCT 1	858 MKMRKTLSHNLLV 1	213 LKIPVFDAGHERRRKE 1	401 RGSRIDVQDKG 1		152 RQLRDKKKPVPLLLD 2
443 KSFQRRNMIEPR 1	161 QNIRLIRELLQTLYTSLCTL 1	859 KMRKTLSHNLLVS 1	214 KIPVFDAGHERRRKEQ 1	544 GHIALHLAVRR 1		153 QLRDKKKPVPLLLDQ 1
444 SFQRRNMIEPRE 1	162 NIRLIRELLQTLYTSLCTLV 1	870 VSEVYNQLKFPVK 1	215 IPVFDAGHERRRKEQL 1	545 HIALHLAVRRC 1		154 LRDKKKPVPLLLDQD 1
445 FQRRNMIEPRER 1	163 IRLIRELLQTLYTSLCTLVQ 1	876 QLKFPVKPADLKK 1	217 VFDAGHERRRKEQLER 1	546 IALHLAVRRCQ 1		155 RDKKKPVPLLLDQDY 1
446 QRRNMIEPRERA 1	164 RLIRELLQTLYTSLCTLVQR 1	877 LKFPVKPADLKKR 1	218 FDAGHERRRKEQLERL 1	547 ALHLAVRRCQM 1		167 QDYVNLKNQIIKAER 1
447 RRNMIEPRERAK 2	165 LIRELLQTLYTSLCTLVQRV 1	878 KFPVKPADLKKRI 1	219 DAGHERRRKEQLERLY 1	548 LHLAVRRCQME 1		168 DYVNLKNQIIKAERR 1
448 RNMIEPRERAKF 1	166 IRELLQTLYTSLCTLVQRVG 1	879 FPVKPADLKKRIE 1	220 AGHERRRKEQLERLYN 1	549 HLAVRRCQMEV 1		169 YVNLKNQIIKAERRV 1
449 NMIEPRERAKFK 1	167 RELLQTLYTSLCTLVQRVGK 1	880 PVKPADLKKRIES 1	221 GHERRRKEQLERLYNR 1	550 LAVRRCQMEVI 1		170 VNLKNQIIKAERRVL 3
450 MIEPRERAKFKR 1	169 LLQTLYTSLCTLVQRVGKSV 1	881 VKPADLKKRIESL 1	222 HERRRKEQLERLYNRT 1	551 AVRRCQMEVIK 1		171 NLKNQIIKAERRVLK 2
451 IEPRERAKFKRK 2	170 LQTLYTSLCTLVQRVGKSVL 1	882 KPADLKKRIESLI 1	223 ERRRKEQLERLYNRTP 1	552 VRRCQMEVIKT 1		172 LKNQIIKAERRVLKE 3
452 EPRERAKFKRKY 2	171 QTLYTSLCTLVQRVGKSVLV 1	884 ADLKKRIESLIDR 1	224 RRRKEQLERLYNRTPE 1	553 RRCQMEVIKTL 1		173 KNQIIKAERRVLKEL 3
453 PRERAKFKRKYK 2	172 TLYTSLCTLVQRVGKSVLVG 1	886 LKKRIESLIDRDY 1	225 RRKEQLERLYNRTPEQ 1	554 RCQMEVIKTLL 1		174 NQIIKAERRVLKELG 3
454 RERAKFKRKYKV 2	173 LYTSLCTLVQRVGKSVLVGN 1	887 KKRIESLIDRDYM 1	226 RKEQLERLYNRTPEQV 1	607 NKYGRTPLHLA 1		175 QIIKAERRVLKELGF 3
455 ERAKFKRKYKVK 2	174 YTSLCTLVQRVGKSVLVGNI 1	cul4b.txt 13 173	244 EEYLLQELRKIEARKK 1	608 KYGRTPLHLAA 1		176 IIKAERRVLKELGFC 1
456 RAKFKRKYKVKL 1	175 TSLCTLVQRVGKSVLVGNIN 1	45 NTSTTPPTSAKKRK 1	245 EYLLQELRKIEARKKE 1	619 NNGILDVVRYL 1		177 IKAERRVLKELGFCV 1
457 AKFKRKYKVKLV 2	176 SLCTLVQRVGKSVLVGNINM 1	46 TSTTPPTSAKKRKL 1	246 YLLQELRKIEARKKER 2	656 EHVAGLLARLR 1		178 KAERRVLKELGFCVH 1
458 KFKRKYKVKLVE 1	177 LCTLVQRVGKSVLVGNINMW 1	47 STTPPTSAKKRKLN 1	247 LLQELRKIEARKKERE 2	657 HVAGLLARLRK 3		179 AERRVLKELGFCVHV 1
459 FKRKYKVKLVEK 1	178 CTLVQRVGKSVLVGNINMWV 1	48 TTPPTSAKKRKLNS 1	248 LQELRKIEARKKEREK 2	658 VAGLLARLRKD 3		180 ERRVLKELGFCVHVK 1
460 KRKYKVKLVEKR 1	179 TLVQRVGKSVLVGNINMWVY 1	107 VAASSHVPIQKKLR 1	249 QELRKIEARKKEREKR 2	659 AGLLARLRKDT 3		181 RRVLKELGFCVHVKH 1
461 RKYKVKLVEKRA 2	180 LVQRVGKSVLVGNINMWVYR 1	108 AASSHVPIQKKLRF 1	250 ELRKIEARKKEREKRS 2	660 GLLARLRKDTH 2		182 RVLKELGFCVHVKHP 1
462 KYKVKLVEKRAF 1	181 VQRVGKSVLVGNINMWVYRM 1	109 ASSHVPIQKKLRFE 1	251 LRKIEARKKEREKRSQ 2	661 LLARLRKDTHR 2		245 IYLAARTLEIPLPNR 1
463 YKVKLVEKRAFR 1	182 QRVGKSVLVGNINMWVYRME 1	147 PTAATSQQQQLKNK 1	252 RKIEARKKEREKRSQD 1	662 LARLRKDTHRG 2		273 IQEICLKILQLYARK 2
464 KVKLVEKRAFRE 1	183 RVGKSVLVGNINMWVYRMET 1	148 TAATSQQQQLKNKS 1	253 KIEARKKEREKRSQDL 2	663 ARLRKDTHRGL 2		274 QEICLKILQLYARKK 3
465 VKLVEKRAFREI 1	184 VGKSVLVGNINMWVYRMETI 1	149 AATSQQQQLKNKSI 1	254 IEARKKEREKRSQDLQ 2	664 RLRKDTHRGLF 1		275 EICLKILQLYARKKV 3
466 KLVEKRAFREIQ 1	185 GKSVLVGNINMWVYRMETIL 1	150 ATSQQQQLKNKSIL 1	255 EARKKEREKRSQDLQK 1	665 LRKDTHRGLFI 1		276 ICLKILQLYARKKVD 3
467 LVEKRAFREIQL 1	186 KSVLVGNINMWVYRMETILH 1	151 TSQQQQLKNKSILI 1	256 ARKKEREKRSQDLQKL 2	666 RKDTHRGLFIQ 1		277 CLKILQLYARKKVDL 3
nop.txt 12 216	198 YRMETILHWQQQLNNIQITR 1	152 SQQQQLKNKSILIS 1	257 RKKEREKRSQDLQKLI 2	667 KDTHRGLFIQQ 1		278 LKILQLYARKKVDLT 3
24 GLRPTSVDPALRR 1	199 RMETILHWQQQLNNIQITRP 1	153 QQQQLKNKSILISS 1	258 KKEREKRSQDLQKLIT 2	669 THRGLFIQQLR 1		279 KILQLYARKKVDLTH 1
25 LRPTSVDPALRRR 1	202 TILHWQQQLNNIQITRPAFK 1	154 QQQLKNKSILISSV 1	259 KEREKRSQDLQKLITA 1	670 HRGLFIQQLRP 1		280 ILQLYARKKVDLTHL 1
26 RPTSVDPALRRRR 1	203 ILHWQQQLNNIQITRPAFKG 1	155 QQLKNKSILISSVA 1	260 EREKRSQDLQKLITAA 1	671 RGLFIQQLRPT 1		299 EKRKHAIEEAKAQAR 1
27 PTSVDPALRRRRR 1	204 LHWQQQLNNIQITRPAFKGL 1	156 QLKNKSILISSVAS 1	261 REKRSQDLQKLITAAD 1	672 GLFIQQLRPTQ 1		300 KRKHAIEEAKAQARG 3
28 TSVDPALRRRRRG 1	205 HWQQQLNNIQITRPAFKGLT 1	157 LKNKSILISSVASV 1	268 LQKLITAADTTAEQRR 1	673 LFIQQLRPTQN 1		301 RKHAIEEAKAQARGL 2
29 SVDPALRRRRRGP 1	206 WQQQLNNIQITRPAFKGLTF 1	187 ANSKPGSAKKLVIK 1	269 QKLITAADTTAEQRRT 1	674 FIQQLRPTQNL 1		302 KHAIEEAKAQARGLL 1
30 VDPALRRRRRGPR 1	207 QQQLNNIQITRPAFKGLTFT 1	188 NSKPGSAKKLVIKN 1	272 ITAADTTAEQRRTERK 1	675 IQQLRPTQNLQ 1		343 KGSKPSPLSVKNTKR 1
31 DPALRRRRRGPRN 1	208 QQLNNIQITRPAFKGLTFTD 1	189 SKPGSAKKLVIKNF 1	273 TAADTTAEQRRTERKA 1	676 QQLRPTQNLQP 1		344 GSKPSPLSVKNTKRR 1
32 PALRRRRRGPRNK 1	209 QLNNIQITRPAFKGLTFTDL 1	190 KPGSAKKLVIKNFK 3	274 AADTTAEQRRTERKAP 1	677 QLRPTQNLQPR 1		345 SKPSPLSVKNTKRRL 1
33 ALRRRRRGPRNKK 1	221 KGLTFTDLPLCLQLNIMQRL 1	192 GSAKKLVIKNFKDK 3	275 ADTTAEQRRTERKAPK 2	678 LRPTQNLQPRI 1		346 KPSPLSVKNTKRRLE 1
34 LRRRRRGPRNKKR 1	258 VLSEDRLLWKKLCQYHFSER 1	193 SAKKLVIKNFKDKP 1	276 DTTAEQRRTERKAPKK 2	679 RPTQNLQPRIK 1		347 PSPLSVKNTKRRLEG 1
35 RRRRRGPRNKKRG 1	259 LSEDRLLWKKLCQYHFSERQ 1	194 AKKLVIKNFKDKPK 2	277 TTAEQRRTERKAPKKK 2	680 PTQNLQPRIKL 1		348 SPLSVKNTKRRLEGA 1
36 RRRRGPRNKKRGW 1	260 SEDRLLWKKLCQYHFSERQI 1	195 KKLVIKNFKDKPKL 2	278 TAEQRRTERKAPKKKL 2	681 TQNLQPRIKLK 2		349 PLSVKNTKRRLEGAK 3
37 RRRGPRNKKRGWR 1	261 EDRLLWKKLCQYHFSERQIR 1	196 KLVIKNFKDKPKLP 1	279 AEQRRTERKAPKKKLP 2	682 QNLQPRIKLKL 2		350 LSVKNTKRRLEGAKK 3
38 RRGPRNKKRGWRR 1	262 DRLLWKKLCQYHFSERQIRK 1	197 LVIKNFKDKPKLPE 1	280 EQRRTERKAPKKKLPQ 2	683 NLQPRIKLKLF 1		351 SVKNTKRRLEGAKKA 3
39 RGPRNKKRGWRRL 1	263 RLLWKKLCQYHFSERQIRKR 2	249 SYKISANLYKQLRQ 1	281 QRRTERKAPKKKLPQK 2	684 LQPRIKLKLFG 3		352 VKNTKRRLEGAKKAK 3
40 GPRNKKRGWRRLA 1	264 LLWKKLCQYHFSERQIRKRL 1	250 YKISANLYKQLRQI 1	282 RRTERKAPKKKLPQKK 2	685 QPRIKLKLFGH 1		353 KNTKRRLEGAKKAKA 3
41 PRNKKRGWRRLAQ 1	265 LWKKLCQYHFSERQIRKRLI 1	251 KISANLYKQLRQIC 3	283 RTERKAPKKKLPQKKE 2	686 PRIKLKLFGHS 1		354 NTKRRLEGAKKAKAD 3
42 RNKKRGWRRLAQE 2	266 WKKLCQYHFSERQIRKRLIL 1	252 ISANLYKQLRQICE 1	284 TERKAPKKKLPQKKEA 2	687 RIKLKLFGHSG 1		355 TKRRLEGAKKAKADS 3
43 NKKRGWRRLAQEP 2	267 KKLCQYHFSERQIRKRLILS 1	256 LYKQLRQICEDHIK 1	285 ERKAPKKKLPQKKEAE 2	703 LVESLKCGLLR 1		356 KRRLEGAKKAKADSP 3
44 KKRGWRRLAQEPL 2	268 KLCQYHFSERQIRKRLILSD 1	257 YKQLRQICEDHIKA 1	286 RKAPKKKLPQKKEAEK 2	704 VESLKCGLLRS 1		357 RRLEGAKKAKADSPV 3
45 KRGWRRLAQEPLG 2	269 LCQYHFSERQIRKRLILSDK 1	258 KQLRQICEDHIKAQ 1	287 KAPKKKLPQKKEAEKP 2	707 LKCGLLRSFFR 1		371 VNGLPKGRESRSRSR 1
46 RGWRRLAQEPLGL 3	270 CQYHFSERQIRKRLILSDKG 1	283 VLFLKKIDRCWQNH 1	288 APKKKLPQKKEAEKPA 3	708 KCGLLRSFFRR 1		372 NGLPKGRESRSRSRS 1
47 GWRRLAQEPLGLE 1	271 QYHFSERQIRKRLILSDKGQ 1	293 WQNHCRQMIMIRSI 1	289 PKKKLPQKKEAEKPAV 3	709 CGLLRSFFRRR 1		373 GLPKGRESRSRSRSR 1
48 WRRLAQEPLGLEV 1	272 YHFSERQIRKRLILSDKGQL 1	304 RSIFLFLDRTYVLQ 1	290 KKKLPQKKEAEKPAVP 3	710 GLLRSFFRRRR 1		374 LPKGRESRSRSRSRE 1
67 VRLQERTSGGLLS 1	273 HFSERQIRKRLILSDKGQLD 1	331 LFRAHIISDQKVQN 1	291 KKLPQKKEAEKPAVPE 1	711 LLRSFFRRRRP 1		375 PKGRESRSRSRSREQ 1
89 VDTGSKEKGLTKK 1	274 FSERQIRKRLILSDKGQLDW 1	332 FRAHIISDQKVQNK 1	311 KFPDFKSAGVTLRSQR 1	712 LRSFFRRRRPR 1		376 KGRESRSRSRSREQS 1
90 DTGSKEKGLTKKR 1	275 SERQIRKRLILSDKGQLDWK 2	333 RAHIISDQKVQNKT 1	313 PDFKSAGVTLRSQRMK 1	713 RSFFRRRRPRL 1		377 GRESRSRSRSREQSY 1
91 TGSKEKGLTKKRT 3	276 ERQIRKRLILSDKGQLDWKK 2	340 QKVQNKTIDGILLL 1	314 DFKSAGVTLRSQRMKL 1	714 SFFRRRRPRLS 1		378 RESRSRSRSREQSYS 1
92 GSKEKGLTKKRTK 3	277 RQIRKRLILSDKGQLDWKKM 2	341 KVQNKTIDGILLLI 1	315 FKSAGVTLRSQRMKLP 1	715 FFRRRRPRLSS 1		379 ESRSRSRSREQSYSR 1
93 SKEKGLTKKRTKV 3	278 QIRKRLILSDKGQLDWKKMY 2	356 RERNGEAIDRSLLR 1	316 KSAGVTLRSQRMKLPS 1	716 FRRRRPRLSST 1		380 SRSRSRSREQSYSRS 1
94 KEKGLTKKRTKVQ 3	279 IRKRLILSDKGQLDWKKMYF 2	357 ERNGEAIDRSLLRS 1	317 SAGVTLRSQRMKLPSS 1	717 RRRRPRLSSTN 1		381 RSRSRSREQSYSRSP 1
95 EKGLTKKRTKVQK 3	280 RKRLILSDKGQLDWKKMYFK 2	358 RNGEAIDRSLLRSL 1	318 AGVTLRSQRMKLPSSV 1	718 RRRPRLSSTNS 1		383 RSRSREQSYSRSPSR 1
96 KGLTKKRTKVQKK 2	281 KRLILSDKGQLDWKKMYFKL 2	362 AIDRSLLRSLLSML 1	319 GVTLRSQRMKLPSSVG 1	719 RRPRLSSTNSS 1		391 YSRSPSRSASPKRRK 1
97 GLTKKRTKVQKKS 3	282 RLILSDKGQLDWKKMYFKLV 1	363 IDRSLLRSLLSMLS 1	320 VTLRSQRMKLPSSVGQ 1	720 RPRLSSTNSSR 1		392 SRSPSRSASPKRRKS 1
98 LTKKRTKVQKKSL 3	283 LILSDKGQLDWKKMYFKLVR 1	365 RSLLRSLLSMLSDL 1	321 TLRSQRMKLPSSVGQK 1	872 FGGKLKNPLQV 1		430 RQAPRSAPYKGSEIR 1
99 TKKRTKVQKKSLL 3	284 ILSDKGQLDWKKMYFKLVRC 1	393 TNRLYAAEGQKLMQ 1	322 LRSQRMKLPSSVGQKK 1	873 GGKLKNPLQVV 1		434 RSAPYKGSEIRGSRK 1
100 KKRTKVQKKSLLL 3	287 DKGQLDWKKMYFKLVRCYPR 1	395 RLYAAEGQKLMQER 1	323 RSQRMKLPSSVGQKKI 1	874 GKLKNPLQVVL 1		436 APYKGSEIRGSRKSK 1
101 KRTKVQKKSLLLK 3	288 KGQLDWKKMYFKLVRCYPRK 1	408 REVPEYLHHVNKRL 1	324 SQRMKLPSSVGQKKIK 1	875 KLKNPLQVVLV 1		437 PYKGSEIRGSRKSKD 1
102 RTKVQKKSLLLKK 3	289 GQLDWKKMYFKLVRCYPRKE 1	469 RIQDLSLLYQLFSR 1	325 QRMKLPSSVGQKKIKA 3	877 KNPLQVVLVAT 1		439 KGSEIRGSRKSKDCK 1
[truncated: 4,818 more rows]
